# Supplementary material for: Estimating fossil carbon contributions from chemicals and microplastics in Sweden's urban wastewater systems: A model-based approach
Source: Heliyon. 2024 Sep 12;10(18):e37665. doi: 10.1016/j.heliyon.2024.e37665 (PMC11422550; doi:10.1016/j.heliyon.2024.e37665)
Supplement: Multimedia component 1 [file mmc1.xlsx]

## Sheet: 4. Incoming BOD to Swedish  (2)
Incoming amounts, tonnes, m3 by recipient/treatment method/size, substance and every other year
				2014	2016	2018	2020
90	Total	BOD7	BOD7 (organic compounds)	208340	215488	224533	208770
2018-05-08 Tabellen är korrigerad								214283	143569
Latest update:								35214
20221117 08:00								0.164334	0.245275
Source:
Swedish Environmental Protection Agency
Contact:
Alexander Dimberg, Statistics Sweden								3115		20409
+46 010-479 44 17								0.126149		0.82651
alexander.dimberg@scb.se
									0.952659
Units:
tonnes, m3
Data type:
Flow
Official statistics
Database:
Statistical database
Internal reference code:
000000P9

## Sheet: SI spreadsheet list
This file contains the supporting information for the paper:
Estimating Fossil Carbon Contributions from Chemicals and Microplastics in Sweden's Urban Wastewater Systems: A Model-Based Approach by; Reppas-Chrysovitsinos E., Svanström M., Peters G.
SI Table ID	Spreadsheet Name	Contains
1	Chemical Emissions Model	Brief overview of the established national chemical emissions model for Swedish WWTPs that was employed in this study, here called "Chemical Emissions Model" | Publication: "Estimating the release of chemical substances from consumer products, textiles and pharmaceuticals to wastewater", https://www.sciencedirect.com/science/article/pii/S0045653521023262
2	Chemical Database Figure	Figure S1, a flowchart describing the creation of the chemical database of the "Chemical Emissions Model"
3	Chemical Emissions Data	Estimates of fossil carbon flows and CO2 equivalents. This spreadsheet is built upon the spreadsheet provided in the SI of the "Chemical Emissions Model"
4	Incoming BOD to Swedish WWTP	Table containing total BOD inflows to Swedish WWTPs for the years 2014, 2016, 2018, 2020. Downloaded from the Statistical Database Sweden | https://www.statistikdatabasen.scb.se/pxweb/en/ssd/START__MI__MI0106/MI0106T07/
5	PE-based Method for BOD	Description of an alternative method for estimating BOD based on upscaling and extrapolating data from major Swedish WWTPs
6	Swedish WWTPs PE Capacity	Calculations for the alternative method for BOD | https://www.statistikdatabasen.scb.se/pxweb/en/ssd/START__MI__MI0106/MI0106T04/
7	Sweden's WWT GHG Emissions	Emissions of greenhouse gases from WWTPs in Sweden https://www.statistikdatabasen.scb.se/pxweb/en/ssd/START__MI__MI0107/MI0107AvfallN/table/tableViewLayout1/
8	Inland Discharges by Industry	Industry emissions, reported as COD, to inland waters in Sweden for seven industry sectors | https://www.statistikdatabasen.scb.se/pxweb/en/ssd/START__MI__MI0106/MI0106T07/table/tableViewLayout1/
9	WWTP Additives	Data from GRYAAB's environmental report and calculations | https://www.gryaab.se/wp-content/uploads/2021/05/Milj%C3%B6rapport-Ryaverket-2020.pdf
10	Industrial Loads	Data from GRYAAB's industrial load permits and calculations | https://www.gryaab.se/wp-content/uploads/2019/06/Bilaga-7-Industribelastning.pdf

## Sheet: 3. Chemical Emissions Data
ChemID	InChl	SMILES_1	BP_DEG_C	MP_DEG_C	VP_mmHG	BP_DEG_C_exp	MP_DEG_C_exp	VP_mmHG_exp	Molecular_Weight	HENRY_CONSTANT_[atm-m3/mole]	Log_Kow	WATERSOL_mg/L		WATERSOL_EXP_mg/L	Air_Level1	Aerosol_Level1	Water_Level1	Suspended_particles_Level1	Fish_Level1	Soil_Level1	Sediment_Level1	Emission_Pharmaceutical	Emission_Textiles	Emission_IC5	Emission_IC9	Emission_IC14	PMOC_Surface_water	Corrosive	Hazardous_to_the_environment	Health_hazard	Explosive	Flammable	Oxidising	Gas_under_pressure	Serious_health_hazard	Acute_toxicity	CAS_InChI	C_atoms	C_mass	Emissions_Total[tonnes]	TotalEmission[grams]		TotalEmission[moles]		TotalC[grams]		TotalC[tonnes]	CO2eq
958	InChI=1S/C2H6O/c1-2-3/h3H,2H2,1H3	OCC	65.11	-87.84	60.9	78.2	-114.1	59.3	46.07	5.67e-06	-0.31	452460	5.65558	1000000	6.84118	1.03838e-07	93.1175	2.80483e-05	2.28035e-06	0.0403895	0.000897545	0	0	5420.11	0.833359	107.448	Unstable MOC					X					64175	2	24.02	5528.39	5.52839e+09	9.7426	1.2e+08	8.07918	2.8824e+09	9.45975	2882.4	10568.8
1698	InChI=1S/C26H48O4/c1-21(2)15-9-5-7-13-19-29-25(27)23-17-11-12-18-24(23)26(28)30-20-14-8-6-10-16-22(3)4/h21-24H,5-20H2,1-4H3	C(C)(C)CCCCCCOC(=O)C1CCCCC1C(=O)OCCCCCCC(C)C	427.43	53.84	9.62e-07	----	----	----	424.67	7.06e-05	9	7.2782e-05	-4.13798		0.00252181	0.00122341	1.67064e-05	0.0678824	0.00551889	97.7506	2.17224	0	0	2136.19	0	6.54675											166412788	26	312.26	2142.74	2.14274e+09	9.33097	5.04566e+06	6.70292	1.57556e+09	9.19743	1575.56	5777.04
1897	InChI=1S/C10H12N2O8/c13-7(14)3-11(4-8(15)16)1-2-12(5-9(17)18)6-10(19)20/h1-6H2	[O]C(=O)CN(CCN(CC([O])=O)CC([O])=O)CC([O])=O	557.81	315.39	3.77e-12	----	245	1.5e-12	292.25	1.17e-23	-3.86	858960	5.93397	1000	1.17889e-09	4.71786e-06	99.9999	6.14999e-08	5e-09	8.85599e-05	1.968e-06	0	0	2480.27	0	0.00476187				X							60004	10	120.1	2480.27	2.48027e+09	9.3945	8.48681e+06	6.92874	1.01927e+09	9.00829	1019.27	3737.31
961	InChI=1S/C3H8O/c1-3(2)4/h3-4H,1-2H3	OC(C)C	66.97	-89.16	49.6	82.3	-89.5	45.4	60.1	7.52e-06	0.05	287240	5.45824	1000000	6.82958	1.354e-07	93.0758	6.42262e-05	5.22164e-06	0.0924857	0.00205524	0	0	933.909	0.000166173	12.4812	Unstable MOC			X		X					67630	3	36.03	946.391	9.46391e+08	8.97607	1.57469e+07	7.1972	5.67362e+08	8.75386	567.362	2080.33
950	InChI=1S/C20H12/c1-2-7-17-15(4-1)12-16-9-8-13-5-3-6-14-10-11-18(17)20(16)19(13)14/h1-12H	c(c(c(cc1)ccc2)c2cc3)(c3cc(c4ccc5)c5)c14	442.75	169.41	9.82e-10	495	176.5	5.49e-09	252.32	8.1e-07	6.13	0.0020006	-2.69884	0.00162	0.00187987	0.00978185	0.0817508	0.0678215	0.00551394	97.663	2.17029	0	0	455.825	2.49018e-05	0.158744									X		64742650	20	240.2	455.984	4.55984e+08	8.65895	1.80716e+06	6.257	4.34081e+08	8.63757	434.081	1591.63
712	InChI=1S/CO3/c2-1(3)4	C(=O)([O])[O]	246.91	62.97	0.0138	----	----	----	62.03	6.05e-09	-0.46	1000000	6		0.00230124	6.32148e-08	99.9663	2.13171e-05	1.7331e-06	0.0306967	0.000682148	0	20.3034	2113.08	3.08638e-06	0.101754											12144057	1	12.01	2133.49	2.13349e+09	9.32909	3.43944e+07	7.53649	4.13077e+08	8.61603	413.077	1514.62
1871	InChI=1S/C14H12N2O2/c15-12-5-7-13(8-6-12)16-14(18)11-3-1-10(9-17)2-4-11/h1-9H,15H2,(H,16,18)	O=C(c2ccc(cc2)C=O)Nc1ccc(cc1)N	462.08	194.88	4.03e-09	----	----	----	240.26	1.08e-15	1.5	249.28	2.39669		1.01545e-05	4.73621e-05	97.2149	0.00189064	0.00015371	2.72252	0.0605003	0	573.66	0	0	0											24938645	14	168.14	573.66	5.7366e+08	8.75865	2.38766e+06	6.37797	4.01461e+08	8.60364	401.461	1472.03
722	InChI=1S/C6H8O7/c7-3(8)1-6(13,5(11)12)2-4(9)10/h13H,1-2H2,(H,7,8)(H,9,10)(H,11,12)	C(CC(O)=O)(CC(O)=O)(C(O)=O)O	407.16	169.23	5.64e-09	----	153	1.66e-08	192.13	8.33e-18	-1.64	1000000	6	1000000	8.57672e-09	2.52061e-08	99.9979	1.40885e-06	1.14541e-07	0.00202875	4.50833e-05	0.000633251	0	690.229	0.000278252	0.242832	Unstable MOC										5949291	6	72.06	690.473	6.90473e+08	8.83915	3.59378e+06	6.55555	2.58968e+08	8.41325	258.968	949.548
1579	InChI=1S/C24H50O6/c1-2-3-4-5-6-7-8-9-10-11-12-13-15-26-17-19-28-21-23-30-24-22-29-20-18-27-16-14-25/h25H,2-24H2,1H3	CCCCCCCCCCCCCCOCCOCCOCCOCCOCCO	484.56	187.23	1.11e-11	----	----	----	434.66	9.71e-14	4.38	15.448	1.18887		3.69477e-08	7.44739e-05	4.39906	0.0648986	0.00527631	93.4539	2.07675	0	0	313.153	0	0.0100164	4										68213230	24	288.24	313.163	3.13163e+08	8.49577	720478	5.85762	2.0767e+08	8.31737	207.67	761.458
1796	InChI=1S/C12H25O4S/c1-2-3-4-5-6-7-8-9-10-11-12-16-17(13,14)15/h2-12H2,1H3	CCCCCCCCCCCCOS(=O)(=O)[O]	387.83	136.83	3.15e-08	----	----	----	266.4	1.84e-07	2.42	37185	4.57037		4.90097e-07	1.09697e-06	80.7567	0.0130633	0.00106206	18.8112	0.418026	0	0	372.036	0	0.169788											151417	12	144.12	372.206	3.72206e+08	8.57078	1.39717e+06	6.14525	2.0136e+08	8.30397	201.36	738.32
1491	InChI=1S/C28H46O4/c1-5-9-11-17-23(15-7-3)21-31-27(29)25-19-13-14-20-26(25)28(30)32-22-24(16-8-4)18-12-10-6-2/h13-14,19-20,23-24H,5-12,15-18,21-22H2,1-4H3	O=C(OCC(CCCCC)CCC)c(c(ccc1)C(=O)OCC(CCCCC)CCC)c1	463.36	105.95	3.69e-08	----	----	----	446.68	3.67e-05	9	1.039e-05	-4.98338		0.000205555	0.000793494	4.8183e-06	0.0678842	0.00551904	97.7533	2.1723	0	0	258.543	0	0.797113	Transient										53306540	28	336.28	259.34	2.5934e+08	8.41387	580595	5.76387	1.95242e+08	8.29057	195.242	715.889
1046	InChI=1S/C6H12O3/c1-5(4-8-3)9-6(2)7/h5H,4H2,1-3H3	COCC(OC(=O)C)C	135.75	-50.31	5.05	145	----	3.92	132.16	3.62e-06	0.56	155350	5.19131	198000	6.55366	1.5048e-06	93.14	0.000207975	1.69085e-05	0.299484	0.0066552	0	0	285.977	1.39496e-07	47.1035	Unstable MOC					X					108656	6	72.06	333.08	3.3308e+08	8.52255	2.52028e+06	6.40145	1.81612e+08	8.25914	181.612	665.909
955	InChI=1S/C3H8O2/c1-3(5)2-4/h3-5H,2H2,1H3	OCC(O)C	155.15	-33.01	0.111	187.6	-60	0.129	76.1	1.74e-07	-0.92	1000000	6	1000000	0.02639	1.84132e-07	99.9627	7.39117e-06	6.00908e-07	0.0106433	0.000236517	0	0	373.893	0.00267265	7.25583	Unstable MOC										57556	3	36.03	381.152	3.81152e+08	8.5811	5.00856e+06	6.69971	1.80459e+08	8.25638	180.459	661.681
1697	InChI=1S/C12H26O2/c1-3-5-6-8-12(7-4-2)11-14-10-9-13/h12-13H,3-11H2,1-2H3	C(CCCCC)(COCCO)CCC	279.96	34.85	0.000395	----	----	----	202.34	5.36e-07	3.44	267.24	2.4269		0.22958	0.000418018	28.545	0.048351	0.00393098	69.6255	1.54723	0	0	242.877	0	0.23526											160875661	12	144.12	243.112	2.43112e+08	8.38581	1.2015e+06	6.07972	1.73161e+08	8.23845	173.161	634.922
12	InChI=1S/C26H42O4/c1-21(2)15-9-5-7-13-19-29-25(27)23-17-11-12-18-24(23)26(28)30-20-14-8-6-10-16-22(3)4/h11-12,17-18,21-22H,5-10,13-16,19-20H2,1-4H3	O=C(c1ccccc1C(=O)OCCCCCCC(C)C)OCCCCCCC(C)C	440.16	84.91	2.3e-07	----	----	5.4e-07	418.62	2.08e-05	9	0.00011547	-3.93753	0.2	1.43123e-06	6.09612e-07	4.70867e-05	0.0678849	0.0055191	97.7542	2.17232	0	0.199422	190.293	2.98558e-07	0.617117	Transient										28553120	26	312.26	191.109	1.91109e+08	8.28128	456522	5.65946	1.42554e+08	8.15398	142.554	522.697
1379	InChI=1S/C23H48O6/c1-20(2)16-21(3)17-22(4)18-23(5)19-29-15-14-28-13-12-27-11-10-26-9-8-25-7-6-24/h20-24H,6-19H2,1-5H3	CC(CC(CC(CC(C)C)C)C)COCCOCCOCCOCCOCCO	444.97	160.03	3.55e-10	----	----	----	420.64	7.31e-14	3.59	406.1	2.60863		2.18554e-07	2.55913e-05	22.1017	0.0528812	0.00429928	76.1489	1.6922	0	0	197.514	3.32678e-07	0.11873	Transient										69011365	23	276.23	197.633	1.97633e+08	8.29586	469838	5.67195	1.29783e+08	8.11322	129.783	475.873
1351	InChI=1S/C22H46O6/c1-2-3-4-5-6-7-8-9-10-11-13-24-15-17-26-19-21-28-22-20-27-18-16-25-14-12-23/h23H,2-22H2,1H3	CCCCCCCCCCCCOCCOCCOCCOCCOCCO	461.35	175.92	7.54e-11	----	----	----	406.61	5.51e-14	3.4	171.37	2.23393		1.46875e-07	5.63867e-05	30.5284	0.0471607	0.0038342	67.9113	1.50914	0	0	186.814	8.95673e-07	0.0106826											68131395	22	264.22	186.824	1.86824e+08	8.27143	459468	5.66226	1.21401e+08	8.08422	121.401	445.136
110	InChI=1S/C3H8O3/c4-1-3(6)2-5/h3-6H,1-2H2	OCC(O)CO	230.65	19.44	7.98e-05	290	18.2	0.000168	92.1	6.35e-09	-1.76	1000000	6	1000000	4.16091e-05	2.22925e-07	99.9984	1.06873e-06	8.68886e-08	0.00153897	3.41994e-05	0	1.12608	301.276	1.82077e-05	0.565557	Unstable MOC										56815	3	36.03	302.968	3.02968e+08	8.4814	3.28955e+06	6.51714	1.18523e+08	8.0738	118.523	434.583
994	InChI=1S/C2H4O3/c1-2(3)5-4/h4H,1H3	O=C(OO)C	104.77	-42.32	24.3	110	-0.2	14.5	76.05	1.39e-06	-1.07	242550	5.3848	1000000	2.87985	1.78765e-07	97.1127	5.08336e-06	4.13281e-07	0.00732004	0.000162668	0	0	364.015	0	0	Unstable MOC	X	X	X		X					79210	2	24.02	364.015	3.64015e+08	8.56112	4.78653e+06	6.68002	1.14972e+08	8.06059	114.972	421.565
1669	InChI=1S/C19H38O4/c1-2-3-4-5-6-7-8-9-10-11-12-13-14-15-19(22)23-18(16-20)17-21/h18,20-21H,2-17H2,1H3	OCC(CO)OC(CCCCCCCCCCCCCCC)=O	428.9	151.08	5.26e-10	----	----	----	330.51	2.18e-08	5.63	1.2721	0.104521		9.48531e-07	9.19068e-05	0.258093	0.0677097	0.00550485	97.5019	2.16671	0	0	162.619	0	0.213057											85251770	19	228.19	162.832	1.62832e+08	8.21174	492669	5.69256	1.12422e+08	8.05085	112.422	412.215
329	InChI=1S/C10H22O6/c11-1-3-13-5-7-15-9-10-16-8-6-14-4-2-12/h11-12H,1-10H2	OCCOCCOCCOCCOCCO	353.51	108.45	2.99e-07	----	----	----	238.28	7.62e-15	-2.3	1000000	6		1.91595e-07	8.62239e-08	99.9996	3.08229e-07	2.50592e-08	0.00044385	9.86332e-06	200.931	11.8669	203.353	2.30037e-05	0.533154	5										25322683	10	120.1	215.753	2.15753e+08	8.33396	905459	5.95687	1.08746e+08	8.03641	108.746	398.734
1814	InChI=1S/C16H29O6S/c1-2-3-4-5-6-7-8-9-10-11-12-20-13-14-21-15-16-22-23(17,18)19/h13-16H,2-12H2,1H3/b14-13+,16-15+	[O]S(=O)(=O)OC=COC=COCCCCCCCCCCCC	465.5	179.37	5.16e-11	----	----	----	350.47	7e-08	2.35	602940	5.78027		6.70586e-11	3.47764e-08	83.1382	0.0114466	0.000930617	16.4831	0.366291	0	0	176.582	0	0.0744996											Nothing	16	192.16	176.657	1.76657e+08	8.24713	504056	5.70248	9.68594e+07	7.98614	96.8594	355.151
1079	InChI=1S/C6H14O2/c1-2-3-5-8-6-4-7/h7H,2-6H2,1H3	O(CCCC)CCO	181.14	-20.31	0.475	168.4	-74.8	0.88	118.18	9.79e-08	0.83	155320	5.19123	1000000	0.277202	2.83526e-07	99.1157	0.000412114	3.35052e-05	0.593445	0.0131877	0	0	141.422	3.53097e-06	16.3845	Unstable MOC			X							111762	6	72.06	157.806	1.57806e+08	8.19812	1.3353e+06	6.12558	9.62221e+07	7.98327	96.2221	352.814
1585	InChI=1S/C14H18N3O10/c18-10(19)5-15(1-3-16(6-11(20)21)7-12(22)23)2-4-17(8-13(24)25)9-14(26)27/h1-9H2	[O]C(CN(CCN(CCN(CC([O])=O)CC([O])=O)CC([O])=O)CC([O])=O)=O	686.34	334.15	1.21e-16	----	----	----	393.35	1.14e-30	-4	1000000	6	4800	2.66655e-14	1.73696e-07	99.9999	6.15e-08	5e-09	8.85599e-05	1.968e-06	0	0	217.264	0	0											67436	14	168.14	217.264	2.17264e+08	8.33699	552343	5.74221	9.28709e+07	7.96788	92.8709	340.527
296	InChI=1S/C2H6O2/c3-1-2-4/h3-4H,1-2H2	OCCO	153.53	-31.62	0.0609	197.3	-13	0.092	62.07	1.31e-07	-1.36	1000000	6	1000000	0.0153537	1.50212e-07	99.9807	2.68405e-06	2.18216e-07	0.00386504	8.58897e-05	0	1.41744	222.208	0.00523118	12.6797	Unstable MOC			X							107211	2	24.02	236.31	2.3631e+08	8.37348	3.80716e+06	6.5806	9.14479e+07	7.96117	91.4479	335.309
1078	InChI=1S/C20H40O3/c1-2-3-4-5-6-7-8-9-10-11-12-13-14-15-16-17-20(22)23-19-18-21/h21H,2-19H2,1H3	O=C(OCCO)CCCCCCCCCCCCCCCCC	404.05	133.71	6.58e-08	----	60.5	----	328.54	7.92e-07	7.26	0.0090194	-2.04482		0.000390952	0.00238266	0.0060654	0.0678789	0.00551861	97.7456	2.17212	0	0	107.348	0	0.140643	Transient										111604	20	240.2	107.489	1.07489e+08	8.03136	327171	5.51477	7.85864e+07	7.89535	78.5864	288.15
10	InChI=1S/C28H46O4/c1-23(2)17-11-7-5-9-15-21-31-27(29)25-19-13-14-20-26(25)28(30)32-22-16-10-6-8-12-18-24(3)4/h13-14,19-20,23-24H,5-12,15-18,21-22H2,1-4H3	CC(C)CCCCCCCOC(=O)c1ccccc1C(=O)OCCCCCCCC(C)C	463.36	105.95	2.29e-07	----	-45.6	5.28e-07	446.68	3.67e-05	9	1.039e-05	-4.98338	0.28	1.09144e-07	1.86056e-07	4.81835e-06	0.0678849	0.0055191	97.7543	2.17232	0	0.199422	99.8182	8.78774e-07	0.358946											26761400	28	336.28	100.377	1.00377e+08	8.00163	224717	5.35164	7.55678e+07	7.87834	75.5678	277.082
1757	InChI=1S/C18H31O2/c1-2-3-4-5-6-7-8-9-10-11-12-13-14-15-16-17-18(19)20/h6-7,9-10H,2-5,8,11-17H2,1H3/b7-6+,10-9+	[O]C(=O)CCCCCCCC=CCC=CCCCCC	389.19	132.36	5.74e-05	365.2	-8.5	8.68e-07	280.45	3.94e-05	7.05	0.045077	-1.34604		0.00142853	0.00148132	0.00983655	0.0678763	0.00551839	97.7418	2.17204	0	0	95.3424	0	0											506218	18	216.18	95.3424	9.53424e+07	7.97929	339962	5.53143	7.3493e+07	7.86625	73.493	269.474
1242	InChI=1S/C12H27NO/c1-4-5-6-7-8-9-10-11-12-13(2,3)14/h4-12H2,1-3H3	O=N(CCCCCCCCCC)(C)C	403.41	152.6	3.43e-07	----	----	----	201.36	3.75e-11	3.69	0.57042	-0.243805		0.0598457	0.00858988	18.3795	0.0553616	0.00450094	79.7207	1.77157	0	0	99.4335	0	0	Unstable MOC										70592802	12	144.12	99.4335	9.94335e+07	7.99753	493809	5.69356	7.11678e+07	7.85228	71.1678	260.949
1040	InChI=1S/C4H10O2/c1-4(5)3-6-2/h4-5H,3H2,1-2H3	O(CC(O)C)C	116.55	-57.94	7.38	119	-95	12.5	90.12	5.56e-08	-0.49	1000000	6	1000000	2.9395	2.11662e-07	97.032	1.93104e-05	1.56995e-06	0.0278069	0.000617932	0	0	122.732	4.34672e-07	10.5013	Unstable MOC										1320678	4	48.04	133.233	1.33233e+08	8.12461	1.4784e+06	6.16979	7.10223e+07	7.85139	71.0223	260.415
111	InChI=1S/CH4N2O/c2-1(3)4/h(H4,2,3,4)	O=C(N)N	158.06	28.99	0.208	----	132.7	1.2e-05	60.06	3.65e-10	-2.11	1000000	6	545000	3.55626e-06	2.29553e-08	99.9993	4.77389e-07	3.88121e-08	0.00068744	1.52764e-05	0	0	353.634	0.00643701	0.0564426	Unstable MOC										57136	1	12.01	353.697	3.53697e+08	8.54863	5.88906e+06	6.77005	7.07276e+07	7.84959	70.7276	259.335
1813	InChI=1S/C20H25O10S2/c1-28-18-7-3-6-15(20(18)21)12-16(13-32(25,26)27)30-17-9-8-14(11-19(17)29-2)5-4-10-31(22,23)24/h3,6-9,11,16,21H,4-5,10,12-13H2,1-2H3,(H,25,26,27)	S(=O)(=O)(CC(Oc1c(cc(cc1)CCCS(=O)(=O)[O])OC)Cc1cccc(c1O)OC)O	695.85	304.08	1.79e-20	----	----	----	490.54	9.39e-25	0.91	1000000	6		2.34406e-20	2.04714e-09	99.269	0.000496237	4.03444e-05	0.714581	0.0158796	0	0	136.292	1.42596e-07	0.178609											8062155	20	240.2	136.47	1.3647e+08	8.13504	278204	5.44436	6.68247e+07	7.82494	66.8247	245.024
1386	InChI=1S/C10H16N2O4/c1-7(13)11(8(2)14)5-6-12(9(3)15)10(4)16/h5-6H2,1-4H3	O=C(N(C(=O)C)CCN(C(=O)C)C(=O)C)C	443.42	186.17	1.48e-08	----	----	----	228.25	1.81e-16	-2.36	1000000	6		9.08443e-09	1.40689e-08	99.9996	2.68456e-07	2.18257e-08	0.000386577	8.5906e-06	0	0	126.481	0	0	Unstable MOC										10543574	10	120.1	126.481	1.26481e+08	8.10203	554135	5.74362	6.65516e+07	7.82316	66.5516	244.023
463	InChI=1S/C6H6NO6/c8-4(9)1-7(2-5(10)11)3-6(12)13/h1-3H2	[O]C(=O)CN(CC([O])=O)CC([O])=O	429.28	296.63	7.16e-09	----	242	----	191.14	1.19e-16	-3.81	249060	5.3963	59100	6.22736e-08	5.59019e-08	99.9999	6.15e-08	5e-09	8.85599e-05	1.968e-06	0	0	165.134	0	0											139139	6	72.06	165.134	1.65134e+08	8.21784	863942	5.93648	6.22557e+07	7.79418	62.2557	228.271
1354	InChI=1S/C25H52O11/c1-21(27)16-33-23(3)18-35-25(5)20-36-24(4)19-34-22(2)17-32-15-14-31-13-12-30-11-10-29-9-8-28-7-6-26/h21-27H,6-20H2,1-5H3	OCCOCCOCCOCCOCCOCC(C)OCC(C)OCC(C)OCC(C)OCC(C)O	549.11	234.58	8.89e-15	----	----	----	528.69	2.85e-23	-1.58	1000000	6		1.26392e-14	1.08203e-08	99.9976	1.61758e-06	1.3151e-07	0.00232931	5.17624e-05	0	0	104.854	1.15599e-06	0.157689											9003116	25	300.25	105.012	1.05012e+08	8.02124	198626	5.29804	5.96374e+07	7.77552	59.6374	218.671
1436	InChI=1S/C20H42O6/c1-2-3-4-5-6-7-8-9-11-22-13-15-24-17-19-26-20-18-25-16-14-23-12-10-21/h21H,2-20H2,1H3	CCCCCCCCCCOCCOCCOCCOCCOCCO	438.14	166.1	0.242	180	-20	----	378.55	3.13e-14	2.42	1892.1	3.27694		51.2545	0.000190632	39.3651	0.00636775	0.000517703	9.16956	0.203768	0	0	91.4009	0	0.0296003	4.5										68439463	20	240.2	91.4305	9.14305e+07	7.96109	241528	5.38297	5.80151e+07	7.76354	58.0151	212.722
326	InChI=1S/C23H48O6/c1-2-3-4-5-6-7-8-9-10-11-12-14-25-16-18-27-20-22-29-23-21-28-19-17-26-15-13-24/h24H,2-23H2,1H3	CCCCCCCCCCCCCOCCOCCOCCOCCOCCO	472.95	183.82	2.73e-11	----	----	----	420.64	7.31e-14	3.89	51.482	1.71166		7.46794e-08	6.61461e-05	12.4496	0.0594335	0.00483199	85.5842	1.90187	0	18.1465	70.0374	0	0.00521687											24938918	23	276.23	88.1891	8.81891e+07	7.94541	209655	5.3215	5.79129e+07	7.76278	57.9129	212.347
13	InChI=1S/C33H54O6/c1-7-13-16-25(10-4)22-37-31(34)28-19-20-29(32(35)38-23-26(11-5)17-14-8-2)30(21-28)33(36)39-24-27(12-6)18-15-9-3/h19-21,25-27H,7-18,22-24H2,1-6H3	O=C(OCC(CCCC)CC)c(ccc(c1C(=O)OCC(CCCC)CC)C(=O)OCC(CCCC)CC)c1	540.56	196.96	5.86e-08	414	----	----	546.79	5.53e-07	9	7.8136e-07	-6.10715	100	2.4448e-12	7.47912e-13	2.83725e-07	0.0678849	0.0055191	97.7543	2.17232	0	0	72.1636	0	2.21001	Transient										3319311	33	396.33	74.3736	7.43736e+07	7.87142	136019	5.1336	5.39083e+07	7.73166	53.9083	197.664
1217	InChI=1S/C24H44O6/c1-2-3-4-5-6-7-8-9-10-11-12-13-14-15-16-17-22(27)29-19-21(26)24-23(28)20(25)18-30-24/h9-10,20-21,23-26,28H,2-8,11-19H2,1H3/b10-9+	O(CC1O)C(C1O)C(O)COC(=O)CCCCCCCC=CCCCCCCCC	534.81	223.05	1.03e-14	----	----	----	428.61	1.42e-12	5.89	9.6531	0.984667		1.74639e-12	1.67789e-06	0.141998	0.0677885	0.00551126	97.6155	2.16923	0	0	76.8649	0	0.0936744	Transient										1338438	24	288.24	76.9586	7.69586e+07	7.88626	179554	5.25419	5.17546e+07	7.71395	51.7546	189.767
1982	InChI=1S/C57H98O12/c1-4-7-19-28-43-49(64-43)37-52-46(67-52)31-22-13-10-16-25-34-55(58)61-40-42(63-57(60)36-27-18-12-15-24-33-48-54(69-48)39-51-45(66-51)30-21-9-6-3)41-62-56(59)35-26-17-11-14-23-32-47-53(68-47)38-50-44(65-50)29-20-8-5-2/h42-54H,4-41H2,1-3H3	CCCCCC2C(O2)CC1C(O1)CCCCCCCC(OCC(OC(CCCCCCCC(O3)C3CC(O4)C4CCCCC)=O)COC(CCCCCCCC(O5)C5CC(O6)C6CCCCC)=O)=O	898.6	349.84	1.2e-22	----	----	----	975.41	1.54e-18	9	9.7541e-07	-6.01081		2.96842e-17	1.63669e-06	1.10382e-07	0.0678849	0.0055191	97.7543	2.17232	0	0	72.9945	0.000382267	0.223507											8013078	57	684.57	73.2184	7.32184e+07	7.86462	75064.2	4.87543	5.13867e+07	7.71085	51.3867	188.418
1272	InChI=1S/C19H39N2O3/c1-4-5-6-7-8-9-10-11-12-14-18(22)20-15-13-16-21(2,3)17-19(23)24/h4-17H2,1-3H3,(H,20,22)(H,23,24)	O=C(NCCCN(CC(=O)O)(C)C)CCCCCCCCCCC	650.63	282.96	4.81e-15	----	----	----	343.53	6.19e-21	0.69	2.3822	0.376978		1.85708e-09	0.000976352	99.5573	0.00029988	2.43805e-05	0.431828	0.00959617	0	0	73.981	2.98555e-07	0.0970178											61789400	19	228.19	74.078	7.4078e+07	7.86969	215638	5.33372	4.92064e+07	7.69202	49.2064	180.423
1825	InChI=1S/CH2O3/c2-1(3)4/h(H2,2,3,4)	C(=O)(O)O	246.91	62.97	0.0138	----	----	----	62.03	6.05e-09	-0.46	1000000	6		0.00230124	6.32148e-08	99.9663	2.13171e-05	1.7331e-06	0.0306967	0.000682148	0.215317	0	233.386	2.88654e-07	8.92037	1-2										463796	1	12.01	242.306	2.42306e+08	8.38436	3.90628e+06	6.59176	4.69144e+07	7.67131	46.9144	172.019
1397	InChI=1S/C7H16O3/c1-6(8)4-10-5-7(2)9-3/h6-8H,4-5H2,1-3H3	OC(COCC(OC)C)C	191.6	-15.51	0.148	188.3	----	0.55	148.2	1.15e-09	-0.35	1000000	6	1000000	0.218631	3.5779e-07	99.741	2.73999e-05	2.22763e-06	0.0394559	0.000876796	0	0	70.7014	0	6.19332											34590948	7	84.07	76.8947	7.68947e+07	7.8859	518858	5.71505	4.36204e+07	7.63969	43.6204	159.941
686	InChI=1S/C3H8O/c1-2-3-4/h4H,2-3H2,1H3	C(CO)C	89.96	-74.95	23.2	97.2	-126.1	21	60.1	7.52e-06	0.25	171400	5.23401	1000000	3.27755	1.40478e-07	96.5669	0.00010561	8.58615e-06	0.152078	0.00337951	0	0	71.5747	0	0.184506	Unstable MOC	X		X		X					71238	3	36.03	71.7592	7.17592e+07	7.85588	1.194e+06	6.077	4.30197e+07	7.63367	43.0197	157.739
1142	InChI=1S/C2H7NO/c3-1-2-4/h4H,1-3H2	OCCN	129.03	-27.55	0.409	171	10.5	0.404	61.08	3.68e-10	-1.31	1000000	6	1000000	0.0663132	1.4774e-07	99.9292	3.01001e-06	2.44716e-07	0.00433441	9.63203e-05	0	4.40551	103.707	1.4918e-07	0.206345	Unstable MOC	X		X							141435	2	24.02	108.319	1.08319e+08	8.03471	1.7734e+06	6.24881	4.2597e+07	7.62938	42.597	156.189
1750	InChI=1S/CHO3/c2-1(3)4/h(H,2,3)	[O]C(=O)O	246.91	62.97	0.0138	----	----	----	62.03	6.05e-09	-0.46	1000000	6		0.00230124	6.32148e-08	99.9663	2.13171e-05	1.7331e-06	0.0306967	0.000682148	0	0	210.192	4.35641e-07	0.00138972											463796	1	12.01	210.194	2.10194e+08	8.32262	3.38858e+06	6.53002	4.06969e+07	7.60956	40.6969	149.222
618	InChI=1S/C6H10O4/c7-5(8)3-1-2-4-6(9)10/h1-4H2,(H,7,8)(H,9,10)	C(CCC(O)=O)CC(O)=O	310.29	101.99	1.28e-05	337.5	153.2	3.18e-07	146.14	9.53e-12	0.08	42286	4.6262	30800	4.05322e-06	6.18994e-07	99.8912	7.38588e-05	6.00478e-06	0.106357	0.00236348	0	0	81.1203	3.95802e-06	0.96303	Unstable MOC			X							124049	6	72.06	82.0833	8.20833e+07	7.91425	561676	5.74949	4.04744e+07	7.60718	40.4744	148.406
523	InChI=1S/C7H11NO6/c1-4(7(13)14)8(2-5(9)10)3-6(11)12/h4H,2-3H2,1H3,(H,9,10)(H,11,12)(H,13,14)	N(C(C(O)=O)C)(CC(O)=O)CC(O)=O	433.89	297.3	1.13e-09	----	----	----	205.17	1.58e-16	-3.39	130110	5.11431		4.79191e-09	7.73605e-09	99.9999	6.15e-08	5e-09	8.85599e-05	1.968e-06	0	0	98.0526	0	0	4.5-5										22149559	7	84.07	98.0526	9.80526e+07	7.99146	477909	5.67935	4.01778e+07	7.60399	40.1778	147.319
1335	InChI=1S/C45H82NO8P/c1-6-8-10-12-14-16-18-20-22-24-25-27-29-31-33-35-37-44(47)51-41-43(42-53-55(49,50)52-40-39-46(3,4)5)54-45(48)38-36-34-32-30-28-26-23-21-19-17-15-13-11-9-7-2/h15-18,21-24,43H,6-14,19-20,25-42H2,1-5H3/b17-15+,18-16+,23-21+,24-22+	O=C(CCCCCCCC=CCC=CCCCCC)OC(COP([O])(OCC[N](C)(C)C)=O)COC(CCCCCCCC=CCC=CCCCCCC)=O	480	90.27	1.78e-10	----	----	----	797.14	4.03e-21	9	7.9714e-07	-6.09847		2.05558e-06	0.00235093	4.29426e-07	0.0678833	0.00551897	97.752	2.17227	0	0	55.8467	8.98376e-06	0.0856191											8002435	45	540.45	55.9323	5.59323e+07	7.74766	70166.2	4.84613	3.79213e+07	7.57888	37.9213	139.045
959	InChI=1S/C2H4O2/c1-2(3)4/h1H3,(H,3,4)	O=C(O)C	122.3	-21.26	17.2	117.9	16.6	15.7	60.05	5.48e-07	-0.17	771370	5.88726	1000000	2.47119	1.41673e-07	97.4691	4.05268e-05	3.29486e-06	0.0583586	0.00129686	0	0	91.7456	5.64889e-05	0.165349	Unstable MOC	X				X					64197	2	24.02	91.911	9.1911e+07	7.96337	1.53058e+06	6.18485	3.67644e+07	7.56543	36.7644	134.803
1496	InChI=1S/C7H14O3/c1-4-9-5-6(2)10-7(3)8/h6H,4-5H2,1-3H3	O(C(COCC)C)C(C)=O	157.94	-38.2	2.77	----	----	----	146.19	4.8e-06	1.01	49900	4.6981		17.7787	5.77697e-06	81.466	0.000512686	4.16818e-05	0.738268	0.016406	0	0	54.521	0	9.20825	Unstable MOC			X		X					54839246	7	84.07	63.7292	6.37292e+07	7.80434	435934	5.63942	3.6649e+07	7.56406	36.649	134.38
1090	InChI=1S/C8H18O3/c1-2-3-5-10-7-8-11-6-4-9/h9H,2-8H2,1H3	O(CCOCCO)CCCC	240.02	19.26	0.0109	231	-68	0.0219	162.23	1.52e-09	0.56	338360	5.52938	1000000	0.00952215	3.91354e-07	99.6627	0.00022254	1.80927e-05	0.320457	0.00712127	0	0	52.0706	9.99417e-06	7.23602	Unstable MOC			X							112345	8	96.08	59.3067	5.93067e+07	7.7731	365572	5.56297	3.51241e+07	7.54561	35.1241	128.788
6	InChI=1S/C22H42O4/c1-5-9-13-19(7-3)17-25-21(23)15-11-12-16-22(24)26-18-20(8-4)14-10-6-2/h19-20H,5-18H2,1-4H3	O=C(OCC(CCCC)CC)CCCCC(=O)OCC(CCCC)CC	379.21	8.96	3.2e-06	417	-67.8	8.5e-07	370.58	5.16e-05	8.12	0.0012859	-2.89079	0.78	9.09343e-06	9.62916e-06	0.000837326	0.0678843	0.00551905	97.7534	2.1723	0	0	47.4568	0	0.144536											103231	22	264.22	47.6013	4.76013e+07	7.67762	128451	5.10874	3.39393e+07	7.5307	33.9393	124.444
1822	InChI=1S/C18H29O3S/c1-2-3-4-5-6-7-8-9-10-11-12-17-13-15-18(16-14-17)22(19,20)21/h13-16H,2-12H2,1H3	[O]S(=O)(=O)c1ccc(cc1)CCCCCCCCCCCC	459.93	177.76	7.93e-11	----	----	----	326.5	6.27e-08	4.78	9.1359	0.960751		1.37103e-07	4.79928e-05	1.79893	0.0666637	0.00541981	95.9957	2.13324	0	0	51.145	1.39459e-07	0.0255444											121653	18	216.18	51.1705	5.11705e+07	7.70902	156724	5.19514	3.38807e+07	7.52995	33.8807	124.229
16	InChI=1S/C26H42O4/c1-3-5-7-9-11-13-17-21-29-25(27)23-19-15-16-20-24(23)26(28)30-22-18-14-12-10-8-6-4-2/h15-16,19-20H,3-14,17-18,21-22H2,1-2H3	O=C(c1ccccc1C(=O)OCCCCCCCCC)OCCCCCCCCC	454.14	115.29	3.88e-07	----	----	4.88e-06	418.62	2.08e-05	9	4.1114e-05	-4.38601		0.0445222	0.00105056	3.33196e-05	0.067854	0.00551658	97.7097	2.17133	0	0	41.8718	0	0.17015											68648920	26	312.26	42.042	4.2042e+07	7.62368	100430	5.00186	3.13602e+07	7.49638	31.3602	114.988
540	InChI=1S/C10H22O2/c1-3-5-6-10(4-2)9-12-8-7-11/h10-11H,3-9H2,1-2H3	C(COCCO)(CCCC)CC	246.41	13.78	0.0124	229	----	----	174.29	3.04e-07	2.46	2729.7	3.43611		1.66006	0.000120499	77.9684	0.0138291	0.00112432	19.9139	0.442531	0	0	42.0265	0	0											26468860	10	120.1	42.0265	4.20265e+07	7.62352	241130	5.38225	2.89597e+07	7.46179	28.9597	106.186
1364	InChI=1S/C28H54O7/c1-2-3-4-5-6-7-8-9-10-11-12-13-14-15-16-17-28(30)35-27-26-34-25-24-33-23-22-32-21-20-31-19-18-29/h9-10,29H,2-8,11-27H2,1H3/b10-9+	CCCCCCCCC=CCCCCCCCC(=O)OCCOCCOCCOCCOCCO	548.67	229.19	3.79e-14	----	----	----	502.74	4.06e-14	5.94	0.19364	-0.713005		3.34936e-10	7.60425e-05	0.126575	0.0677989	0.00551211	97.6305	2.16957	0	0	42.3208	0	0.0548815											61791002	28	336.28	42.3757	4.23757e+07	7.62712	84289.5	4.92577	2.83449e+07	7.45247	28.3449	103.931
986	InChI=1S/C4H10O/c1-4(2)3-5/h4-5H,3H2,1-2H3	OCC(C)C	99.58	-74.01	13.4	107.8	-108	10.5	74.12	9.99e-06	0.76	102880	5.01233	85000	19.6754	1.68661e-06	79.908	0.000282791	2.29911e-05	0.407219	0.00904931	0	0	37.3712	0.000675582	4.13056	Unstable MOC	X		X		X					78831	4	48.04	41.5024	4.15024e+07	7.61807	559936	5.74814	2.68993e+07	7.42974	26.8993	98.6308
964	InChI=1S/C4H10O/c1-2-3-4-5/h5H,2-4H2,1H3	OCCCC	113.91	-62.33	7.78	118	-89.8	6.7	74.12	9.99e-06	0.88	61389	4.78809	63200	17.3463	2.3303e-06	82.0895	0.000382968	3.11356e-05	0.551474	0.012255	0	0	38.0225	0.000130768	2.99357	Unstable MOC	X		X		X					71363	4	48.04	41.0162	4.10162e+07	7.61295	553375	5.74302	2.65841e+07	7.42462	26.5841	97.4752
1998	InChI=1S/C6H5O7/c7-3(8)1-6(13,5(11)12)2-4(9)10/h13H,1-2H2	[O]C(=O)CC(O)(C(=O)[O])CC(=O)[O]	407.16	169.23	5.64e-09	----	153	1.66e-08	192.13	8.33e-18	-1.64	1000000	6	1000000	8.57672e-09	2.52061e-08	99.9979	1.40885e-06	1.14541e-07	0.00202875	4.50833e-05	0.0384947	0	70.6375	0	0											77929	6	72.06	70.6375	7.06375e+07	7.84904	367655	5.56544	2.64932e+07	7.42313	26.4932	97.1418
1472	InChI=1S/C13H28O2/c1-2-3-4-5-6-7-8-9-10-12-15-13-11-14/h14H,2-13H2,1H3	C(CCCCCCC)CCCOCCO	304.24	55.07	5.42e-05	----	----	----	216.37	7.12e-07	4	49.516	1.69475		0.0632742	0.000529783	9.93456	0.0610975	0.00496728	87.9805	1.95512	0	0	36.0945	0	0.0218969											34398011	13	156.13	36.1164	3.61164e+07	7.5577	166920	5.22251	2.60612e+07	7.41599	26.0612	95.5577
1196	InChI=1S/C7H12O4/c1-10-6(8)4-3-5-7(9)11-2/h3-5H2,1-2H3	O=C(OC)CCCC(=O)OC	166.02	-83.29	0.178	214	-42.5	0.18	160.17	7.36e-07	0.62	22475	4.3517	59000	1.29224	6.46175e-06	98.3364	0.00025211	2.04967e-05	0.363038	0.00806751	0	0	42.2998	2.947e-07	5.64963	Unstable MOC										1119400	7	84.07	47.9495	4.79495e+07	7.68078	299366	5.4762	2.51677e+07	7.40084	25.1677	92.2816
626	InChI=1S/CH2O2/c2-1-3/h1H,(H,2,3)	C(O)=O	100.9	-24.95	35.9	101	8.3	42.6	46.03	7.5e-07	-0.54	1000000	6	1000000	5.00786	1.05809e-07	94.9673	1.68442e-05	1.36944e-06	0.0242556	0.000539013	0	0.000100754	94.6315	0	0.0277515	Unstable MOC	X									64186	1	12.01	94.6593	9.46593e+07	7.97616	2.05647e+06	6.31312	2.46982e+07	7.39267	24.6982	90.5601
1275	InChI=1S/C19H40O4/c1-2-3-4-5-6-7-8-9-10-11-12-14-21-16-18-23-19-17-22-15-13-20/h20H,2-19H2,1H3	O(CCCCCCCCCCCCC)CCOCCOCCO	402.43	139.78	1.09e-08	----	----	----	332.53	3.03e-10	4.44	16.161	1.20847		2.32406e-05	0.000140562	3.85329	0.065269	0.00530642	93.9874	2.08861	0	0	35.8291	0	0											4403127	19	228.19	35.8291	3.58291e+07	7.55424	107747	5.03241	2.45868e+07	7.3907	24.5868	90.1516
1494	InChI=1S/C12H24O6/c1-2-3-4-5-6-17-12-11(16)10(15)9(14)8(7-13)18-12/h8-16H,2-7H2,1H3/t8-,9-,10+,11-,12?/m1/s1	O(CCCCCC)C1O[C@H](CO)[C@H]([C@@H]([C@H]1O)O)O	422.65	158.43	2.69e-10	----	----	----	264.32	6.43e-14	0.16	1000000	6		1.90959e-10	3.06038e-08	99.8692	8.87783e-05	7.21775e-06	0.127841	0.0028409	0	0	43.8152	0	0	Unstable MOC										54549245	12	144.12	43.8152	4.38152e+07	7.64162	165766	5.21949	2.38902e+07	7.37822	23.8902	87.5973
1135	InChI=1S/C14H26O2/c1-11(2)9-13(5,15)7-8-14(6,16)10-12(3)4/h11-12,15-16H,9-10H2,1-6H3	OC(C#CC(O)(CC(C)C)C)(CC(C)C)C	299.07	89.97	1.85e-05	----	----	----	226.36	2.44e-07	3.61	1064.7	3.02723		0.00225491	2.49833e-05	21.3186	0.0534113	0.00434238	76.9122	1.70916	0	0	32.0166	0	0.0426084	4.5										126863	14	168.14	32.0592	3.20592e+07	7.50595	141629	5.15115	2.38135e+07	7.37682	23.8135	87.3163
1834	InChI=1S/C16H25O3S/c1-2-3-4-5-6-7-8-9-11-15-12-10-13-16(14-15)20(17,18)19/h10,12-14H,2-9,11H2,1H3	[O]S(=O)(=O)c1cc(ccc1)CCCCCCCCCC	436.72	167.67	5.13e-10	----	----	----	298.44	3.56e-08	3.8	99.032	1.99578		6.19023e-07	4.21491e-05	14.8895	0.0577771	0.00469733	83.1991	1.84887	0	0	35.7545	0	0.00135625											47093378	16	192.16	35.7558	3.57558e+07	7.55335	119809	5.07849	2.30225e+07	7.36215	23.0225	84.4159
1944	InChI=1S/C9H13NO8/c11-6(12)2-1-5(9(17)18)10(3-7(13)14)4-8(15)16/h5H,1-4H2,(H,11,12)(H,13,14)(H,15,16)(H,17,18)/t5-/m0/s1	N(CC(O)=O)(CC(O)=O)[C@@H](CCC(O)=O)C(O)=O	527.94	311.03	3.3e-12	----	----	----	263.21	1.56e-21	-3.65	29492	4.4697		7.92025e-11	3.20271e-08	99.9999	6.15e-08	5e-09	8.85599e-05	1.968e-06	0	0	55.0242	0	0	Unstable MOC										220253769	9	108.09	55.0242	5.50242e+07	7.74055	209050	5.32025	2.25963e+07	7.35404	22.5963	82.853
1355	InChI=1S/C14H30O6/c1-2-3-5-16-7-9-18-11-13-20-14-12-19-10-8-17-6-4-15/h15H,2-14H2,1H3	CCCCOCCOCCOCCOCCOCCO	368.52	116.46	1.91e-07	----	----	----	294.39	5.71e-15	-0.53	1000000	6		1.51171e-07	8.87414e-08	99.9733	1.81451e-05	1.47521e-06	0.0261289	0.000580643	0	0	37.6912	0	0.0821158	Unstable MOC										9004777	14	168.14	37.7734	3.77734e+07	7.57719	128311	5.10826	2.15741e+07	7.33393	21.5741	79.1052
1332	InChI=1S/C23H39ClO6/c1-2-3-4-5-6-7-8-9-10-11-12-13-14-15-16-22(24)23(27)29-18-21(30-20-26)17-28-19-25/h9-10,19-22H,2-8,11-18H2,1H3/b10-9+	O=COC(COC(C(CCCCCCC=CCCCCCCCC)Cl)=O)COC=O	447.46	112.19	7.87e-08	----	----	----	447.02	9.47e-08	7.09	0.0015024	-2.82321		0.00564858	0.00886929	0.00897007	0.067869	0.0055178	97.7313	2.17181	0	0	33.6904	1.42341e-05	0.0541291											8002139	23	276.23	33.7445	3.37445e+07	7.5282	75487.8	4.87788	2.0852e+07	7.31915	20.852	76.4573
1057	InChI=1S/C6H15NO3/c8-4-1-7(2-5-9)3-6-10/h8-10H,1-6H2	N(CCO)(CCO)CCO	310.26	83.32	3.38e-06	335.4	20.5	3.59e-06	149.19	4.18e-12	-1	1000000	6	1000000	1.4402e-06	3.61083e-07	99.9909	6.14944e-06	4.99955e-07	0.0088552	0.000196782	0	19.2425	23.3807	3.62534e-06	0.0524404	Unstable MOC										102716	6	72.06	42.6757	4.26757e+07	7.63018	286049	5.45644	2.06127e+07	7.31413	20.6127	75.5799
1805	InChI=1S/C16H33O6S/c1-2-3-4-5-6-7-8-9-10-11-12-20-13-14-21-15-16-22-23(17,18)19/h2-16H2,1H3	S(=O)(=O)([O])OCCOCCOCCCCCCCCCCCC	458.36	178.06	8.77e-11	----	----	----	354.51	4.43e-11	1.87	124620	5.09559		6.28693e-10	1.9764e-07	93.7068	0.00427215	0.000347329	6.15189	0.136709	0	0	37.702	0	0.0236006											7577595	16	192.16	37.7256	3.77256e+07	7.57664	106416	5.02701	2.04489e+07	7.31067	20.4489	74.9794
1327	InChI=1S/C57H98O6/c1-4-7-10-13-16-19-22-25-28-31-34-37-40-43-46-49-55(58)61-52-54(63-57(60)51-48-45-42-39-36-33-30-27-24-21-18-15-12-9-6-3)53-62-56(59)50-47-44-41-38-35-32-29-26-23-20-17-14-11-8-5-2/h16-21,25-30,54H,4-15,22-24,31-53H2,1-3H3/b19-16+,20-17+,21-18+,28-25+,29-26+,30-27+	CCCCCC=CCC=CCCCCCCCC(OCC(OC(CCCCCCCC=CCC=CCCCCC)=O)COC(CCCCCCCC=CCC=CCCCCC)=O)=O	839.96	349.84	5.09e-21	----	----	----	879.41	0.000654	9	8.7941e-07	-6.05581		2.96842e-17	1.63669e-06	1.10382e-07	0.0678849	0.0055191	97.7543	2.17232	0	0	25.3862	0	0.0364179											120962030	57	684.57	25.4226	2.54226e+07	7.40522	28908.7	4.46103	1.97901e+07	7.29645	19.7901	72.5635
1745	InChI=1S/C12H23O2/c1-2-3-4-5-6-7-8-9-10-11-12(13)14/h2-11H2,1H3	[O]C(CCCCCCCCCCC)=O	308.82	81.92	0.00141	298.9	43.2	1.6e-05	200.32	9.31e-06	4.6	10.972	1.04029	4.81	0.0483202	0.0017959	2.69652	0.0660204	0.00536751	95.0693	2.11265	0	0	26.6609	0	0.000523526											143077	12	144.12	26.6614	2.66614e+07	7.42588	133094	5.12416	1.91815e+07	7.28288	19.1815	70.3323
1073	InChI=1S/C6H14O3/c1-5(7)3-9-4-6(2)8/h5-8H,3-4H2,1-2H3	O(CC(O)C)CC(O)C	218.79	6.09	0.0073	230.5	----	0.0319	134.18	3.58e-09	-0.64	1000000	6	1000000	0.0115071	3.24679e-07	99.9678	1.40843e-05	1.14506e-06	0.0202814	0.000450697	0	0	35.5166	1.37747e-06	0.153326	Unstable MOC										25265718	6	72.06	35.6699	3.56699e+07	7.5523	265836	5.42461	1.91562e+07	7.28231	19.1562	70.2392
1362	InChI=1S/C16H26O6/c17-6-7-18-8-9-19-10-11-20-12-13-21-14-15-22-16-4-2-1-3-5-16/h1-5,17H,6-15H2	c1ccccc1OCCOCCOCCOCCOCCO	406.26	147.47	6.92e-09	----	----	----	314.38	9.02e-16	0	272990	5.43615		2.14115e-08	1.7121e-07	99.9095	6.14443e-05	4.99547e-06	0.0884798	0.00196622	0	0	31.2178	0	0.0409003											9004788	16	192.16	31.2587	3.12587e+07	7.49497	99429.6	4.99752	1.91064e+07	7.28118	19.1064	70.0568
1226	InChI=1S/C14H31NO/c1-4-5-6-7-8-9-10-11-12-13-14-15(2,3)16/h4-14H2,1-3H3	O=N(CCCCCCCCCCCC)(C)C	426.62	167.95	1.57e-07	----	132	----	229.41	6.61e-11	4.67	0.054803	-1.2612	190000	1.17531e-08	5.89179e-09	2.30552	0.0663198	0.00539186	95.5005	2.12223	0	0	25.6431	0	0.033388											68955555	14	168.14	25.6765	2.56765e+07	7.40954	111924	5.04892	1.88189e+07	7.27459	18.8189	69.0027
1751	InChI=1S/C6H11O7/c7-1-2(8)3(9)4(10)5(11)6(12)13/h2-5,7-11H,1H2	[O]C(=O)C(O)C(O)C(O)C(O)CO	417.09	161.68	8.17e-10	----	131	----	196.16	4.74e-13	-1.87	1000000	6	316000	1.36385e-09	1.34409e-07	99.9988	8.29602e-07	6.74473e-08	0.00119463	2.65473e-05	0	0	51.0799	0	0.0637628											526954	6	72.06	51.1437	5.11437e+07	7.70879	260724	5.41618	1.87878e+07	7.27388	18.7878	68.8886
127	InChI=1S/C20H30O2/c1-13(2)14-6-8-16-15(12-14)7-9-17-19(16,3)10-5-11-20(17,4)18(21)22/h7,12-13,16-17H,5-6,8-11H2,1-4H3,(H,21,22)	CC(C)C2=CC1=CCC(C(C)(C(O)=O)CCC3)C3(C)C1CC2	394.94	152.34	3.19e-07	----	173.5	----	302.46	6.76e-06	6.46	0.27663	-0.558101	48.4	2.05103e-06	1.96661e-07	0.0382588	0.0678589	0.00551699	97.7169	2.17149	0	23.6358	0.0102465	0.00346398	0				X							73138826	20	240.2	23.6495	2.36495e+07	7.37382	78190.5	4.89315	1.87814e+07	7.27373	18.7814	68.865
328	InChI=1S/C18H30O3S/c1-2-3-4-5-6-7-8-9-10-11-12-17-13-15-18(16-14-17)22(19,20)21/h13-16H,2-12H2,1H3,(H,19,20,21)	OS(=O)(=O)c1ccc(cc1)CCCCCCCCCCCC	459.93	177.76	7.93e-11	----	----	----	326.5	6.27e-08	4.78	9.1359	0.960751		1.37103e-07	4.79928e-05	1.79893	0.0666637	0.00541981	95.9957	2.13324	0	23.6358	4.68594	0	0.0050082											27176870	18	216.18	28.3267	2.83267e+07	7.4522	86758.7	4.93831	1.87555e+07	7.27313	18.7555	68.7702
1552	InChI=1S/C14H31NO3/c1-2-3-4-5-6-7-8-9-10-11-14(17)18-15-12-13-16/h16H,2-13H2,1,15H3	CCCCCCCCCCCC(=O)ON(H)(H)(H)CCO	497.32	211.34	2.36e-12	----	----	----	261.41	3.94e-18	1.7	9.0096	0.954706		1.76144e-07	0.000964349	95.6558	0.0029484	0.000239707	4.2457	0.0943488	0	0	29.1379	0	0											66071805	14	168.14	29.1379	2.91379e+07	7.46446	111464	5.04714	1.87416e+07	7.27281	18.7416	68.7193
1025	InChI=1S/C7H8O3S/c1-6-2-4-7(5-3-6)11(8,9)10/h2-5H,1H3,(H,8,9,10)	O=S(=O)(O)c(ccc(c1)C)c1	331.69	101.76	2.9e-06	----	104.5	----	172.2	2.78e-09	-0.62	1000000	6	620000	2.16557e-06	1.0994e-07	99.9783	1.47496e-05	1.19916e-06	0.0212394	0.000471988	0	0	37.7717	0	0	5										6192525	7	84.07	37.7717	3.77717e+07	7.57717	219348	5.34113	1.84406e+07	7.26577	18.4406	67.6155
1428	InChI=1S/C15H32O6/c1-11(17)7-18-8-14(4)21-15(5)10-19-9-13(3)20-12(2)6-16/h11-17H,6-10H2,1-5H3	OCC(C)OC(C)COCC(C)OC(C)COCC(C)O	372.8	112.61	7.13e-08	----	----	----	308.42	3.14e-14	-0.21	1000000	6		5.9104e-08	1.01461e-07	99.9442	3.78994e-05	3.08125e-06	0.0545752	0.00121278	0	0	31.3433	0	0.144923	5										25322694	15	180.15	31.4883	3.14883e+07	7.49815	102095	5.00901	1.83925e+07	7.26464	18.3925	67.4391
1837	InChI=1S/C13H27O4S/c1-2-3-4-5-6-7-8-9-10-11-12-13-17-18(14,15)16/h2-13H2,1H3	[O]S(=O)(=O)OCCCCCCCCCCCCC	399.44	145.1	1.17e-08	----	----	----	280.43	2.44e-07	2.91	11367	4.05565		4.4704e-07	2.23146e-06	57.5911	0.0287893	0.00234059	41.4565	0.921256	0	0	31.8983	0	0.00154291											7328269	13	156.13	31.8998	3.18998e+07	7.50379	113753	5.05596	1.77603e+07	7.24945	17.7603	65.1211
1845	InChI=1S/C14H27NO4/c1-3-5-6-12(4-2)11-15(9-7-13(16)17)10-8-14(18)19/h12H,3-11H2,1-2H3,(H,16,17)(H,18,19)	N(CC(CCCC)CC)(CCC(O)=O)CCC(O)=O	444.28	278.73	1.07e-09	----	----	----	273.38	2.59e-14	-0.89	1014.7	3.00634		7.75156e-07	2.01726e-06	99.9883	7.92181e-06	6.4405e-07	0.0114074	0.000253498	0	0	27.6386	0	0.0148216	Transient										172886690	14	168.14	27.6534	2.76534e+07	7.44175	101154	5.00498	1.7008e+07	7.23065	17.008	62.3627
130	InChI=1S/C2H4N2O2/c3-2(6)4-1-5/h1H,(H3,3,4,5,6)	O=C(NC(=O))N	320.99	119.88	7.28e-05	----	----	----	88.07	1.48e-10	-1.45	93786	4.97214		0.000183837	2.6192e-07	99.9966	2.18203e-06	1.77401e-07	0.00314212	6.98249e-05	0	0	60.8571	9.57752e-06	0.0122971											9011056	2	24.02	60.8694	6.08694e+07	7.7844	691148	5.83957	1.66014e+07	7.22014	16.6014	60.8717
1755	InChI=1S/C8H15O2/c1-2-3-4-5-6-7-8(9)10/h2-7H2,1H3	[O]C(=O)CCCCCCC	245.06	48.39	0.0488	239	16.3	0.00371	144.22	3e-06	3.05	1110.8	3.04564	789	0.896279	0.000217445	49.1466	0.0339132	0.00275717	48.835	1.08522	0	0	24.7221	0	0		X									124072	8	96.08	24.7221	2.47221e+07	7.39309	171420	5.23406	1.647e+07	7.21669	16.47	60.39
1334	InChI=1S/C23H40O6/c1-2-3-4-5-6-7-8-9-10-11-12-13-14-15-16-17-23(26)28-19-22(29-21-25)18-27-20-24/h10-11,20-22H,2-9,12-19H2,1H3/b11-10+	CCCCCCCCCC=CCCCCCCC(OCC(OC=O)COC=O)=O	429.71	94.09	3.35e-07	----	----	----	412.57	2.69e-07	6.91	0.0026343	-2.57933		0.019152	0.0106687	0.0135741	0.0678554	0.0055167	97.7119	2.17137	0	0	24.0027	0	0											8002264	23	276.23	24.0027	2.40027e+07	7.38026	58178.6	4.76476	1.60707e+07	7.20603	16.0707	58.9258
990	InChI=1S/C3H6O2/c1-2-3(4)5/h2H2,1H3,(H,4,5)	O=C(O)CC	145.02	-8.99	6.04	141.1	-20.7	3.53	74.08	7.27e-07	0.33	276320	5.44141	1000000	0.696987	1.77717e-07	99.1111	0.000130316	1.05948e-05	0.187655	0.00417011	0	0	31.7731	0	0	Unstable MOC										79094	3	36.03	31.7731	3.17731e+07	7.50206	428903	5.63236	1.54534e+07	7.18902	15.4534	56.6624
949	InChI=1S/C3H6O3/c1-2(4)3(5)6/h2,4H,1H3,(H,5,6)	O=C(O)C(O)C	204.2	22.66	0.0286	----	52.8	0.0814	90.08	1.13e-07	-0.72	1000000	6	1000000	0.0197115	1.15722e-07	99.963	1.17143e-05	9.52378e-07	0.0168685	0.000374856	0	0	35.0928	0	0.0651349	Unstable MOC										50215	3	36.03	35.158	3.5158e+07	7.54602	390297	5.5914	1.40624e+07	7.14806	14.0624	51.5622
1129	InChI=1S/C10H20O4/c1-3-4-5-12-6-7-13-8-9-14-10(2)11/h3-9H2,1-2H3	O=C(OCCOCCOCCCC)C	249.1	23.94	0.0355	245	-32	0.04	204.27	9.91e-08	1.3	19173	4.28269	31000	0.691411	1.55581e-05	97.5453	0.00119696	9.73143e-05	1.72363	0.0383029	0	0	16.8822	0	7.01109	Unstable MOC										124174	10	120.1	23.8933	2.38933e+07	7.37828	116969	5.06807	1.4048e+07	7.14761	14.048	51.5093
66	InChI=1S/C28H18N2O2/c1-3-7-25-23(5-1)29-27(31-25)21-15-11-19(12-16-21)9-10-20-13-17-22(18-14-20)28-30-24-6-2-4-8-26(24)32-28/h1-18H/b10-9+	n1c2ccccc2oc1c3ccc(C=Cc4ccc(c5oc6ccccc6n5)cc4)cc3	606.27	262.24	1.28e-13	----	----	----	414.47	1.19e-14	7.5	0.00014147	-3.84934		3.52001e-08	0.00111477	0.00349042	0.0678818	0.00551884	97.7498	2.17222	0	17.1194	0	0	0											1533455	28	336.28	17.1194	1.71194e+07	7.23349	41304.4	4.616	1.38899e+07	7.1427	13.8899	50.9295
1123	InChI=1S/C5H8O2/c1-4(6)3-5(2)7/h3H2,1-2H3	O=C(CC(=O)C)C	140.6	-29.38	8.69	138	-23	2.96	100.12	3.33e-08	0.4	1000000	6	166000	4.57113	1.38999e-06	95.2122	0.000147085	1.19581e-05	0.211802	0.00470671	0	0	19.088	0	3.22384	Unstable MOC			X		X					123546	5	60.05	22.3118	2.23118e+07	7.34854	222851	5.34801	1.33822e+07	7.12653	13.3822	49.0681
1566	InChI=1S/C18H38O5/c1-2-3-4-5-6-7-8-9-11-20-13-15-22-17-18-23-16-14-21-12-10-19/h19H,2-18H2,1H3	CCCCCCCCCCOCCOCCOCCOCCO	402.88	137.45	1.12e-08	----	----	----	334.5	2.01e-12	2.69	1053.5	3.02263		6.62408e-06	4.11147e-05	69.2658	0.0208638	0.00169625	30.0439	0.667643	0	0	19.7209	0	0.00041735	4.5										68002971	18	216.18	19.7213	1.97213e+07	7.29494	58957.5	4.77054	1.27454e+07	7.10535	12.7454	46.7333
1083	InChI=1S/C6H14O3/c1-2-8-5-6-9-4-3-7/h7H,2-6H2,1H3	O(CCOCC)CCO	202.21	-3.05	0.0938	196	-76	0.126	134.18	8.63e-10	-0.54	1000000	6	1000000	0.0454333	3.24551e-07	99.9284	1.77241e-05	1.44098e-06	0.0255227	0.000567171	0	0	21.7121	1.93974e-06	1.62929	Unstable MOC										111900	6	72.06	23.3414	2.33414e+07	7.36813	173956	5.24044	1.25353e+07	7.09813	12.5353	45.9627
52	InChI=1S/C21H21O4P/c1-16-10-4-7-13-19(16)23-26(22,24-20-14-8-5-11-17(20)2)25-21-15-9-6-12-18(21)3/h4-15H,1-3H3	O=P(Oc1ccccc1C)(Oc2ccccc2C)Oc3ccccc3C	476.06	89.89	0.0121	265	-33	6e-07	368.37	5.35e-08	5.11	0.14004	-0.853748	0.36	0.0140217	0.0210343	0.849259	0.0672846	0.00547029	96.8898	2.15311	0	17.3925	0.00739964	0	0											1330785	21	252.21	17.3999	1.73999e+07	7.24055	47234.9	4.67426	1.19131e+07	7.07603	11.9131	43.6814
1120	InChI=1S/C6H12O2/c1-5(7)4-6(2,3)8/h8H,4H2,1-3H3	O=C(CC(O)(C)C)C	162.64	-10.65	0.489	167.9	-44	1.71	116.16	4.24e-09	-0.34	783440	5.89401	1000000	0.531113	2.79557e-07	99.4277	2.795e-05	2.27236e-06	0.0402481	0.000894402	0	0	16.3725	0	2.65643	Unstable MOC			X							123422	6	72.06	19.0289	1.90289e+07	7.27941	163817	5.21436	1.18046e+07	7.07205	11.8046	43.2836
1576	InChI=1S/C17H37N2O2/c1-4-5-6-7-8-9-10-11-12-14-17(20)18-15-13-16-19(2,3)21/h21H,4-16H2,1-3H3,(H,18,20)	CCCCCCCCCCCC(=O)NCCCN(O)(C)C	608.58	263.32	1.93e-16	----	----	----	301.5	3.81e-20	1.34	1.0513	0.0217267		1.45952e-10	0.00299103	98.0536	0.00131928	0.000107259	1.89977	0.0422171	0	0	17.1669	0	0.0123115											68155099	17	204.17	17.1792	1.71792e+07	7.235	56979	4.75572	1.16334e+07	7.06571	11.6334	42.6558
308	InChI=1S/C12H26O4S/c1-2-3-4-5-6-7-8-9-10-11-12-16-17(13,14)15/h2-12H2,1H3,(H,13,14,15)	CCCCCCCCCCCCOS(=O)(=O)O	387.83	136.83	3.15e-08	----	----	----	266.4	1.84e-07	2.42	37185	4.57037		4.90097e-07	1.09697e-06	80.7567	0.0130633	0.00106206	18.8112	0.418026	0	19.8574	1.29503	0	0	2-4										2235543	12	144.12	21.1524	2.11524e+07	7.32536	79400.8	4.89983	1.14432e+07	7.05855	11.4432	41.9586
1368	InChI=1S/C38H70O4/c1-3-5-7-9-11-13-15-17-19-21-23-25-27-29-31-33-37(39)41-35-36-42-38(40)34-32-30-28-26-24-22-20-18-16-14-12-10-8-6-4-2/h17-20H,3-16,21-36H2,1-2H3/b19-17+,20-18+	O(CCOC(CCCCCCCC=CCCCCCCCC)=O)C(CCCCCCCC=CCCCCCCCC)=O	586.01	199.15	2.49e-12	----	----	----	590.98	0.00371	9	5.9098e-07	-6.22843		7.39136e-09	5.06256e-05	1.10382e-07	0.0678849	0.0055191	97.7542	2.17232	0	0	14.232	0	0.0183634											9005076	38	456.38	14.2503	1.42503e+07	7.15383	24113.1	4.38225	1.10047e+07	7.04158	11.0047	40.3507
117	InChI=1S/C10H16N2O8/c13-7(14)3-11(4-8(15)16)1-2-12(5-9(17)18)6-10(19)20/h1-6H2,(H,13,14)(H,15,16)(H,17,18)(H,19,20)	N(CCN(CC(O)=O)CC(O)=O)(CC(O)=O)CC(O)=O	557.81	315.39	3.77e-12	----	245	1.5e-12	292.25	1.17e-23	-3.86	858960	5.93397	1000	1.17889e-09	4.71786e-06	99.9999	6.14999e-08	5e-09	8.85599e-05	1.968e-06	0	0.034236	25.6578	0	0	1										17099819	10	120.1	25.692	2.5692e+07	7.4098	87911.2	4.94404	1.05581e+07	7.02359	10.5581	38.7132
151	InChI=1S/C34H30Cl2N6O4/c1-19-9-5-7-11-27(19)37-33(45)31(21(3)43)41-39-29-15-13-23(17-25(29)35)24-14-16-30(26(36)18-24)40-42-32(22(4)44)34(46)38-28-12-8-6-10-20(28)2/h5-18,31-32H,1-4H3,(H,37,45)(H,38,46)/b41-39+,42-40+	O=C(Nc(c(ccc1)C)c1)C(N=Nc(c(cc(c(ccc(N=NC(C(=O)C)C(=O)Nc(c(ccc2)C)c2)c3Cl)c3)c4)Cl)c4)C(=O)C	890.29	349.84	2.05e-22	----	----	----	657.56	6.55e-23	7.02	3.1591e-05	-4.50044		5.8998e-14	0.00325296	0.0105399	0.0678756	0.00551834	97.7408	2.17202	0	0.0444207	16.4418	3.40345e-05	0.0966776	Immobile POC										5468757	34	408.34	16.5829	1.65829e+07	7.21966	25218.8	4.40173	1.02979e+07	7.01275	10.2979	37.7588
1252	InChI=1S/C18H38O4/c1-2-3-4-5-6-7-8-9-10-11-13-20-15-17-22-18-16-21-14-12-19/h19H,2-18H2,1H3	O(CCCCCCCCCCCC)CCOCCOCCO	390.83	130.76	3e-08	----	----	----	318.5	2.28e-10	3.95	53.304	1.72676		5.31235e-05	0.000143358	11.0202	0.0604037	0.00491087	86.9814	1.93292	0	0	14.8363	0	0.000208675	4										3055945	18	216.18	14.8365	1.48365e+07	7.17133	46582.3	4.66822	1.00702e+07	7.00304	10.0702	36.924
330	InChI=1S/C8H16ClN/c1-5-7-10(3,4,9)8-6-2/h5-6H,1-2,7-8H2,3-4H3	C=CCN(Cl)(CC=C)(C)C	370.51	133.02	3.53e-06	----	----	----	161.68	7.2e-12	-2.49	113.32	2.05431		0.0135422	0.000294999	99.9859	1.98982e-07	1.61774e-08	0.000286534	6.36742e-06	0	10.5417	6.3124	0	0											26062793	8	96.08	16.8541	1.68541e+07	7.22671	104244	5.01805	1.00157e+07	7.00068	10.0157	36.7244
136	InChI=1S/C7H8O/c8-6-7-4-2-1-3-5-7/h1-5,8H,6H2	OCc(cccc1)c1	205.65	-5.43	0.0535	205.3	-15.2	0.094	108.14	2.17e-07	1.1	32322	4.5095	42900	0.626082	5.99491e-06	98.2533	0.000760716	6.18468e-05	1.09543	0.0243429	0	0	11.7429	0	1.01716	Unstable MOC			X							100516	7	84.07	12.76	1.276e+07	7.10585	117995	5.07186	9.91987e+06	6.99651	9.91987	36.3729
53	InChI=1S/C5H12O4/c6-1-5(2-7,3-8)4-9/h6-9H,1-4H2	C(CO)(CO)(CO)CO	320.85	88.67	2.53e-08	----	260	----	136.15	4.09e-10	-1.69	1000000	6	72300	1.28121e-07	2.16025e-08	99.9981	1.25565e-06	1.02085e-07	0.00180813	4.01807e-05	0	0	22.3059	7.55745e-06	0	Unstable MOC										115775	5	60.05	22.306	2.2306e+07	7.34842	163834	5.2144	9.83821e+06	6.99292	9.83821	36.0734
1689	InChI=1S/C31H64O7/c1-8-12-26(5)21-28(7)22-27(6)13-15-35-23-29(9-2)37-25-31(11-4)38-24-30(10-3)36-20-19-34-18-17-33-16-14-32/h26-32H,8-25H2,1-7H3	C(C)CC(C)CC(C)CC(C)CCOCC(CC)OCC(CC)OCC(CC)OCCOCCOCCO	535.87	213.42	1.46e-13	----	----	----	548.85	6.22e-15	6.12	1.4162	0.151125		1.27305e-10	1.07448e-05	0.0836632	0.0678281	0.00551448	97.6725	2.1705	0	0	14.3217	0	0.0250568											111905534	31	372.31	14.3467	1.43467e+07	7.15675	26139.6	4.4173	9.73203e+06	6.9882	9.73203	35.6841
1586	InChI=1S/C21H34N2O8/c1-4-5-6-7-9-21(15-19(28)29,10-8-18(26)27)20-22-11-12-23(20,30,16(2)24)13-14-31-17(3)25/h30H,4-15H2,1-3H3	O=C([O])CCC(CCCCCC)(C1=NCCN1(C(C)=O)(O)CCOC(C)=O)CC([O])=O	740.64	325.01	1.84e-21	----	----	----	444.53	5.55e-32	0.67	0.20466	-0.688967		5.81613e-14	0.00564491	99.5724	0.000286427	2.32868e-05	0.412455	0.00916567	0	0	16.7327	0	0.0181539											Nothing	21	252.21	16.7509	1.67509e+07	7.22404	37682.2	4.57614	9.50383e+06	6.9779	9.50383	34.8474
1521	InChI=1S/C16H35NO2/c1-2-3-4-5-6-7-8-9-10-11-12-17(13-15-18)14-16-19/h18-19H,2-16H2,1H3	CCCCCCCCCCCCN(CCO)CCO	386.19	131.43	1.76e-08	----	----	----	273.46	1.94e-09	3.9	299.47	2.47635		5.27313e-06	2.38884e-05	12.2008	0.0596024	0.00484572	85.8274	1.90728	0	0	12.8826	0	0.00959905											61791319	16	192.16	12.8922	1.28922e+07	7.11033	47144.6	4.67343	9.05931e+06	6.9571	9.05931	33.2175
322	InChI=1S/C28H56O6/c1-2-3-4-5-6-7-8-9-10-11-12-13-14-15-16-17-19-30-21-23-32-25-27-34-28-26-33-24-22-31-20-18-29/h9-10,29H,2-8,11-28H2,1H3/b10-9+	CCCCCCCCC=CCCCCCCCCOCCOCCOCCOCCOCCO	534.55	218.58	1.39e-13	----	----	----	488.76	2.65e-13	6.13	0.27326	-0.563424		5.46643e-10	4.30885e-05	0.0817603	0.0678294	0.00551458	97.6743	2.17054	0	10.5432	2.60546	4.47836e-07	0.00440224											61791284	28	336.28	13.153	1.3153e+07	7.11903	26911	4.42993	9.04965e+06	6.95663	9.04965	33.182
1703	InChI=1S/C9H18NO2/c1-8(2)9(11)12-7-6-10(3,4)5/h1,6-7H2,2-5H3	C(OC(C(C)=C)=O)C[N](C)(C)C	389.66	141.47	9.85e-07	----	----	----	172.25	1.09e-14	-2.55	721.97	2.85852		0.000631974	4.06999e-05	99.9991	1.73329e-07	1.40918e-08	0.000249594	5.54653e-06	0	0	14.0001	0	0	Unstable MOC										33611562	9	108.09	14.0001	1.40001e+07	7.14613	81277.9	4.90997	8.78533e+06	6.94376	8.78533	32.2129
1085	InChI=1S/C8H16O3/c1-3-4-5-10-6-7-11-8(2)9/h3-7H2,1-2H3	O=C(OCCOCCCC)C	191.62	-15.23	0.537	192	-63	0.375	160.21	6.38e-06	1.57	9476.1	3.97663	9000	14.7973	3.55165e-05	82.4283	0.00188344	0.000153125	2.71215	0.06027	0	0	10.674	0	3.48131	Unstable MOC			X							112072	8	96.08	14.1553	1.41553e+07	7.15092	88354.9	4.94623	8.48914e+06	6.92886	8.48914	31.1268
1606	InChI=1S/C22H42O11/c1-2-3-4-5-6-7-8-9-10-30-21-19(28)18(27)16(25)14(33-21)12-31-22-20(29)17(26)15(24)13(11-23)32-22/h13-29H,2-12H2,1H3	C1(CO)C(O)C(O)C(O)C(OCC2OC(OCCCCCCCCCC)C(O)C(O)C2O)O1	676.3	294.95	2.06e-20	----	----	----	482.57	1.83e-21	-0.58	1000000	6		2.67271e-20	2.49699e-09	99.9762	1.61723e-05	1.31482e-06	0.0232881	0.000517513	0	0	15.4347	0	0.0171114											68515731	22	264.22	15.4518	1.54518e+07	7.18898	32019.9	4.50542	8.4603e+06	6.92739	8.4603	31.0211
1108	InChI=1S/C16H33NO3/c1-2-3-4-5-6-7-8-9-10-11-16(20)17(12-14-18)13-15-19/h18-19H,2-15H2,1H3	O=C(N(CCO)CCO)CCCCCCCCCCC	430.64	161.57	6.73e-09	----	38.7	----	287.45	2.16e-12	2.89	620.04	2.79242		4.92615e-06	0.000482249	58.7114	0.0280284	0.00227873	40.3609	0.896908	0	0	12.4572	0	0.000417348	Unstable MOC										68603429	16	192.16	12.4576	1.24576e+07	7.09544	43338.5	4.63687	8.32792e+06	6.92054	8.32792	30.5357
208	InChI=1S/C40H75N3O/c1-3-5-7-9-11-13-15-17-19-21-23-25-27-29-31-33-39-41-35-37-43(39)38-36-42-40(44)34-32-30-28-26-24-22-20-18-16-14-12-10-8-6-4-2/h17-20H,3-16,21-38H2,1-2H3,(H,42,44)/b19-17+,20-18+	O=C(NCCN(C(=NC1)CCCCCCCC=CCCCCCCCC)C1)CCCCCCCC=CCCCCCCCC	710.47	310.91	5.42e-17	----	----	----	614.06	4.18e-09	9	6.1406e-07	-6.21179		1.60888e-13	3.97196e-06	1.10382e-07	0.0678849	0.0055191	97.7543	2.17232	0	10.5432	0	0	0											63441269	40	480.4	10.5432	1.05432e+07	7.02297	17169.6	4.23476	8.24829e+06	6.91636	8.24829	30.2437
1753	InChI=1S/CHO2/c2-1-3/h1H	C(=O)[O]	100.9	-24.95	35.9	101	8.3	42.6	46.03	7.5e-07	-0.54	1000000	6	1000000	5.00786	1.05809e-07	94.9673	1.68442e-05	1.36944e-06	0.0242556	0.000539013	0	0	31.0057	0.000333647	0											2564865	1	12.01	31.0061	3.10061e+07	7.49145	673605	5.82841	8.09e+06	6.90795	8.09	29.6633
1297	InChI=1S/C16H30O4/c1-10(2)13(20-15(18)12(5)6)16(7,8)9-19-14(17)11(3)4/h10-13H,9H2,1-8H3	O=C(OCC(C)(C)C(OC(=O)C(C)C)C(C)C)C(C)C	271.5	-30.57	0.0085	----	----	----	286.42	9.42e-06	4.91	11.457	1.05907		7.11174	0.000753072	1.24451	0.0622118	0.00505787	89.585	1.99078	0	0	11.9836	0	0.0212653	Transient										6846500	16	192.16	12.0049	1.20049e+07	7.07936	41913.6	4.62236	8.05412e+06	6.90602	8.05412	29.5318
1064	InChI=1S/C38H76N2O2/c1-3-5-7-9-11-13-15-17-19-21-23-25-27-29-31-33-37(41)39-35-36-40-38(42)34-32-30-28-26-24-22-20-18-16-14-12-10-8-6-4-2/h3-36H2,1-2H3,(H,39,41)(H,40,42)	O=C(NCCNC(=O)CCCCCCCCCCCCCCCCC)CCCCCCCCCCCCCCCCC	735.76	322.73	7.97e-18	----	----	----	593.04	1.49e-07	9	5.9304e-07	-6.22692		2.36583e-14	3.03458e-06	1.10382e-07	0.0678849	0.0055191	97.7543	2.17232	0	0	10.367	0	0.0016694											110305	38	456.38	10.3687	1.03687e+07	7.01572	17484	4.24264	7.97934e+06	6.90197	7.97934	29.2576
204	InChI=1S/C20H36N2O/c1-2-3-4-5-6-7-8-9-10-11-12-13-14-15-20-21-16-17-22(20)18-19-23/h12-13,16-17,23H,2-11,14-15,18-19H2,1H3/b13-12+	OCCN1C=CN=C1CCC=CCCCCCCCCCCC	467.65	178.32	4.57e-11	----	----	----	320.52	1.99e-07	6.84	0.10238	-0.989785		6.13779e-08	3.68095e-05	0.0159525	0.0678741	0.00551822	97.7387	2.17197	0	10.5432	0	0	0											68937019	20	240.2	10.5432	1.05432e+07	7.02297	32894	4.51712	7.90114e+06	6.89769	7.90114	28.9708
205	InChI=1S/C22H44N2O/c1-2-3-4-5-6-7-8-9-10-11-12-13-14-15-16-17-22-23-18-19-24(22)20-21-25/h25H,2-21H2,1H3	OCCN(C(=NC1)CCCCCCCCCCCCCCCCC)C1	441.67	174.88	3.02e-10	----	----	----	352.61	6.36e-09	7.73	0.004583	-2.33885		1.2843e-06	0.000126051	0.00205536	0.0678834	0.00551898	97.7521	2.17227	0	10.5432	0	0	0											95192	22	264.22	10.5432	1.05432e+07	7.02297	29900.4	4.47568	7.90028e+06	6.89764	7.90028	28.9677
1706	InChI=1S/C8H16NO2/c1-5-8(10)11-7-6-9(2,3)4/h5H,1,6-7H2,2-4H3	O(CC[N](C)(C)C)C(C=C)=O	381.23	138.07	1.72e-06	----	----	----	158.22	6.96e-15	-3.1	1389.6	3.14289		0.000526653	2.09872e-05	99.9994	6.14996e-08	4.99997e-09	8.85594e-05	1.96799e-06	0	0	12.8598	0	0	Unstable MOC										20284804	8	96.08	12.8598	1.28598e+07	7.10923	81278	4.90997	7.80919e+06	6.89261	7.80919	28.6337
1166	InChI=1S/C14H28O2/c1-2-3-4-5-6-7-8-9-10-11-12-13-14(15)16/h2-13H2,1H3,(H,15,16)	O=C(O)CCCCCCCCCCCCC	335.28	99.73	0.00026	326.2	53.9	1.4e-06	228.38	1.64e-05	6.11	1.0548	0.0231701	1.07	0.000687941	0.000229016	0.0856095	0.0678262	0.00551432	97.6697	2.17044	0	0	10.5452	0	0.0135638	2-4										67701068	14	168.14	10.5588	1.05588e+07	7.02361	46233.3	4.66496	7.77367e+06	6.89063	7.77367	28.5035
1463	InChI=1S/C10H22O3/c1-4-5-6-12-8-10(3)13-7-9(2)11/h9-11H,4-8H2,1-3H3	O(CC(OCC(O)C)C)CCCC	248.4	17.98	0.00361	----	----	----	190.29	2.68e-09	1.13	93995	4.9731	45000	0.0405402	1.01078e-05	98.7526	0.000819264	6.66068e-05	1.17974	0.0262164	0	0	10.31	0	1.86375	Unstable MOC										29911282	10	120.1	12.1738	1.21738e+07	7.08543	63975	4.80601	7.6834e+06	6.88555	7.6834	28.1725
301	InChI=1S/C19H42ClN/c1-5-6-7-8-9-10-11-12-13-14-15-16-17-18-19-21(2,3,4)20/h5-19H2,1-4H3	CCCCCCCCCCCCCCCCN(Cl)(C)(C)C	499.89	212.55	2.8e-10	----	----	----	320.01	2.93e-10	3.23	0.00025942	-3.586	440	2.15733e-07	9.68433e-06	39.3931	0.0411429	0.00334496	59.2458	1.31657	0	10.5432	0	0	0											112027	19	228.19	10.5432	1.05432e+07	7.02297	32946.4	4.51781	7.51804e+06	6.8761	7.51804	27.5662
1450	InChI=1S/C18H38O6/c1-2-3-4-5-6-7-9-20-11-13-22-15-17-24-18-16-23-14-12-21-10-8-19/h19H,2-18H2,1H3	CCCCCCCCOCCOCCOCCOCCOCCO	414.94	149.56	3.64e-09	----	----	----	350.5	1.77e-14	1.43	20775	4.31754		1.61218e-07	2.33683e-06	97.6197	0.00161589	0.000131373	2.32688	0.0517085	0	0	12.1241	0	0.00104338											68439452	18	216.18	12.1252	1.21252e+07	7.08369	34593.9	4.539	7.47851e+06	6.87381	7.47851	27.4212
1403	InChI=1S/C7H16O2/c1-3-4-5-9-7(2)6-8/h7-8H,3-6H2,1-2H3	C(OCCCC)(CO)C	189.31	-19.79	0.14	----	----	----	132.2	1.3e-07	0.98	84559	4.92716		0.580174	3.73001e-06	98.567	0.000578904	4.70654e-05	0.833622	0.0185249	0	0	10.9352	0	0.721899											29387868	7	84.07	11.6571	1.16571e+07	7.06659	88177.6	4.94536	7.41309e+06	6.87	7.41309	27.1813
203	InChI=1S/C25H51N2O3/c1-4-5-6-7-8-9-10-11-12-13-14-15-16-17-18-20-24(28)26-21-19-22-27(2,3)23-25(29)30/h4-23H2,1-3H3,(H,26,28)(H,29,30)	O=C(NCCCN(CC(=O)O)(C)C)CCCCCCCCCCCCCCCCC	720.26	315.48	2.58e-17	----	----	----	427.7	3.39e-20	3.63	0.0017784	-2.74997		3.42465e-09	0.160057	20.5239	0.0538436	0.00437753	77.5349	1.723	0	10.5263	0	0	0											6179448	25	300.25	10.5263	1.05263e+07	7.02228	24611.4	4.39114	7.38958e+06	6.86862	7.38958	27.0951
92	InChI=1S/C4H10O3/c5-1-3-7-4-2-6/h5-6H,1-4H2	O(CCO)CCO	215.97	9	0.00266	245.8	-10.4	0.0057	106.12	2.03e-09	-1.47	1000000	6	1000000	0.00162659	2.56852e-07	99.9953	2.08379e-06	1.69414e-07	0.00300066	6.66814e-05	0	8.11902	7.52279	1.48466e-05	0.490459	Unstable MOC			X							111466	4	48.04	16.1323	1.61323e+07	7.2077	152019	5.1819	7.30301e+06	6.8635	7.30301	26.7777
207	InChI=1S/C22H47N3O2/c1-2-3-4-5-6-7-8-9-10-11-12-13-14-15-16-17-22(26)27-25-21-20-24-19-18-23/h9-10,24H,2-8,11-21,23H2,1,25H3/b10-9+	CCCCCCCCC=CCCCCCCCC(=O)ON(H)(H)(H)CCNCCN	602.73	260.58	1.66e-13	----	----	----	385.64	1.6e-20	3.91	0.47024	-0.32768		4.37713e-08	0.00111007	11.9562	0.0597677	0.00485917	86.0655	1.91257	0	10.5431	0	0	0											61790690	22	264.22	10.5431	1.05431e+07	7.02297	27339.1	4.43678	7.22355e+06	6.85875	7.22355	26.4863
1119	InChI=1S/C8H10O2/c9-6-7-10-8-4-2-1-3-5-8/h1-5,9H,6-7H2	O(c(cccc1)c1)CCO	243.84	22.47	0.00449	245	14	0.007	138.17	1.55e-08	1.16	18918	4.27688	26700	0.0960638	1.23521e-05	98.6126	0.000876612	7.12693e-05	1.26232	0.0280516	0	0	10.2526	2.98271e-07	0.0267013	Unstable MOC			X							122996	8	96.08	10.2793	1.02793e+07	7.01196	74396.1	4.87155	7.14798e+06	6.85418	7.14798	26.2092
314	InChI=1S/C18H18N4O6/c1-11(23)17(18(24)19-13-6-4-5-7-15(13)27-2)21-20-14-9-8-12(22(25)26)10-16(14)28-3/h4-10,17H,1-3H3,(H,19,24)/b21-20+	O=C(Nc(c(OC)ccc1)c1)C(N=Nc(c(OC)cc(N(=O)=O)c2)c2)C(=O)C	561.97	241.55	3.25e-12	----	----	----	386.37	9.09e-19	2.99	20.957	1.32133		8.54669e-08	0.000170766	53.0412	0.0318778	0.00259169	45.904	1.02009	0	0.261717	12.4038	2.56759e-05	0.0729345	4										6358312	18	216.18	12.7385	1.27385e+07	7.10512	32969.7	4.51811	7.12739e+06	6.85293	7.12739	26.1338
1713	InChI=1S/C43H82NO5/c1-4-6-8-10-12-14-16-18-20-22-24-26-28-30-32-34-42(46)48-40-37-44(3,36-39-45)38-41-49-43(47)35-33-31-29-27-25-23-21-19-17-15-13-11-9-7-5-2/h18-21,45H,4-17,22-41H2,1-3H3/b20-18+,21-19+	[N](CCOC(CCCCCCCC=CCCCCCCCC)=O)(CCOC(CCCCCCCC=CCCCCCCCC)=O)(CCO)C	848.23	349.84	2.46e-25	----	----	----	693.14	1.36e-17	9	6.9314e-07	-6.15918		3.82406e-16	2.10847e-05	1.42199e-06	0.0678849	0.0055191	97.7543	2.17232	0	9.07543	0	0	0											97338051	43	516.43	9.07543	9.07543e+06	6.95787	13093.2	4.11705	6.76173e+06	6.83006	6.76173	24.793
68	InChI=1S/C25H15N3O2/c29-25-21(16-6-2-1-3-7-16)14-18-10-12-19(15-23(18)30-25)28-26-22-13-11-17-8-4-5-9-20(17)24(22)27-28/h1-15H	c1ccccc1C2=Cc3ccc(cc3OC2=O)N4N=C5C=Cc6ccccc6C5=N4	615.86	266.72	6.32e-14	----	----	----	389.42	3.01e-15	5.39	0.017537	-1.75604		1.68948e-08	0.000978538	0.447657	0.0675804	0.00549434	97.3157	2.16257	0	8.61376	0	0	0											3333628	25	300.25	8.61376	8.61376e+06	6.93519	22119.5	4.34477	6.64137e+06	6.82226	6.64137	24.3517
1841	InChI=1S/C13H27O3S/c1-10(2)6-11(3)7-12(4)8-13(5)9-17(14,15)16/h10-13H,6-9H2,1-5H3	CC(C)CC(C)CC(C)CC(C)CS([O])(=O)=O	359.4	105.06	4.62e-07	----	----	----	264.43	3.77e-07	3.22	4492.7	3.65251		2.92096e-05	9.19025e-06	39.9442	0.0407688	0.00331454	58.7071	1.3046	0	0	11.2037	0	0.00921521											Nothing	13	156.13	11.2129	1.12129e+07	7.04972	42404.1	4.62741	6.62056e+06	6.82089	6.62056	24.2754
1571	InChI=1S/C21H44O6/c1-3-4-5-6-7-8-9-10-21(2)27-20-19-26-18-17-25-16-15-24-14-13-23-12-11-22/h21-22H,3-20H2,1-2H3	CCCCCCCCCC(OCCOCCOCCOCCOCCO)C	442.75	166.65	3.48e-10	----	----	----	392.58	4.15e-14	2.83	954.91	2.97996		2.38602e-07	2.45121e-05	62.0157	0.0257856	0.00209639	37.1312	0.825139	0	0	10.2248	0	0.0108511											68131408	21	252.21	10.2357	1.02357e+07	7.01012	26072.8	4.41619	6.57583e+06	6.81795	6.57583	24.1114
1344	InChI=1S/C25H40O5/c1-17(2)18-6-8-20-19(12-18)7-9-21-23(20,3)10-5-11-24(21,4)22(29)30-16-25(13-26,14-27)15-28/h7,12,17,20-21,26-28H,5-6,8-11,13-16H2,1-4H3	C32(C)C(C(C)(C(=O)OCC(CO)(CO)CO)CCC3)CC=C1C2CCC(C(C)C)=C1	527.07	225.24	1.76e-14	----	----	----	420.59	3.29e-10	5.61	11.438	1.05835		4.70296e-12	2.5157e-06	0.270223	0.0677015	0.00550419	97.4901	2.16645	0	0	9.1777	5.97115e-07	0.00169615											8050268	25	300.25	9.1794	9.1794e+06	6.96281	21825.1	4.33896	6.55297e+06	6.81644	6.55297	24.0276
1374	InChI=1S/C18H34O4/c1-15(2)13-17(5,21-11-9-19)7-8-18(6,14-16(3)4)22-12-10-20/h15-16,19-20H,9-14H2,1-6H3	C(C#CC(OCCO)(CC(C)C)C)(OCCO)(CC(C)C)C	393.45	146.16	7.28e-09	----	----	----	314.47	5.9e-11	3.06	3725	3.57113		8.10114e-07	6.34393e-06	49.0157	0.0346107	0.00281387	49.8394	1.10754	0	0	9.39719	0	0.0123118											9014851	18	216.18	9.4095	9.4095e+06	6.97357	29921.8	4.47599	6.46849e+06	6.8108	6.46849	23.7178
1564	InChI=1S/C54H102O6/c1-5-9-12-15-18-21-24-26-27-29-32-35-38-41-44-47-53(57)60-50-54(8-4,48-58-51(55)45-42-39-36-33-30-23-20-17-14-11-7-3)49-59-52(56)46-43-40-37-34-31-28-25-22-19-16-13-10-6-2/h26-27H,5-25,28-50H2,1-4H3/b27-26+	CCCCCCCCCCCCCCCC(OCC(CC)(COC(CCCCCCCC=CCCCCCCCC)=O)COC(CCCCCCCCCCCCC)=O)=O	782.68	344.64	2.21e-19	----	----	----	847.41	0.000531	9	8.4741e-07	-6.07191		6.56021e-16	1.84246e-06	1.10382e-07	0.0678849	0.0055191	97.7543	2.17232	0	0	8.43855	0	0											68002799	54	648.54	8.43855	8.43855e+06	6.92627	9958.05	3.99817	6.45819e+06	6.81011	6.45819	23.68
1823	InChI=1S/C9H11O3S/c1-7(2)8-3-5-9(6-4-8)13(10,11)12/h3-7H,1-2H3	[O]S(=O)(=O)c1ccc(cc1)C(C)C	348.5	110.81	8.25e-07	----	----	----	200.25	4.89e-09	0.29	639550	5.80587		6.93446e-07	1.07185e-07	99.8237	0.000119704	9.73203e-06	0.172374	0.00383053	0	0	11.7994	0	0.00202217											16066356	9	108.09	11.8014	1.18014e+07	7.07193	58933.4	4.77036	6.37011e+06	6.80415	6.37011	23.3571
1033	InChI=1S/C6H10O4/c1-9-5(7)3-4-6(8)10-2/h3-4H2,1-2H3	O=C(OC)CCC(=O)OC	144.16	-95.3	0.432	196.4	19	0.41	146.14	5.54e-07	0.35	70618	4.84892	25000	6.04348	1.32673e-05	93.7664	0.000129099	1.04958e-05	0.185902	0.00413116	0	0	11.1338	0	1.71714	Unstable MOC										106650	6	72.06	12.851	1.2851e+07	7.10894	87936	4.94417	6.33667e+06	6.80186	6.33667	23.2345
115	InChI=1S/C3H7NO/c1-4(2)3-5/h3H,1-2H3	O=CN(C)C	117.42	-31.98	3.49	153	-60.4	3.87	73.1	7.38e-08	-1.01	1000000	6	1000000	0.754963	1.75588e-07	99.2362	5.96411e-06	4.84887e-07	0.00858831	0.000190852	0	1.73198	9.36519	0	1.58172	Unstable MOC										68122	3	36.03	12.6789	1.26789e+07	7.10308	173446	5.23916	6.24926e+06	6.79583	6.24926	22.9139
1894	InChI=1S/C24H38O4/c1-5-9-13-19(7-3)17-27-23(25)21-15-11-12-16-22(21)24(26)28-18-20(8-4)14-10-6-2/h11-12,15-16,19-20H,5-10,13-14,17-18H2,1-4H3	O=C(OCC(CCCC)CC)c(c(ccc1)C(=O)OCC(CCCC)CC)c1	416.95	63.87	2.03e-05	384	-55	1.42e-07	390.57	1.18e-05	7.6	0.0012776	-2.89361	0.27	1.53157e-05	9.70795e-05	0.00277259	0.067883	0.00551894	97.7515	2.17225	0	8.31857	0	0	0									X		117817	24	288.24	8.31857	8.31857e+06	6.92005	21298.5	4.32835	6.13909e+06	6.7881	6.13909	22.51
1671	InChI=1S/C18H30O3S/c1-3-5-6-7-8-9-10-11-16(4-2)17-12-14-18(15-13-17)22(19,20)21/h12-16H,3-11H2,1-2H3,(H,19,20,21)	CCCCCCCCCC(CC)c1ccc(cc1)S(=O)(=O)O	452.93	171.49	1.52e-10	----	----	----	326.5	6.27e-08	4.71	15.311	1.185		1.83654e-07	3.86877e-05	2.10693	0.0664546	0.00540281	95.6946	2.12655	0	0	9.24386	0	0.00730362											85536147	18	216.18	9.25116	9.25116e+06	6.9662	28334.3	4.45231	6.12532e+06	6.78713	6.12532	22.4595
1667	InChI=1S/C22H46O6/c1-3-5-6-7-8-9-10-11-22(4-2)28-21-20-27-19-18-26-17-16-25-15-14-24-13-12-23/h22-23H,3-21H2,1-2H3	CCCCCCCCCC(CC)OCCOCCOCCOCCOCCO	454.36	174.93	1.26e-10	----	----	----	406.61	5.51e-14	3.32	287.2	2.45818		1.65834e-07	3.8967e-05	34.5687	0.0444179	0.00361122	63.9618	1.42137	0	0	9.39719	0	0.0123118											84133506	22	264.22	9.4095	9.4095e+06	6.97357	23141.3	4.36439	6.11441e+06	6.78635	6.11441	22.4195
200	InChI=1S/C21H46ClN/c1-5-6-7-8-9-10-11-12-13-14-15-16-17-18-19-20-21-23(2,3,4)22/h5-21H2,1-4H3	CCCCCCCCCCCCCCCCCCN(Cl)(C)(C)C	523.1	223.39	5.35e-11	----	----	----	348.06	5.16e-10	4.17	2.3794e-05	-4.62353		0.115107	21.1273	5.46931	0.0497517	0.00404485	71.6424	1.59205	0	8.30356	0	0	0											112038	21	252.21	8.30356	8.30356e+06	6.91926	23856.7	4.37761	6.01689e+06	6.77937	6.01689	22.0619
108	InChI=1S/C22H23O4P/c1-22(2,3)18-11-10-16-21(17-18)26-27(23,24-19-12-6-4-7-13-19)25-20-14-8-5-9-15-20/h4-17H,1-3H3	O=P(Oc1cc(ccc1)C(C)(C)C)(Oc2ccccc2)Oc3ccccc3	476.08	89.89	2.61e-08	----	----	1.4e-06	382.4	1.03e-07	5.12	0.098469	-1.0067	3.2	0.00373578	0.000547944	0.830345	0.0673183	0.00547304	96.9384	2.15419	0	8.7071	0	0	0											56803373	22	264.22	8.7071	8.7071e+06	6.93987	22769.6	4.35736	6.01619e+06	6.77932	6.01619	22.0594
1369	InChI=1S/C48H94O21/c1-2-3-4-5-6-7-8-9-10-11-46(52)68-42-44(65-39-36-62-33-30-59-27-24-56-21-18-53-15-12-49)48-47(67-41-38-64-35-32-61-29-26-58-23-20-55-17-14-51)45(43-69-48)66-40-37-63-34-31-60-28-25-57-22-19-54-16-13-50/h44-45,47-51H,2-43H2,1H3	OCCOCCOCCOCCOCCOC1C(OCCOCCOCCOCCOCCO)COC1C(OCCOCCOCCOCCOCCO)COC(CCCCCCCCCCC)=O	1001.79	349.84	8.65e-33	----	----	----	1007.27	2.19e-40	-2.03	1000000	6		2.70875e-20	1.49352e-09	99.9992	5.73947e-07	4.66623e-08	0.000826483	1.83663e-05	0	0	10.4833	8.95673e-07	0.0100565											9005645	48	576.48	10.4934	1.04934e+07	7.02092	10417.7	4.01777	6.00557e+06	6.77855	6.00557	22.0204
1292	InChI=1S/C32H26Cl2N6O4/c1-19(41)29(31(43)35-23-9-5-3-6-10-23)39-37-27-15-13-21(17-25(27)33)22-14-16-28(26(34)18-22)38-40-30(20(2)42)32(44)36-24-11-7-4-8-12-24/h3-18,29-30H,1-2H3,(H,35,43)(H,36,44)/b39-37+,40-38+	O=C(Nc(cccc1)c1)C(N=Nc(c(cc(c(ccc(N=NC(C(=O)C)C(=O)Nc(cccc2)c2)c3Cl)c3)c4)Cl)c4)C(=O)C	867.09	349.84	2.2e-21	----	320	----	629.51	5.37e-23	7.05	0.0003399	-3.46865		4.89927e-15	0.000532974	0.00983678	0.0678779	0.00551853	97.7441	2.17209	0	0	9.5913	1.9854e-05	0.0563968	Immobile POC										6358856	32	384.32	9.64771	9.64771e+06	6.98442	15325.7	4.18542	5.88999e+06	6.77011	5.88999	21.5966
1495	InChI=1S/C16H32O6/c1-2-3-4-5-6-7-8-9-10-21-16-15(20)14(19)13(18)12(11-17)22-16/h12-20H,2-11H2,1H3/t12-,13-,14+,15-,16?/m1/s1	O(CCCCCCCCCC)C1O[C@H](CO)[C@H]([C@@H]([C@H]1O)O)O	469.07	184.07	4.35e-12	----	----	----	320.43	2e-13	1.92	426050	5.62946		8.18159e-12	4.52212e-08	92.9927	0.0047569	0.00038674	6.84993	0.152221	0	0	9.79314	0	0.0108511											58846778	16	192.16	9.80399	9.80399e+06	6.9914	30596.4	4.48567	5.8794e+06	6.76933	5.8794	21.5578
1817	InChI=1S/C18H37O7S/c1-2-3-4-5-6-7-8-9-10-11-12-22-13-14-23-15-16-24-17-18-25-26(19,20)21/h2-18H2,1H3	CCCCCCCCCCCCOCCOCCOCCOS(=O)(=O)[O]	493.62	203.49	3.79e-12	----	----	----	398.56	6.89e-13	1.6	222330	5.347		1.76349e-11	7.18877e-08	96.5189	0.00236313	0.000192124	3.40291	0.0756202	0	0	10.6876	0	0.000394589											14960113	18	216.18	10.688	1.0688e+07	7.0289	26816.6	4.4284	5.7972e+06	6.76322	5.7972	21.2564
50	InChI=1S/C19H17O4P/c1-16-10-8-9-15-19(16)23-24(20,21-17-11-4-2-5-12-17)22-18-13-6-3-7-14-18/h2-15H,1H3	O=P(Oc1ccccc1)(Oc2ccccc2)Oc3ccccc3C	452.87	87.63	1.04e-07	----	----	4.7e-06	340.32	4.39e-08	4.51	1.454	0.162564	0.24	0.587563	0.0270267	3.27834	0.0652422	0.00530424	93.9488	2.08775	0	8.64584	0	0	0											26444495	19	228.19	8.64584	8.64584e+06	6.93681	25405	4.40492	5.79718e+06	6.76322	5.79718	21.2563
1282	InChI=1S/C7H16O2/c1-3-4-5-9-6-7(2)8/h7-8H,3-6H2,1-2H3	O(CC(O)C)CCCC	182.67	-21.73	0.397	171.5	----	----	132.2	1.3e-07	0.98	84559	4.92716		1.62787	3.6907e-06	97.5283	0.000572804	4.65694e-05	0.824838	0.0183297	0	0	8.08948	0	0.647705	Unstable MOC			X							5131668	7	84.07	8.73719	8.73719e+06	6.94137	66090.7	4.82014	5.55624e+06	6.74478	5.55624	20.3729
1176	InChI=1S/C8H14O4/c1-11-7(9)5-3-4-6-8(10)12-2/h3-6H2,1-2H3	O=C(OC)CCCCC(=O)OC	186.96	-71.54	0.687	----	10.3	0.0604	174.2	9.77e-07	1.03	7098.1	3.85114	6000	4.46211	6.64941e-05	94.6193	0.000623527	5.06932e-05	0.897878	0.0199529	0	0	8.55681	0	1.19342	Unstable MOC										627930	8	96.08	9.75023	9.75023e+06	6.98901	55971.5	4.74797	5.37774e+06	6.7306	5.37774	19.7184
954	InChI=1S/C16H32O2/c1-2-3-4-5-6-7-8-9-10-11-12-13-14-15-16(17)18/h2-15H2,1H3,(H,17,18)	O=C(O)CCCCCCCCCCCCCCC	358.84	116.42	5.52e-05	351.5	61.8	3.8e-07	256.43	2.89e-05	7.17	0.099869	-1.00057	0.04	0.000488856	0.000500847	0.00746211	0.0678792	0.00551863	97.746	2.17213	0	0	7.16701	0	0	Unstable MOC										68440153	16	192.16	7.16701	7.16701e+06	6.85534	27949.2	4.44637	5.37072e+06	6.73003	5.37072	19.6926
1884	InChI=1S/C4H13O4P/c5-1-9(2-6,3-7)4-8/h5-9H,1-4H2	OCP(CO)(CO)(CO)	341.28	93.92	4.81e-07	----	----	----	156.12	9.17e-13	-4	1000000	6		2.01944e-07	7.8652e-08	99.9999	6.15e-08	5e-09	8.85599e-05	1.968e-06	0	17.3986	0	0	0											52221677	4	48.04	17.3986	1.73986e+07	7.24051	111444	5.04706	5.35376e+06	6.72866	5.35376	19.6305
1435	InChI=1S/C22H43NO3/c1-2-3-4-5-6-7-8-9-10-11-12-13-14-15-16-17-22(25)23-18-20-26-21-19-24/h9-10,24H,2-8,11-21H2,1H3,(H,23,25)/b10-9+	C(CCCCCCCC=CCCCCCCCC)(NCCOCCO)=O	512.94	218.65	6.43e-13	----	----	----	369.59	1.52e-12	5.7	0.73968	-0.130956		1.8987e-09	3.23017e-05	0.219757	0.0677357	0.00550697	97.5394	2.16754	0	0	7.45581	5.97115e-07	0.0110865											26027372	22	264.22	7.4669	7.4669e+06	6.87314	20203.2	4.30542	5.33809e+06	6.72739	5.33809	19.573
1148	InChI=1S/C2H2O4/c3-1(4)2(5)6/h(H,3,4)(H,5,6)	O=C(O)C(=O)O	246.91	62.97	0.0056	----	101.5	0.000234	90.04	2.41e-11	-1.74	1000000	6	1350	0.0419522	2.82614e-05	99.9564	1.11863e-06	9.09453e-08	0.00161082	3.57961e-05	0	0	19.8488	0	0	Unstable MOC										6153566	2	24.02	19.8488	1.98488e+07	7.29773	220444	5.3433	5.29507e+06	6.72387	5.29507	19.4153
215	InChI=1S/C39H34O8P2/c1-39(2,31-23-27-37(28-24-31)46-48(40,42-33-15-7-3-8-16-33)43-34-17-9-4-10-18-34)32-25-29-38(30-26-32)47-49(41,44-35-19-11-5-12-20-35)45-36-21-13-6-14-22-36/h3-30H,1-2H3	[P](OC1=CC=C(C=C1)C(C)(C)C2=CC=C(C=C2)O[P](OC3=CC=CC=C3)(OC4=CC=CC=C4)=O)(OC5=CC=CC=C5)(OC6=CC=CC=C6)=O	480	90.27	2.06e-08	----	----	----	692.65	4.62e-14	9	1.8849e-06	-5.72471		0.00214544	0.0212019	1.05389e-05	0.0678691	0.00551781	97.7314	2.17181	0	7.82856	0	0	0	Immobile POC										5945335	39	468.39	7.82856	7.82856e+06	6.89368	11302.3	4.05317	5.2939e+06	6.72378	5.2939	19.411
128	InChI=1S/C6H9NO/c1-2-7-5-3-4-6(7)8/h2H,1,3-5H2	O=C(N(C=C)CC1)C1	219.88	28.82	0.132	----	13.5	----	111.14	5.53e-08	0.37	151640	5.18081		0.258947	1.76569e-06	99.5297	0.000143492	1.1666e-05	0.206628	0.00459174	0	8.09813	0	0	0	Unstable MOC	X	X							X	88120	6	72.06	8.09813	8.09813e+06	6.90838	72864.2	4.86251	5.2506e+06	6.72021	5.2506	19.2522
1029	InChI=1S/C5H13NO2/c1-6(2-4-7)3-5-8/h7-8H,2-5H2,1H3	OCCN(CCO)C	233.46	24.86	0.00245	247	-21	0.0002	119.16	8.61e-11	-1.5	1000000	6	1000000	6.40877e-05	2.88419e-07	99.9971	1.94474e-06	1.58109e-07	0.00280043	6.22318e-05	0	0	10.3602	0	0	Unstable MOC			X							105599	5	60.05	10.3602	1.03602e+07	7.01537	86944	4.93924	5.22098e+06	6.71775	5.22098	19.1436
302	InChI=1S/C6H18N4/c7-1-3-9-5-6-10-4-2-8/h9-10H,1-8H2	N(CCNCCN)CCN	261.3	68.2	0.0112	266.5	12	0.000412	146.24	9.3e-17	-2.65	1000000	6	4770000	3.39681e-05	7.42084e-08	99.9998	1.37681e-07	1.11936e-08	0.000198261	4.40579e-06	0	10.5432	0.0395539	0	0		X		X							112243	6	72.06	10.5827	1.05827e+07	7.0246	72365.5	4.85953	5.21466e+06	6.71723	5.21466	19.1204
222	InChI=1S/C20H27O4P/c1-18(2)12-6-5-11-17-22-25(21,23-19-13-7-3-8-14-19)24-20-15-9-4-10-16-20/h3-4,7-10,13-16,18H,5-6,11-12,17H2,1-2H3	O=P(Oc1ccccc1)(Oc2ccccc2)OCCCCCC(C)C	442.95	86.66	1.88e-07	----	----	----	362.41	2.48e-07	6.3	0.1844	-0.734239		0.000549385	0.000645875	0.0552908	0.0678466	0.00551598	97.6991	2.17109	0	7.8303	0	0	0											29319571	20	240.2	7.8303	7.8303e+06	6.89378	21606.2	4.33458	5.1898e+06	6.71515	5.1898	19.0293
1803	InChI=1S/C2H3O3/c3-1-2(4)5/h3H,1H2	OCC(=O)[O]	202.74	23.33	0.017	----	79.5	0.02	76.05	8.54e-08	-1.11	1000000	6		0.00408986	5.32015e-08	99.9889	4.77339e-06	3.8808e-07	0.00687368	0.000152748	0	0	15.9308	0	0											79141	2	24.02	15.9308	1.59308e+07	7.20224	209477	5.32114	5.03165e+06	6.70171	5.03165	18.4494
1970	InChI=1S/C6H14O6/c7-1-3(9)5(11)6(12)4(10)2-8/h3-12H,1-2H2	OCC(O)C(O)C(O)C(O)CO	389.71	138.97	1.31e-09	----	189.5	----	182.17	7.26e-13	-3.1	1000000	6	31000	2.0702e-08	3.35761e-07	99.9999	6.15e-08	5e-09	8.85599e-05	1.968e-06	0.00069255	0	12.5263	0	0	Unstable MOC										45007612	6	72.06	12.5263	1.25263e+07	7.09782	68761.5	4.83735	4.95495e+06	6.69504	4.95495	18.1682
299	InChI=1S/C4H13N3/c5-1-3-7-4-2-6/h7H,1-6H2	N(CCN)CCN	189.14	17.8	0.254	207	-39	0.232	103.17	3.1e-13	-2.13	1000000	6	1000000	0.0643259	2.49561e-07	99.935	4.55609e-07	3.70414e-08	0.000656077	1.45795e-05	0	10.5364	0	0	0	Transient	X		X							111400	4	48.04	10.5364	1.05364e+07	7.02269	102127	5.00914	4.90616e+06	6.69074	4.90616	17.9893
300	InChI=1S/C4H12N2O/c5-1-2-6-3-4-7/h6-7H,1-5H2	OCCNCCN	210.9	25.8	0.00658	239	-38	0.00819	104.15	1.1e-13	-2.13	1000000	6	1000000	0.00229381	2.52088e-07	99.997	4.55892e-07	3.70644e-08	0.000656485	1.45885e-05	0	10.5429	0	0	0	Unstable MOC	X		X					X		111411	4	48.04	10.5429	1.05429e+07	7.02296	101228	5.0053	4.86301e+06	6.68691	4.86301	17.8311
1842	InChI=1S/C7H11NO6/c1-4(7(13)14)8(2-5(9)10)3-6(11)12/h4H,2-3H2,1H3,(H,9,10)(H,11,12)(H,13,14)/t4-/m0/s1	N(CC(O)=O)(CC(O)=O)[C@H](C(O)=O)C	433.89	297.3	1.13e-09	----	----	----	205.17	1.58e-16	-3.39	130110	5.11431		4.79191e-09	7.73605e-09	99.9999	6.15e-08	5e-09	8.85599e-05	1.968e-06	0	0	11.8395	0	0	4.5-5										22149559	7	84.07	11.8395	1.18395e+07	7.07333	57705.8	4.76122	4.85132e+06	6.68586	4.85132	17.7882
298	InChI=1S/C4H4O4/c5-3(6)1-2-4(7)8/h1-2H,(H,5,6)(H,7,8)/b2-1+	O=C(O)C=CC(=O)O	285.25	84.12	9.43e-12	522	287	0.000154	116.07	1.35e-12	0.46	326610	5.51403	7000	0.00684868	1.02577e-07	99.7326	0.000176894	1.43816e-05	0.254727	0.0056606	0	10.5425	0.743694	0	0	Unstable MOC			X							110178	4	48.04	11.2862	1.12862e+07	7.05255	97235.8	4.98783	4.67121e+06	6.66943	4.67121	17.1278
1613	InChI=1S/C14H31NO/c1-4-16-13-14(2,3)11-9-7-5-6-8-10-12-15/h4-13,15H2,1-3H3	CC(CCCCCCCCN)(COCC)C	287.95	68.38	0.00144	----	----	----	229.41	2.66e-06	4.38	86.831	1.93867		0.44806	0.00010428	4.37935	0.0646078	0.00525266	93.0352	2.06745	0	0	6.23528	0	0.0164634											68603587	14	168.14	6.25175	6.25175e+06	6.796	27251.4	4.43539	4.58205e+06	6.66106	4.58205	16.8009
1510	InChI=1S/C67H124O14/c1-4-7-10-31-40-61(69)42-33-25-19-13-16-22-28-37-46-65(71)79-59-64(81-67(73)48-39-30-24-17-14-20-26-34-43-62(70)41-32-11-8-5-2)60-80-66(72)47-38-29-23-18-15-21-27-36-45-63(44-35-12-9-6-3)78-58-57-77-56-55-76-54-53-75-52-51-74-50-49-68/h25-27,33-34,36,61-64,68-70H,4-24,28-32,35,37-60H2,1-3H3/b33-25+,34-26+,36-27+	CCCCCCC(CC=CCCCCCCCC(OCC(COC(CCCCCCCC=CCC(CCCCCC)O)=O)OC(CCCCCCCC=CCC(CCCCCC)O)=O)=O)OCCOCCOCCOCCOCCO	1107.42	349.84	1.02e-36	----	----	----	1153.73	4.26e-20	9	1.1537e-06	-5.93791		2.9685e-17	1.63674e-06	1.10382e-07	0.0678849	0.0055191	97.7543	2.17232	0	0	6.4132	0	0.00688628											61788850	67	804.67	6.42009	6.42009e+06	6.80754	5564.63	3.74544	4.47769e+06	6.65105	4.47769	16.4182
1352	InChI=1S/C18H26O12/c1-8(14(21)22)4-10(16(25)26)6-12(18(29)30)7-11(17(27)28)5-9(15(23)24)2-3-13(19)20/h8-12H,2-7H2,1H3,(H,19,20)(H,21,22)(H,23,24)(H,25,26)(H,27,28)(H,29,30)	CC(C(O)=O)CC(C(O)=O)CC(C(O)=O)CC(C(O)=O)CC(C(O)=O)CCC(O)=O	701.25	306.6	1.09e-16	----	----	----	434.4	2.81e-31	0.81	11.518	1.06138		1.09909e-11	0.000148838	99.4183	0.000394768	3.20949e-05	0.568465	0.0126326	0	0	8.7506	1.69958e-05	0.0326368											9003014	18	216.18	8.78325	8.78325e+06	6.94366	20219.3	4.30577	4.371e+06	6.64058	4.371	16.027
125	InChI=1S/C3H4O2/c1-2-3(4)5/h2H,1H2,(H,4,5)	O=C(O)C=C	143.35	-10.35	6.02	141.2	13.5	3.97	72.06	2.89e-07	0.35	53468	4.72809	1000000	0.761921	1.72742e-07	99.0372	0.000136356	1.10858e-05	0.196352	0.00436339	0	0.00128132	8.51411	0	0.0621255	Unstable MOC										79107	3	36.03	8.57752	8.57752e+06	6.93336	119033	5.07567	4.28876e+06	6.63233	4.28876	15.7255
233	InChI=1S/C9H15O4P/c1-4-7-11-14(10,12-8-5-2)13-9-6-3/h4-6H,1-3,7-9H2	O=P(OCC=C)(OCC=C)OCC=C	280.7	22.36	0.00541	----	----	----	218.19	5.64e-07	1.76	3744.5	3.57339		0.799299	0.000132982	94.2853	0.00333672	0.000271278	4.80487	0.106775	0	8.62976	0	0	0											1623194	9	108.09	8.62976	8.62976e+06	6.936	39551.6	4.59716	4.27513e+06	6.63095	4.27513	15.6755
11	InChI=1S/C21H21O4P/c1-17(2)18-10-9-15-21(16-18)25-26(22,23-19-11-5-3-6-12-19)24-20-13-7-4-8-14-20/h3-17H,1-2H3	O=P(Oc1cc(ccc1)C(C)C)(Oc2ccccc2)Oc3ccccc3	469.08	89.21	3.96e-08	----	----	----	368.37	7.74e-08	5.31	0.22242	-0.652826	2.2	9.58822e-05	0.000504954	0.537717	0.0675195	0.00548939	97.2281	2.16062	0	6.09199	0	0	0											28108998	21	252.21	6.09199	6.09199e+06	6.78476	16537.7	4.21847	4.17097e+06	6.62024	4.17097	15.2936
1799	InChI=1S/C20H37O7S/c1-5-9-11-16(7-3)14-26-19(21)13-18(28(23,24)25)20(22)27-15-17(8-4)12-10-6-2/h16-18H,5-15H2,1-4H3	CCCCC(CC)COC(=O)CC(C(=O)OCC(CC)CCCC)S(=O)(=O)[O]	483.2	165.48	2.17e-11	----	----	----	422.58	5e-12	6.1	125.39	2.09826		1.72286e-10	2.91507e-07	0.0876027	0.0678255	0.00551426	97.6686	2.17041	0	0	7.25669	8.49459e-07	0.00933974											10041197	20	240.2	7.26603	7.26603e+06	6.8613	17194.4	4.23539	4.13011e+06	6.61596	4.13011	15.1437
1175	InChI=1S/C38H74O4/c1-3-5-7-9-11-13-15-17-19-21-23-25-27-29-31-33-37(39)41-35-36-42-38(40)34-32-30-28-26-24-22-20-18-16-14-12-10-8-6-4-2/h3-36H2,1-2H3	O=C(OCCOC(=O)CCCCCCCCCCCCCCCCC)CCCCCCCCCCCCCCCCC	578.86	211.93	8.01e-11	----	79	----	595.01	0.0048	9	5.9501e-07	-6.22548		2.37769e-07	0.000781111	1.10381e-07	0.0678844	0.00551906	97.7535	2.1723	0	0	5.31258	0	0.00667755	Transient										9005087	38	456.38	5.31926	5.31926e+06	6.72585	8939.78	3.95133	4.07994e+06	6.61065	4.07994	14.9598
1011	InChI=1S/C4H6O2/c5-4-2-1-3-6-4/h1-3H2	O=C(OCC1)C1	176.93	-42.08	0.295	204	-43.3	0.45	86.09	0.000103	-0.64	58536	4.76742	1000000	0.104052	2.08122e-07	99.8752	1.40713e-05	1.144e-06	0.0202626	0.00045028	0	0	6.99893	0	0.252031	Unstable MOC										96480	4	48.04	7.25096	7.25096e+06	6.8604	84225.3	4.92544	4.04618e+06	6.60705	4.04618	14.836
1714	InChI=1S/C18H15O4P/c19-23(20-16-10-4-1-5-11-16,21-17-12-6-2-7-13-17)22-18-14-8-3-9-15-18/h1-15H	[P](OC1=CC=CC=C1)(OC2=CC=CC=C2)(OC3=CC=CC=C3)=O	441.27	86.5	4.72e-07	----	50.5	6.28e-06	326.29	3.98e-08	4.59	4.6735	0.669642	1.9	0.0799483	0.00641092	2.75659	0.065955	0.00536219	94.9752	2.11056	0	6.09027	0	0	0	Transient										115866	18	216.18	6.09027	6.09027e+06	6.78464	18665.2	4.27103	4.03504e+06	6.60585	4.03504	14.7952
225	InChI=1S/C18H27O10P/c1-13(2)16(19)23-7-10-26-29(22,27-11-8-24-17(20)14(3)4)28-12-9-25-18(21)15(5)6/h1,3,5,7-12H2,2,4,6H3	[P](OCCOC(C(C)=C)=O)(OCCOC(C(C)=C)=O)(OCCOC(C(C)=C)=O)=O	447.32	82.6	1.61e-07	----	----	----	434.38	4.44e-15	2.2	1058.8	3.02481		0.000155324	0.000233883	87.4441	0.00852326	0.000692948	12.2735	0.272744	0	7.83036	0	0	0											15458750	18	216.18	7.83036	7.83036e+06	6.89378	18026.5	4.25591	3.89697e+06	6.59073	3.89697	14.2889
1827	InChI=1S/C9H11O3S/c1-7(2)8-4-3-5-9(6-8)13(10,11)12/h3-7H,1-2H3	CC(c1cc(ccc1)S(=O)(=O)[O])C	348.5	110.81	8.25e-07	----	----	----	200.25	4.89e-09	0.29	639550	5.80587		6.93446e-07	1.07185e-07	99.8237	0.000119704	9.73203e-06	0.172374	0.00383053	0	0	7.1636	0	0											22033085	9	108.09	7.1636	7.1636e+06	6.85513	35773.3	4.55356	3.86673e+06	6.58734	3.86673	14.178
1717	InChI=1S/C4H13NO2Si/c1-8(6,7)4-2-3-5/h6-7H,2-5H2,1H3	C([Si](C)(O)O)CCN	270.41	59.34	0.000249	----	----	----	135.24	2.1e-12	-0.9	1000000	6		9.05486e-05	1.49734e-07	99.9885	7.7415e-06	6.29391e-07	0.0111478	0.000247728	0	10.7916	0	0	0											158465657	4	48.04	10.7916	1.07916e+07	7.03309	79796.2	4.90198	3.83341e+06	6.58359	3.83341	14.0558
228	InChI=1S/C30H24O8P2/c31-39(33-25-13-5-1-6-14-25,34-26-15-7-2-8-16-26)37-29-21-23-30(24-22-29)38-40(32,35-27-17-9-3-10-18-27)36-28-19-11-4-12-20-28/h1-24H	[P](OC1=CC=C(C=C1)O[P](OC2=CC=CC=C2)(OC3=CC=CC=C3)=O)(OC4=CC=CC=C4)(OC5=CC=CC=C5)=O	480	90.27	2.06e-08	----	----	----	574.47	2.94e-13	7.41	0.0068756	-2.16269		0.000198756	0.00196417	0.00429408	0.0678805	0.00551874	97.748	2.17218	0	6.09189	0	0	0											51732571	30	360.3	6.09189	6.09189e+06	6.78475	10604.4	4.02548	3.82076e+06	6.58215	3.82076	14.0094
1800	InChI=1S/C8H9O3S/c1-6-3-4-8(7(2)5-6)12(9,10)11/h3-5H,1-2H3	[O]S(=O)(=O)c1ccc(cc1C)C	343.82	107.58	3.96e-06	----	57	----	186.23	3.06e-09	-0.07	1000000	6		1.9817e-06	2.17332e-07	99.923	5.23047e-05	4.25241e-06	0.0753187	0.00167375	0	0	7.37747	0	0.0053866											88619	8	96.08	7.38286	7.38286e+06	6.86822	39643.7	4.59817	3.80897e+06	6.58081	3.80897	13.9662
1888	InChI=1S/C6H12N3OP/c10-11(7-1-2-7,8-3-4-8)9-5-6-9/h1-6H2	O=P(N1CC1)(N2CC2)N3CC3	264.32	57.84	0.0091	----	41	----	173.16	6.11e-13	-0.62	1000000	6		0.00423646	2.91067e-07	99.974	1.4749e-05	1.19911e-06	0.0212385	0.000471968	0	8.69894	0	0	0											545551	6	72.06	8.69894	8.69894e+06	6.93947	50236.4	4.70102	3.62004e+06	6.55871	3.62004	13.2735
218	InChI=1S/C12H11O4P/c13-17(14,15-11-7-3-1-4-8-11)16-12-9-5-2-6-10-12/h1-10H,(H,13,14)	O=P(Oc(cccc1)c1)(Oc(cccc2)c2)O	397.05	85.79	9.12e-08	----	67	----	250.19	1.06e-10	2.88	513.03	2.71014		7.08881e-05	0.000268817	59.2685	0.0276503	0.00224799	39.8164	0.884809	0	6.092	0	0	0	Unstable MOC										838857	12	144.12	6.092	6.092e+06	6.78476	24349.5	4.38649	3.50925e+06	6.54521	3.50925	12.8673
332	InChI=1S/C12H19O8P/c1-9(2)11(13)17-5-7-19-21(15,16)20-8-6-18-12(14)10(3)4/h1,3,5-8H2,2,4H3,(H,15,16)	O=C(OCCOP(=O)(OCCOC(=O)C(=C)C)O)C(=C)C	395.49	31.19	2.21e-07	----	----	----	322.25	5.31e-15	1.21	20292	4.30732		9.30149e-06	3.29016e-05	98.552	0.000982971	7.99163e-05	1.41548	0.031455	0	7.83039	0	0	0											32435464	12	144.12	7.83039	7.83039e+06	6.89378	24299.1	4.38559	3.50199e+06	6.54431	3.50199	12.8406
661	InChI=1S/CH4O/c1-2/h2H,1H3	CO	39.35	-101	119	64.7	-97.6	127	32.04	4.27e-06	-0.77	1000000	6	1000000	9.86199	6.9894e-08	90.1242	9.41275e-06	7.65264e-07	0.0135543	0.000301208	0	0	8.32906	0.000830956	0.893608	Unstable MOC					X			X	X	67561	1	12.01	9.2235	9.2235e+06	6.9649	287875	5.4592	3.45737e+06	6.53875	3.45737	12.677
1952	InChI=1S/C8H11NO8/c10-5(11)1-3(7(14)15)9-4(8(16)17)2-6(12)13/h3-4,9H,1-2H2,(H,10,11)(H,12,13)(H,14,15)(H,16,17)	C(NC(CC(O)=O)C(O)=O)(CC(O)=O)C(O)=O	519.75	309.84	5.53e-12	----	----	----	249.18	3.57e-23	-3.93	145490	5.16283		2.54702e-11	6.31494e-09	99.9999	6.15e-08	5e-09	8.85599e-05	1.968e-06	0	0	8.82871	0	0											7408200	8	96.08	8.82871	8.82871e+06	6.9459	35431.1	4.54938	3.40422e+06	6.53202	3.40422	12.4821
1720	InChI=1S/C6H18N2O2Si/c1-11(9,10)6-2-4-8-5-3-7/h8-10H,2-7H2,1H3	C(CCNCCN)[Si](C)(O)O	327.13	101.45	2.14e-06	----	----	----	178.31	6.28e-16	-1.41	1000000	6		1.02613e-06	7.56722e-08	99.9965	2.39254e-06	1.94516e-07	0.00344526	7.65614e-05	0	8.41249	0	0	0											83145668	6	72.06	8.41249	8.41249e+06	6.92492	47179	4.67375	3.39972e+06	6.53144	3.39972	12.4656
3	InChI=1S/C3H6N6/c4-1-7-2(5)9-3(6)8-1/h(H6,4,5,6,7,8,9)	n(c(nc(n1)N)N)c1N	329.78	133.08	8.93e-08	----	345	3.59e-10	126.12	1.89e-13	-1.37	1040.5	3.01724	3230	3.76952e-08	6.46403e-08	99.9961	2.62336e-06	2.13282e-07	0.00377764	8.39476e-05	0	11.8664	0	0	0	5										108781	3	36.03	11.8664	1.18664e+07	7.07432	94088.3	4.97354	3.39e+06	6.5302	3.39	12.43
65	InChI=1S/C9H18Cl3O4P/c1-7(4-10)14-17(13,15-8(2)5-11)16-9(3)6-12/h7-9H,4-6H2,1-3H3	O=P(OC(CCl)C)(OC(CCl)C)OC(CCl)C	365.49	72.27	5.64e-05	----	-40	----	327.57	5.96e-08	2.59	740.16	2.86933	1200	0.0306035	0.000488396	73.9167	0.0176855	0.00143785	25.4671	0.565936	0	10.1734	0	0	0.0099818	Unstable MOC										13674845	9	108.09	10.1834	1.01834e+07	7.00789	31087.7	4.49259	3.36027e+06	6.52637	3.36027	12.321
123	InChI=1S/C6H15O4P/c1-4-8-11(7,9-5-2)10-6-3/h4-6H2,1-3H3	O=P(OCC)(OCC)OCC	233.27	3.54	0.165	215.5	-56.4	0.393	182.16	5.83e-07	0.8	115250	5.06164	500000	0.381389	8.73483e-07	99.0524	0.000384362	3.12489e-05	0.553481	0.0122996	0	8.40605	0	0	0	Unstable MOC			X							78400	6	72.06	8.40605	8.40605e+06	6.92459	46146.5	4.66414	3.32532e+06	6.52183	3.32532	12.1928
989	InChI=1S/C3H5NO/c1-2-3(4)5/h2H,1H2,(H2,4,5)	O=C(N)C=C	196.38	21.69	0.128	192.6	84.5	0.007	71.08	5.9e-09	-0.67	956020	5.98047	390000	0.00343012	1.13764e-07	99.9772	1.31455e-05	1.06874e-06	0.0189295	0.000420655	0	0	6.45317	0	0	Unstable MOC										79061	3	36.03	6.45317	6.45317e+06	6.80977	90787.4	4.95803	3.27107e+06	6.51469	3.27107	11.9939
1329	InChI=1S/C57H94O6/c1-4-7-10-13-16-19-22-25-28-31-34-37-40-43-46-49-55(58)61-52-54(63-57(60)51-48-45-42-39-36-33-30-27-24-21-18-15-12-9-6-3)53-62-56(59)50-47-44-41-38-35-32-29-26-23-20-17-14-11-8-5-2/h7-8,10-11,16-21,25-30,54H,4-6,9,12-15,22-24,31-53H2,1-3H3/b10-7+,11-8+,19-16+,20-17+,21-18+,28-25+,29-26+,30-27+	O=C(CCCCCCCC=CCC=CCC=CCC)OCC(OC(CCCCCCCC=CCC=CCCCCC)=O)COC(CCCCCCCC=CCC=CCC=CCC)=O	847.11	349.84	3.23e-21	----	----	----	875.38	0.000506	9	8.7538e-07	-6.0578		2.96842e-17	1.63669e-06	1.10382e-07	0.0678849	0.0055191	97.7543	2.17232	0	0	4.02931	5.97115e-07	0.0757315											8001261	57	684.57	4.10504	4.10504e+06	6.61332	4689.44	3.67112	3.21025e+06	6.50654	3.21025	11.7709
1246	InChI=1S/C6H11NO/c1-2-7-5-3-4-6(7)8/h2-5H2,1H3	O=C(N(CC1)CC)C1	221.3	29.96	0.103	----	----	----	113.16	4.19e-08	-0.04	149220	5.17383		0.209441	1.63473e-06	99.7082	5.5925e-05	4.54675e-06	0.080532	0.0017896	0	0	4.97523	0	0.0061406	Unstable MOC								X		2687914	6	72.06	4.98137	4.98137e+06	6.69735	44020.6	4.64366	3.17212e+06	6.50135	3.17212	11.6311
1524	InChI=1S/C12H26O2/c1-12(2)8-6-4-3-5-7-10-14-11-9-13/h12-13H,3-11H2,1-2H3	OCCOCCOCCOCCOCCOC(C)C(C)C(C)C(C)C(C)-	410.16	139.9	6.44e-09	----	----	----	378.55	3.13e-14	2.12	14925	4.17391		3.92397e-07	4.00588e-06	89.3314	0.00724235	0.000588809	10.429	0.231755	0	0	4.97918	4.95711e-06	0.00908749											61827427	20	240.2	4.98827	4.98827e+06	6.69795	13177.3	4.11983	3.16519e+06	6.5004	3.16519	11.6057
545	InChI=1S/C55H100O9/c1-4-7-10-30-39-49(56)42-33-24-18-13-14-21-27-36-45-53(59)63-48-52(64-54(60)46-37-28-22-17-20-26-35-44-51(58)41-32-12-9-6-3)55(61)62-47-38-29-23-16-15-19-25-34-43-50(57)40-31-11-8-5-2/h24-26,33-35,49-52,56-58H,4-23,27-32,36-48H2,1-3H3/b33-24+,34-25+,35-26+	O=C(CCCCCCC=CCC(CCCCCC)O)OC(COC(CCCCCCCC=CCC(O)CCCCCC)=O)C(OCCCCCCCC=CCC(O)CCCCCC)=O	904.15	349.84	3.25e-29	----	----	----	905.41	1.89e-10	9	9.0541e-07	-6.04315		2.96842e-17	1.63669e-06	1.10382e-07	0.0678849	0.0055191	97.7543	2.17232	0.0013072	0	4.26048	1.49279e-07	0.0588086											8001794	55	660.55	4.31928	4.31928e+06	6.63541	4770.53	3.67857	3.15117e+06	6.49847	3.15117	11.5543
1518	InChI=1S/C22H47NO5/c1-2-3-4-5-6-7-8-9-10-11-12-23-13-15-25-17-19-27-21-22-28-20-18-26-16-14-24/h23-24H,2-22H2,1H3	CCCCCCCCCCCCNCCOCCOCCOCCOCCO	470.99	182.47	3.24e-11	----	----	----	405.62	1.06e-15	3.16	1241.6	3.09398		1.23252e-08	9.48566e-06	43.2996	0.038491	0.00312935	55.4271	1.23171	0	0	4.8199	0	0.00292145											61791148	22	264.22	4.82283	4.82283e+06	6.6833	11890	4.07518	3.14158e+06	6.49715	3.14158	11.5191
1157	InChI=1S/C26H54O/c1-2-3-4-5-6-7-8-9-10-11-12-13-14-15-16-17-18-19-20-21-22-23-24-25-26-27/h27H,2-26H2,1H3	OCCCCCCCCCCCCCCCCCCCCCCCCCC	447.49	159.04	2.16e-09	----	80	----	382.72	0.00509	9	4.8595e-07	-6.31341		1.13048e-05	0.0013462	2.47111e-07	0.067884	0.00551902	97.753	2.17229	0	0	3.82253	0	0.00500813											506525	26	312.26	3.82754	3.82754e+06	6.58292	10000.9	4.00004	3.12288e+06	6.49456	3.12288	11.4506
1457	InChI=1S/C21H32O9/c1-5-18(22)28-12-9-25-15-21(8-4,16-26-10-13-29-19(23)6-2)17-27-11-14-30-20(24)7-3/h5-7H,1-3,8-17H2,4H3	C(COCCOC(C=C)=O)(COCCOC(C=C)=O)(COCCOC(C=C)=O)CC	429.74	125.68	1.54e-07	----	----	----	428.48	2.26e-15	2.04	429.47	2.63293		0.000375848	0.000221816	90.9635	0.00613398	0.000498698	8.83293	0.196287	0	0	5.28021	3.13484e-06	0.00890475	Transient										28961435	21	252.21	5.28912	5.28912e+06	6.72338	12343.9	4.09145	3.11326e+06	6.49322	3.11326	11.4153
1377	InChI=1S/C19H40O8/c1-5-6-8-26-27-16-19(4)25-15-18(3)24-14-17(2)23-13-12-22-11-10-21-9-7-20/h17-20H,5-16H2,1-4H3	OCCOCCOCCOC(C)COC(C)COC(C)COOCCCC	429.66	158.87	1.05e-09	----	----	----	396.53	5.26e-16	1.1	32124	4.50683		3.44618e-08	1.40082e-06	98.8723	0.000765508	6.22365e-05	1.10233	0.0244963	0	0	5.35909	0	0.00438218											9038953	19	228.19	5.36347	5.36347e+06	6.72945	13526	4.13117	3.0865e+06	6.48947	3.0865	11.3172
1185	InChI=1S/C7H14O3/c1-3-9-6-5-7(8)10-4-2/h3-6H2,1-2H3	O=C(OCC)CCOCC	170.88	-26.92	1.5	----	----	----	146.19	4.8e-06	1.08	29775	4.47385	55500	9.51116	5.70718e-06	89.5139	0.000661859	5.38097e-05	0.953077	0.0211795	0	0	4.54969	0	0.768414	Unstable MOC										763699	7	84.07	5.31811	5.31811e+06	6.72576	36378.1	4.56084	3.0583e+06	6.48548	3.0583	11.2138
1466	InChI=1S/C2H8O2Si/c1-5(2,3)4/h3-4H,1-2H3	[Si](C)(C)(O)O[H]	184.32	-18.7	0.136	----	----	----	92.17	1.16e-08	-0.41	1000000	6	1000000	0.0336865	2.22945e-07	99.9311	2.39098e-05	1.94389e-06	0.0344301	0.000765113	0	11.6994	0	0	0											31692792	2	24.02	11.6994	1.16994e+07	7.06816	126932	5.10357	3.04892e+06	6.48415	3.04892	11.1794
1349	InChI=1S/C22H46O11/c1-13(24)4-15(26)6-17(28)8-19(30)10-21(32)12-22(33)11-20(31)9-18(29)7-16(27)5-14(25)2-3-23/h13-33H,2-12H2,1H3	CC(O)CC(O)CC(O)CC(O)CC(O)CC(O)CC(O)CC(O)CC(O)CC(O)CCO	728.16	319.18	1.57e-22	----	----	----	486.61	4.42e-18	-4	1000000	6		1.3086e-20	1.45042e-09	99.9999	6.15e-08	5e-09	8.85599e-05	1.968e-06	0	0	5.47783	9.2918e-05	0.111912											9002895	22	264.22	5.58983	5.58983e+06	6.7474	11487.3	4.06022	3.03517e+06	6.48218	3.03517	11.129
1892	InChI=1S/C6H15O6P/c1-6(11)12-13(2-7,3-8,4-9)5-10/h7-10H,2-5H2,1H3	OCP(CO)(CO)(CO)OC(=O)C	389.7	132.3	5.83e-09	----	----	----	214.16	1.42e-14	-4	1000000	6		3.35764e-09	4.50185e-08	99.9999	6.14999e-08	5e-09	8.85599e-05	1.968e-06	0	8.69931	0	0	0											7580372	6	72.06	8.69931	8.69931e+06	6.93948	40620.6	4.60875	2.92712e+06	6.46644	2.92712	10.7328
1880	InChI=1S/C6H12N6O3/c13-1-7-4-10-5(8-2-14)12-6(11-4)9-3-15/h13-15H,1-3H2,(H3,7,8,9,10,11,12)	n(c(nc(n1)NCO)NCO)c1NCO	433.05	181.33	6.84e-11	----	----	----	216.2	7.77e-16	-2.73	1000000	6		3.97684e-11	1.48791e-08	99.9998	1.14518e-07	9.31042e-09	0.000164906	3.66458e-06	0	8.69931	0	0	0											1017567	6	72.06	8.69931	8.69931e+06	6.93948	40237.3	4.60463	2.8995e+06	6.46232	2.8995	10.6315
1447	InChI=1S/C20H22O5/c1-15(13-23-19(21)17-9-5-3-6-10-17)25-16(2)14-24-20(22)18-11-7-4-8-12-18/h3-12,15-16H,13-14H2,1-2H3	O=C(c1ccccc1)OCC(OC(COC(=O)c2ccccc2)C)C	397.12	54.48	5.22e-06	----	----	4.6e-07	342.39	5.95e-10	3.88	17.674	1.24733	15	0.00358659	0.00358617	12.7019	0.0592574	0.00481768	85.3307	1.89624	0	0	4.10542	0	0.025055											27138314	20	240.2	4.13047	4.13047e+06	6.616	12063.7	4.08148	2.89769e+06	6.46205	2.89769	10.6249
1885	InChI=1S/C9H18Cl3O4P/c10-4-1-7-14-17(13,15-8-2-5-11)16-9-3-6-12/h1-9H2	O=P(OCCCCl)(OCCCCl)OCCCCl	386.48	84.25	4.79e-06	----	----	----	327.57	5.96e-08	3.11	157.25	2.19659		0.0123807	0.000603496	46.139	0.0365547	0.00297193	52.6387	1.16975	0	8.69818	0	0	0											26248873	9	108.09	8.69818	8.69818e+06	6.93943	26553.6	4.42412	2.87018e+06	6.45791	2.87018	10.524
1500	InChI=1S/C13H28O4/c1-4-15-7-5-6-13(3)17-9-8-16-11-12(2)10-14/h12-14H,4-11H2,1-3H3	OCC(COCCOC(CCCOCC)C)C	316.47	65.87	1.93e-05	----	----	----	248.37	5.53e-11	1.34	56537	4.75233		0.000223576	4.11076e-06	98.0563	0.00131932	0.000107262	1.89982	0.0422183	0	0	2.71433	0	1.83374											55934935	13	156.13	4.54807	4.54807e+06	6.65783	18311.7	4.26273	2.859e+06	6.45621	2.859	10.483
1388	InChI=1S/C24H46O5/c1-4-7-9-11-12-14-16-18-23(27)29-21-24(6-3,19-25)20-28-22(26)17-15-13-10-8-5-2/h25H,4-21H2,1-3H3	CCCCCCCCCC(=O)OCC(COC(=O)CCCCCCC)(CC)CO	448.27	115.76	8.7e-10	----	----	----	414.63	3.32e-09	7.67	0.0025829	-2.58789		8.86303e-06	0.00116059	0.00235984	0.0678825	0.00551891	97.7508	2.17224	0	0	4.05638	0	0											11138606	24	288.24	4.05638	4.05638e+06	6.60814	9783.13	3.99048	2.81989e+06	6.45023	2.81989	10.3396
1879	InChI=1S/C9H15Cl6O4P/c10-1-7(2-11)17-20(16,18-8(3-12)4-13)19-9(5-14)6-15/h7-9H,1-6H2	O=P(OC(CCl)CCl)(OC(CCl)CCl)OC(CCl)CCl	458.73	88.2	2.86e-07	----	27	----	430.91	2.61e-09	3.65	30.169	1.47956	7	0.009378	0.0281996	19.8074	0.0544131	0.00442383	78.3549	1.74122	0	11.1461	0	0	0	Transient								X		13674878	9	108.09	11.1461	1.11461e+07	7.04712	25866.4	4.41274	2.7959e+06	6.44652	2.7959	10.2516
220	InChI=1S/C6H12N3P/c1-7-2-9-3-8(1)5-10(4-7)6-9/h1-6H2	N12CN3CP(C1)CN(C2)C3	217.34	55.14	0.0734	----	----	----	157.16	1.91e-07	-2.82	1000000	6		0.031012	1.91431e-07	99.9689	9.30551e-08	7.56545e-09	0.000133999	2.97776e-06	0	6.09014	0	0	0											53597696	6	72.06	6.09014	6.09014e+06	6.78463	38751.2	4.58828	2.79241e+06	6.44598	2.79241	10.2388
1890	InChI=1S/C8H2Cl4O4/c9-3-1(7(13)14)2(8(15)16)4(10)6(12)5(3)11/h(H,13,14)(H,15,16)	O=C(O)c(c(c(c(c1Cl)Cl)Cl)C(=O)O)c1Cl	426.15	178.1	4.89e-08	----	----	----	303.91	6.58e-13	3.65	92.715	1.96715	3600	2.19973e-06	1.23909e-06	19.8149	0.0544336	0.00442549	78.3844	1.74188	0	8.69931	0	0	0	5										632586	8	96.08	8.69931	8.69931e+06	6.93948	28624.6	4.45674	2.75025e+06	6.43937	2.75025	10.0843
1634	InChI=1S/C22H52O8Si3/c1-21(19-23)28-20-22(2)27-17-16-26-15-14-25-13-12-24-11-10-18-33(9,29-31(3,4)5)30-32(6,7)8/h21-23H,10-20H2,1-9H3	C[Si](C)(C)O[Si](CCCOCCOCCOCCOC(C)COC(C)CO)(C)O[Si](C)(C)C	458.67	177.47	8.71e-11	----	----	----	528.91	4.3e-14	5.68	0.69363	-0.158872		4.10957e-07	0.000131841	0.23009	0.0677286	0.00550639	97.5292	2.16732	0	0	5.41532	0	0.00709494											68937553	22	264.22	5.42242	5.42242e+06	6.73419	10252.1	4.01081	2.7088e+06	6.43278	2.7088	9.93227
311	InChI=1S/C5H9NO/c1-6-4-2-3-5(6)7/h2-4H2,1H3	O=C1N(C)CCC1	201.93	25.87	0.326	202	-24	0.345	99.13	3.16e-08	-0.38	450160	5.65337	1000000	0.0918519	2.39634e-07	99.8704	2.56043e-05	2.08165e-06	0.0368701	0.000819336	0	0.00044082	4.32582	0	0.0676262	Unstable MOC			X					X		872504	5	60.05	4.39389	4.39389e+06	6.64285	44324.5	4.64664	2.66169e+06	6.42516	2.66169	9.75952
1395	InChI=1S/C41H80O6/c1-3-5-7-9-11-13-15-17-19-21-23-25-27-29-31-33-39(44)46-37-41(35-42,36-43)38-47-40(45)34-32-30-28-26-24-22-20-18-16-14-12-10-8-6-4-2/h42-43H,3-38H2,1-2H3	O=C(OCC(CO)(CO)COC(=O)CCCCCCCCCCCCCCCCC)CCCCCCCCCCCCCCCCC	688.99	300.88	3.34e-20	----	----	----	669.09	1.5e-08	9	6.6909e-07	-6.17452		9.91452e-17	4.99122e-06	1.10382e-07	0.0678849	0.0055191	97.7543	2.17232	0	0	3.50404	0	0.00459085											13081975	41	492.41	3.50863	3.50863e+06	6.54514	5243.88	3.71965	2.58214e+06	6.41198	2.58214	9.46785
40	InChI=1S/C26H6Cl8N2O4/c27-14-10-11(15(28)19(32)18(14)31)24(38)9(23(10)37)7-5-4-6-2-1-3-8(22(6)35-7)36-25(39)12-13(26(36)40)17(30)21(34)20(33)16(12)29/h1-5,9H	O=C2(c1(c(Cl)c(Cl)c(Cl)c(Cl)c1C(=O)N2c6(c5(nc(C4(C(=O)c3(c(Cl)c(Cl)c(Cl)c(Cl)c3C4(=O))))ccc5ccc6))))	856.69	349.84	1.76e-21	----	----	----	693.97	5.43e-20	9	8.9729e-06	-5.04707		1.51682e-16	8.36324e-06	7.29286e-06	0.0678849	0.0055191	97.7542	2.17232	0	0.261717	5.40865	1.11959e-05	0.0318029	Immobile POC										30125474	26	312.26	5.70218	5.70218e+06	6.75604	8216.76	3.9147	2.56577e+06	6.40922	2.56577	9.40781
1644	InChI=1S/C6H12O3/c1-5(8-3)4-9-6(2)7/h5H,4H2,1-3H3	O=C(OCC(OC)C)C	135.75	-50.31	7.72	----	----	----	132.16	3.62e-06	0.52	155350	5.19131		14.9724	1.74564e-06	84.7733	0.000172637	1.40355e-05	0.248597	0.00552439	0	0	4.22864	0	0.476127											84540578	6	72.06	4.70477	4.70477e+06	6.67254	35599	4.55144	2.56526e+06	6.40913	2.56526	9.40597
275	InChI=1S/C6H6O/c7-6-4-2-1-3-5-6/h1-5,7H	c1ccccc1O	170.04	-2.27	0.323	181.8	40.9	0.35	94.11	5.61e-07	1.46	45856	4.6614	82800	1.0318	1.84734e-06	96.4482	0.00171068	0.00013908	2.46338	0.0547418	0	3.12346	0.21297	3.47883e-07	0	Unstable MOC	X							X	X	108952	6	72.06	3.33643	3.33643e+06	6.52328	35452.4	4.54965	2.5547e+06	6.40734	2.5547	9.36724
1121	InChI=1S/C6H14O3/c1-2-6(3-7,4-8)5-9/h7-9H,2-5H2,1H3	C(CC)(CO)(CO)CO	280.83	59.71	4.22e-05	289	58	4.49e-05	134.18	1.48e-08	-1.48	1000000	6	1000000	1.62012e-05	1.53177e-07	99.997	2.0364e-06	1.65561e-07	0.00293241	6.51646e-05	0	0	4.70758	5.22476e-06	0.0148413	Unstable MOC										77996	6	72.06	4.72243	4.72243e+06	6.67417	35194.7	4.54648	2.53613e+06	6.40417	2.53613	9.29915
83	InChI=1S/C3H9O3P/c1-5-7(3,4)6-2/h1-3H3	O=P(OC)(OC)C	151.84	-48.25	0.92	181	----	0.962	124.08	1.25e-06	-0.61	1000000	6	1000000	0.319901	2.99309e-07	99.6579	1.50448e-05	1.22316e-06	0.0216645	0.000481434	0	8.67148	0	0	0	3										756796	3	36.03	8.67148	8.67148e+06	6.93809	69886.2	4.84439	2.518e+06	6.40106	2.518	9.23266
30	InChI=1S/C18H10Cl2N2O2/c19-11-5-1-9(2-6-11)15-13-14(18(24)21-15)16(22-17(13)23)10-3-7-12(20)8-4-10/h1-8H,(H,21,24)(H,22,23)	Clc1ccc(cc1)C3=C2C(=O)NC(=C2C(=O)N3)c4ccc(cc4)Cl	597.9	258.33	2.36e-13	----	----	----	357.2	2.89e-15	2.2	203.02	2.30754		9.76437e-10	1.83339e-05	87.4445	0.0085233	0.000692951	12.2736	0.272745	0	0	4.11058	8.50889e-06	0.0241702	4.5										84632655	18	216.18	4.13475	4.13475e+06	6.61645	11575.5	4.06354	2.50238e+06	6.39835	2.50238	9.17541
32	InChI=1S/C22H16N2O2/c1-11-3-5-17-13(7-11)21(25)15-9-20-16(10-19(15)23-17)22(26)14-8-12(2)4-6-18(14)24-20/h3-10H,1-2H3,(H,23,25)(H,24,26)	O=C(c(c(Nc1cc(c(Nc(c2cc(c3)C)c3)c4)C2=O)ccc5C)c5)c14	535.83	229.34	2.14e-11	----	----	----	340.38	6.68e-16	2.47	0.0072302	-2.14085		0.00211953	0.849329	78.2321	0.0141991	0.0011544	20.4467	0.454371	0	0.259489	2.93156	6.06832e-06	0.0172375	4										980267	22	264.22	3.20829	3.20829e+06	6.50627	9425.61	3.97431	2.49043e+06	6.39628	2.49043	9.13159
1052	InChI=1S/C6H10O/c7-6-4-2-1-3-5-6/h1-5H2	O=C(CCCC1)C1	154.98	-29.56	4.04	155.4	-31	4.33	98.15	5.11e-05	0.81	44013	4.64358	25000	31.2478	6.49547e-06	68.3524	0.000271412	2.2066e-05	0.390833	0.00868518	0	0	3.2293	0	0.135968	Unstable MOC			X		X					108941	6	72.06	3.36526	3.36526e+06	6.52702	34286.9	4.53513	2.47072e+06	6.39282	2.47072	9.0593
1886	InChI=1S/C4H13O5P/c5-1-10(9,2-6,3-7)4-8/h5-9H,1-4H2	OCP(O)(CO)(CO)CO	392.3	131.04	4.98e-09	----	----	----	172.12	2.18e-16	-4	1000000	6		2.30509e-09	3.72345e-08	99.9999	6.15e-08	5e-09	8.85599e-05	1.968e-06	0	8.69931	0	0	0											512823	4	48.04	8.69931	8.69931e+06	6.93948	50542.1	4.70365	2.42804e+06	6.38526	2.42804	8.90282
1575	InChI=1S/C12H25NO3/c1-2-3-4-5-6-7-12(16)13(8-10-14)9-11-15/h14-15H,2-11H2,1H3	CCCCCCCC(=O)N(CCO)CCO	384.22	136.4	1.78e-08	----	----	----	231.34	6.95e-13	0.92	70175	4.84618		1.56623e-07	6.26484e-07	99.2521	0.000507709	4.12772e-05	0.731101	0.0162467	0	0	3.82853	0	0.000208675	Unstable MOC										68155077	12	144.12	3.82874	3.82874e+06	6.58306	16550.3	4.2188	2.38522e+06	6.37753	2.38522	8.74582
1262	InChI=1S/C8H15NO/c1-2-3-6-9-7-4-5-8(9)10/h2-7H2,1H3	O=C(CC1)N(C1)CCCC	257.33	51.5	0.0104	----	----	----	141.21	7.38e-08	1.37	15702	4.19595		0.245683	1.16285e-05	97.6798	0.00140825	0.000114492	2.02788	0.045064	0	0	3.44493	0	0	Unstable MOC										3470982	8	96.08	3.44493	3.44493e+06	6.53718	24395.8	4.38732	2.34395e+06	6.36995	2.34395	8.59448
1740	InChI=1S/C23H42N/c1-4-5-6-7-8-9-10-11-12-13-14-18-21-24(2,3)22-23-19-16-15-17-20-23/h15-17,19-20H,4-14,18,21-22H2,1-3H3	CCCCCCCCCCCCCC[N](C)(C)Cc1ccccc1	544.51	233.39	1.15e-11	----	----	----	332.6	1.34e-11	3.91	1.1743e-05	-4.93022		0.0611311	41.5678	6.97901	0.0348874	0.00283638	50.2379	1.1164	0	0	2.81647	0	0.000110074											16287711	23	276.23	2.81658	2.81658e+06	6.44972	8468.37	3.9278	2.33922e+06	6.36907	2.33922	8.57714
232	InChI=1S/C13H24Cl6O8P2/c14-1-5-22-28(20,23-6-2-15)26-11-13(9-18,10-19)12-27-29(21,24-7-3-16)25-8-4-17/h1-12H2	O=P(OCCCl)(OCCCl)OCC(CCl)(CCl)COP(=O)(OCCCl)OCCCl	480	90.27	2.06e-08	----	----	----	583	1.55e-14	3.31	33.402	1.52377		0.000339293	0.00335299	35.0901	0.0440615	0.00358224	63.4486	1.40997	0	8.69899	0	0	0	1										38051104	13	156.13	8.69899	8.69899e+06	6.93947	14921.1	4.1738	2.32963e+06	6.36729	2.32963	8.54197
1125	InChI=1S/C21H42O4/c1-2-3-4-5-6-7-8-9-10-11-12-13-14-15-16-17-21(24)25-19-20(23)18-22/h20,22-23H,2-19H2,1H3	O=C(OCC(O)CO)CCCCCCCCCCCCCCCCC	448.36	166.17	1.27e-09	----	57	----	358.57	3.85e-08	6.62	0.11638	-0.934122		2.78552e-06	0.000952543	0.0264715	0.0678663	0.00551759	97.7275	2.17172	0	0	3.28526	0	0.00396479	Transient										68308543	21	252.21	3.28923	3.28923e+06	6.51709	9173.18	3.96252	2.31357e+06	6.36428	2.31357	8.48308
1690	InChI=1S/C25H52O6/c1-7-8-21(2)17-23(4)18-22(3)9-10-27-11-12-28-13-14-29-15-16-30-20-25(6)31-19-24(5)26/h21-26H,7-20H2,1-6H3	C(C)CC(C)CC(C)CC(C)CCOCCOCCOCCOCC(C)OCC(C)O	457.44	167.4	1.24e-10	----	----	----	448.69	1.29e-13	4.5	61.219	1.78689		8.24339e-08	2.33643e-05	3.37285	0.0655952	0.00533295	94.4571	2.09905	0	0	3.443	0	0.0008347											111905545	25	300.25	3.44383	3.44383e+06	6.53704	7675.3	3.8851	2.30451e+06	6.36258	2.30451	8.44987
1688	InChI=1S/C8H18O3/c1-9-5-3-7-11-8-4-6-10-2/h3-8H2,1-2H3	COCCCOCCCOC	187.99	-15.22	0.912	----	----	----	162.23	3.67e-07	0.5	262110	5.41848		1.49108	1.47159e-06	98.2275	0.000191033	1.55311e-05	0.275087	0.00611305	0	0	3.23018	0	0.545556											111109774	8	96.08	3.77573	3.77573e+06	6.577	23273.9	4.36687	2.23616e+06	6.3495	2.23616	8.19926
1037	InChI=1S/C6H14O2/c1-5(7)4-6(2,3)8/h5,7-8H,4H2,1-3H3	OC(CC(O)(C)C)C	180.94	-7.37	0.0583	198	-50	0.013	118.18	4.06e-07	0.58	827040	5.91753	1000000	0.00411721	2.85062e-07	99.6526	0.000233004	1.89434e-05	0.335526	0.00745614	0	0	3.29392	0	0.350964				X							107415	6	72.06	3.64488	3.64488e+06	6.56168	30841.8	4.48914	2.22246e+06	6.34683	2.22246	8.14901
1633	InChI=1S/C20H48O8Si3/c1-29(2,3)27-31(7,28-30(4,5)6)20-8-10-22-12-14-24-16-18-26-19-17-25-15-13-23-11-9-21/h21H,8-20H2,1-7H3	C[Si](C)(C)O[Si](CCCOCCOCCOCCOCCOCCO)(C)O[Si](C)(C)C	449.45	169.47	2.04e-10	----	----	----	500.86	2.44e-14	4.85	2.7734	0.443013		1.52103e-06	0.000249979	1.53525	0.0668426	0.00543435	96.2533	2.13896	0	0	4.61895	0	0.00605156											68937542	20	240.2	4.625	4.625e+06	6.66511	9234.12	3.9654	2.21803e+06	6.34597	2.21803	8.13279
1221	InChI=1S/C6H14O2/c1-3-4-8-5-6(2)7/h6-7H,3-5H2,1-2H3	O(CC(O)C)CCC	161.53	-33.54	1.35	150	-80	1.7	118.18	9.79e-08	0.49	260300	5.41547	1000000	0.535886	2.83728e-07	99.1864	0.000188507	1.53258e-05	0.27145	0.00603222	0	0	3.24774	0	0.367231	Unstable MOC										1569013	6	72.06	3.61497	3.61497e+06	6.5581	30588.7	4.48556	2.20422e+06	6.34326	2.20422	8.08214
1881	InChI=1S/C4H12ClO4P/c5-10(1-6,2-7,3-8)4-9/h6-9H,1-4H2	OCP(Cl)(CO)(CO)CO	357.72	105.49	1.13e-07	----	----	----	190.56	2.3e-13	-4	1000000	6	400000	1.44769e-07	1.84412e-07	99.9999	6.15e-08	5e-09	8.85599e-05	1.968e-06	0	8.69931	0	0	0											124641	4	48.04	8.69931	8.69931e+06	6.93948	45651.3	4.65945	2.19309e+06	6.34106	2.19309	8.04132
1131	InChI=1S/C4H11NO/c1-4(2,5)3-6/h6H,3,5H2,1-2H3	OCC(N)(C)C	151.5	-8.51	0.495	165.5	25.5	1	89.14	6.48e-10	-0.74	1000000	6	1000000	0.239105	2.12776e-07	99.7445	1.11626e-05	9.07525e-07	0.0160741	0.000357202	0	0	3.94902	0	0.0561244	Unstable MOC			X							124685	4	48.04	4.00515	4.00515e+06	6.60262	44931	4.65255	2.15848e+06	6.33415	2.15848	7.91444
20	InChI=1S/C20H12N2O2/c23-19-11-5-1-3-7-15(11)21-17-10-14-18(9-13(17)19)22-16-8-4-2-6-12(16)20(14)24/h1-10H,(H,21,23)(H,22,24)	O=C(c(c(Nc1cc(c(Nc(c2ccc3)c3)c4)C2=O)ccc5)c5)c14	512.63	218.5	1.13e-10	----	----	----	312.33	5.49e-16	1.38	0.074562	-1.12748		0.00124432	0.12087	97.7535	0.00144214	0.000117247	2.07668	0.0461485	0	0	2.73704	5.66567e-06	0.0160938	4										1047161	20	240.2	2.75314	2.75314e+06	6.43983	8814.84	3.94521	2.11732e+06	6.32579	2.11732	7.76352
1259	InChI=1S/C16H35NO/c1-4-5-6-7-8-9-10-11-12-13-14-15-16-17(2,3)18/h4-16H2,1-3H3	O=N(CCCCCCCCCCCCCC)(C)C	449.82	183.3	1.11e-08	----	----	----	257.46	1.17e-10	5.66	0.0051865	-2.28513		0.00356933	0.00786815	0.24088	0.0677136	0.00550517	97.5076	2.16684	0	0	2.78475	0	0.00166921	Unstable MOC										3332272	16	192.16	2.78642	2.78642e+06	6.44505	10822.7	4.03434	2.07969e+06	6.318	2.07969	7.62554
1754	InChI=1S/C18H35O2/c1-2-3-4-5-6-7-8-9-10-11-12-13-14-15-16-17-18(19)20/h2-17H2,1H3	[O]C(=O)CCCCCCCCCCCCCCCCC	382.05	132.96	8.31e-06	383	68.8	7.22e-07	284.49	5.1e-05	8.23	0.0093429	-2.02952	0.597	6.01385e-06	2.76497e-06	0.000649974	0.0678845	0.00551906	97.7536	2.1723	0	0	2.71145	0	0											57114	18	216.18	2.71145	2.71145e+06	6.4332	9530.91	3.97913	2.06039e+06	6.31395	2.06039	7.55477
219	InChI=1S/C5H9O5P/c6-1-5-2-8-11(7,9-3-5)10-4-5/h6H,1-4H2	C(O)C12CO[P](OC1)(OC2)=O	293.93	66.48	8.13e-05	----	----	----	180.1	3.12e-12	-1.76	1000000	6		3.93753e-05	1.69494e-07	99.9984	1.06873e-06	8.68886e-08	0.00153897	3.41994e-05	0	6.09202	0	0	0											5301780	5	60.05	6.09202	6.09202e+06	6.78476	33825.8	4.52925	2.03124e+06	6.30776	2.03124	7.44787
1479	InChI=1S/C7H11O9P/c8-4(9)1-2-7(6(12)13,3-5(10)11)17(14,15)16/h1-3H2,(H,8,9)(H,10,11)(H,12,13)(H2,14,15,16)	O=C(O)C(P(=O)(O)O)(CC(=O)O)CCC(=O)O	480	90.27	6.06e-11	----	----	----	270.13	1.17e-26	-1.66	1000000	6		4.40214e-11	1.47882e-07	99.998	1.34545e-06	1.09386e-07	0.00193744	4.30543e-05	0	0	6.20852	0	0.0604253	3										37971361	7	84.07	6.26895	6.26895e+06	6.79719	23207.2	4.36562	1.95103e+06	6.29026	1.95103	7.15376
1174	InChI=1S/C4H6O5/c5-2(4(8)9)1-3(6)7/h2,5H,1H2,(H,6,7)(H,8,9)	O=C(O)CC(O)C(=O)O	321.48	112.71	2.93e-06	----	131	3.28e-08	134.09	8.43e-13	-1.26	1000000	6	1000000	1.1827e-08	2.90326e-08	99.995	3.37951e-06	2.74757e-07	0.00486649	0.000108144	0	0	5.42121	0	0	Unstable MOC										6915157	4	48.04	5.42121	5.42121e+06	6.7341	40429.6	4.6067	1.94224e+06	6.2883	1.94224	7.12155
1139	InChI=1S/C18H40NO7S/c1-2-3-4-5-6-7-8-9-10-11-18-25-27(23,24)26-19(12-15-20,13-16-21)14-17-22/h20-22H,2-18H2,1H3	O(S(=O)(=O)OCCCCCCCCCCCC)N(CCO)(CCO)CCO	708.63	310.06	9.93e-22	----	----	----	414.58	9.51e-21	0.55	0.75344	-0.122951		1.47497e-14	0.0020122	99.6776	0.000217507	1.76835e-05	0.31321	0.00696021	0	0	3.71533	0	0.000626013											139968	18	216.18	3.71595	3.71595e+06	6.57007	8963.17	3.95246	1.93766e+06	6.28728	1.93766	7.10475
1743	InChI=1S/C27H58NO7/c1-3-4-5-6-7-8-9-10-11-12-13-28(2,14-16-29)15-18-31-20-22-33-24-26-35-27-25-34-23-21-32-19-17-30/h29-30H,3-27H2,1-2H3	CCCCCCCCCCCC[N](CCO)(CCOCCOCCOCCOCCOCCO)C	723.57	317.03	1.42e-21	----	----	----	508.77	2.01e-25	-0.44	29.052	1.46318		4.70792e-16	5.47998e-05	99.9671	2.2322e-05	1.81479e-06	0.0321436	0.000714302	0	0	3.02668	0	0											Nothing	27	324.27	3.02668	3.02668e+06	6.48097	5949.02	3.77445	1.92909e+06	6.28535	1.92909	7.07333
224	InChI=1S/C4H9O4P/c1-4-8-9(5,6-2)7-3/h4H,1H2,2-3H3	P(=O)(OC)(OC)OC=C	193.28	-20.28	0.504	----	----	----	152.09	1.66e-06	-0.25	1000000	6		0.20561	3.67191e-07	99.7436	3.44953e-05	2.8045e-06	0.0496733	0.00110385	0	6.0795	0	0	0											10429104	4	48.04	6.0795	6.0795e+06	6.78387	39973	4.60177	1.9203e+06	6.28337	1.9203	7.04112
1505	InChI=1S/C60H110O6/c1-5-9-12-15-18-21-24-27-30-33-36-39-42-45-48-51-57(61)64-54-60(8-4,55-65-58(62)52-49-46-43-40-37-34-31-28-25-22-19-16-13-10-6-2)56-66-59(63)53-50-47-44-41-38-35-32-29-26-23-20-17-14-11-7-3/h27-32H,5-26,33-56H2,1-4H3/b30-27+,31-28+,32-29+	O=C(OCC(COC(=O)CCCCCCCC=CCCCCCCCC)(COC(=O)CCCCCCCC=CCCCCCCCC)CC)CCCCCCCC=CCCCCCCCC	859.45	349.84	1.47e-21	----	----	----	927.54	0.00225	9	9.2754e-07	-6.03267		2.96842e-17	1.63669e-06	1.10382e-07	0.0678849	0.0055191	97.7543	2.17232	0	0	2.42053	0	0	Transient										57675442	60	720.6	2.42053	2.42053e+06	6.38391	2609.62	3.41658	1.8805e+06	6.27427	1.8805	6.89515
226	InChI=1S/C5H9O6P/c1-2-5(6)10-3-4-11-12(7,8)9/h2H,1,3-4H2,(H2,7,8,9)	OP(O)(=O)OCCOC(=O)C=C	352	83.43	6.03e-07	----	----	----	196.1	4.05e-15	-0.33	668460	5.82508		4.75513e-07	1.87595e-07	99.9576	2.87535e-05	2.33768e-06	0.0414051	0.000920113	0	6.09203	0	0	0											32120164	5	60.05	6.09203	6.09203e+06	6.78476	31065.9	4.49228	1.86551e+06	6.2708	1.86551	6.8402
1095	InChI=1S/C12H26O/c1-2-3-4-5-6-7-8-9-10-11-12-13/h13H,2-12H2,1H3	OCCCCCCCCCCCC	272.96	29.19	0.00181	259	24	0.000848	186.34	9.63e-05	5.13	7.8034	0.892284	4	0.85486	0.000907358	0.804686	0.0667577	0.00542746	96.1311	2.13625	0	0	2.32292	0	0.00248267	Transient										68855561	12	144.12	2.3254	2.3254e+06	6.3665	12479.4	4.09619	1.79852e+06	6.25492	1.79852	6.59459
1370	InChI=1S/C54H104O21/c1-2-3-4-5-6-7-8-9-10-11-12-13-14-15-16-17-52(58)74-48-50(71-45-42-68-39-36-65-33-30-62-27-24-59-21-18-55)54-53(73-47-44-70-41-38-67-35-32-64-29-26-61-23-20-57)51(49-75-54)72-46-43-69-40-37-66-34-31-63-28-25-60-22-19-56/h9-10,50-51,53-57H,2-8,11-49H2,1H3/b10-9+	OCCOCCOCCOCCOCCOC(COC(CCCCCCCC=CCCCCCCCC)=O)C1C(OCCOCCOCCOCCOCCO)C(OCCOCCOCCOCCOCCO)CO1	1074.99	349.84	1.67e-35	----	----	----	1089.42	1.05e-39	0.7	25013	4.39817		1.16598e-18	6.42882e-08	99.548	0.000306837	2.49461e-05	0.441845	0.00981878	0	0	2.97061	1.64207e-06	0.0065425											9005656	54	648.54	2.97716	2.97716e+06	6.4738	2732.79	3.43661	1.77232e+06	6.24854	1.77232	6.49852
1346	InChI=1S/C14H29NO2/c1-2-3-4-5-6-7-8-9-10-11-14(17)15-12-13-16/h16H,2-13H2,1H3,(H,15,17)	CCCCCCCCCCCC(=O)NCCO	404.49	154.12	6.57e-09	----	----	----	243.39	2.03e-11	3.24	231.39	2.36434		7.21909e-06	5.22555e-05	38.8447	0.0415152	0.00337522	59.7819	1.32849	0	0	2.5335	0	0.000208675											68140001	14	168.14	2.53371	2.53371e+06	6.40376	10410.1	4.01745	1.75035e+06	6.24312	1.75035	6.41794
1876	InChI=1S/C8H2Br4O4/c9-3-1(7(13)14)2(8(15)16)4(10)6(12)5(3)11/h(H,13,14)(H,15,16)	O=C(O)c(c(c(c(c1Br)Br)Br)C(=O)O)c1Br	474.17	200.53	1.72e-09	----	----	----	481.72	5.5e-14	4.63	71.425	1.85385		7.8687e-07	7.56085e-06	2.52234	0.0661726	0.00537989	95.2886	2.11752	0	8.69931	0	0	0	5										13810838	8	96.08	8.69931	8.69931e+06	6.93948	18058.8	4.25669	1.73509e+06	6.23932	1.73509	6.36201
558	InChI=1S/C4H2O3/c5-3-1-2-4(6)7-3/h1-2H	O=C1OC(C=C1)=O	156.41	-51.57	0.166	202	52.8	0.25	98.06	3.93e-06	1.62	460250	5.66299		0.137837	2.63481e-07	96.228	0.00246704	0.000200573	3.55254	0.0789453	0	0	3.52133	0	0.00458452	Unstable MOC										26022093	4	48.04	3.52591	3.52591e+06	6.54727	35956.7	4.55578	1.72736e+06	6.23738	1.72736	6.33365
1014	InChI=1S/C5H6O2/c6-4-5-2-1-3-7-5/h1-3,6H,4H2	C1=C(CO)OC=C1	170.16	-12.39	0.409	171	-14.6	0.609	98.1	2.17e-07	0.28	320400	5.50569	1000000	0.160128	2.36663e-07	99.6678	0.000116797	9.49566e-06	0.168187	0.00373749	0	0	2.79615	0	0	Unstable MOC								X	X	98000	5	60.05	2.79615	2.79615e+06	6.44656	28503	4.45489	1.71161e+06	6.2334	1.71161	6.27589
34	InChI=1S/C36H32Cl4N6O8/c1-17(47)33(35(49)41-27-15-29(51-3)23(39)13-31(27)53-5)45-43-25-9-7-19(11-21(25)37)20-8-10-26(22(38)12-20)44-46-34(18(2)48)36(50)42-28-16-30(52-4)24(40)14-32(28)54-6/h7-16,33-34H,1-6H3,(H,41,49)(H,42,50)/b45-43+,46-44+	COc4cc(NC(=O)C(N=Nc1ccc(cc1Cl)c3ccc(N=NC(C(=O)(C))C(=O)Nc2cc(OC)c(Cl)cc2OC)c(Cl)c3)C(=O)(C))c(OC)cc4Cl	999.09	349.84	1.8e-25	----	----	----	818.5	3.61e-28	7.54	8.954e-07	-6.04798		7.82214e-13	0.0431288	0.00318198	0.0678535	0.00551654	97.709	2.17131	0	0.044403	3.17171	6.56544e-06	0.0186496	4										5567157	36	432.36	3.23477	3.23477e+06	6.50984	3952.07	3.59682	1.70872e+06	6.23267	1.70872	6.26529
992	InChI=1S/C2H4O3/c3-1-2(4)5/h3H,1H2,(H,4,5)	O=C(O)CO	202.74	23.33	0.017	----	79.5	0.02	76.05	8.54e-08	-1.11	1000000	6		0.00408986	5.32015e-08	99.9889	4.77339e-06	3.8808e-07	0.00687368	0.000152748	0	0	5.39574	0	0	Unstable MOC										79141	2	24.02	5.39574	5.39574e+06	6.73205	70949.9	4.85095	1.70422e+06	6.23152	1.70422	6.2488
502	InChI=1S/C3N3S3/c7-1-4-2(8)6-3(9)5-1	[N]1C(=S)[N]C(=S)[N]C1=S	456.28	192.18	6.04e-09	----	----	----	177.26	2.34e-06	-0.39	0.15476	-0.810341		0.0185827	0.0614968	99.883	2.50246e-05	2.03452e-06	0.0360354	0.000800787	0	0	8.08445	0	0											638164	3	36.03	8.08445	8.08445e+06	6.90765	45607.9	4.65904	1.64325e+06	6.2157	1.64325	6.02525
1086	InChI=1S/C8H16O4/c1-3-10-4-5-11-6-7-12-8(2)9/h3-7H2,1-2H3	O=C(OCCOCCOCC)C	212.21	1.9	0.142	218.5	-25	0.0989	176.21	5.62e-08	0.32	196140	5.29257	1000000	0.0467552	4.25513e-07	99.7644	0.000128189	1.04219e-05	0.184592	0.00410205	0	0	2.22144	0	0.750375	Unstable MOC										112152	8	96.08	2.97182	2.97182e+06	6.47302	16865.2	4.22699	1.62041e+06	6.20962	1.62041	5.9415
1380	InChI=1S/C23H49O9P/c1-2-3-4-5-6-7-8-9-10-11-12-13-27-14-15-28-16-17-29-18-19-30-20-21-31-22-23-32-33(24,25)26/h2-23H2,1H3,(H2,24,25,26)	CCCCCCCCCCCCCOCCOCCOCCOCCOCCOP(O)(O)=O	480	90.27	6.06e-11	----	----	----	500.62	6.6e-20	3.81	64.739	1.81117		1.8399e-07	0.000618084	14.6	0.0579733	0.00471328	83.4815	1.85515	0	0	2.86692	0	0.00375613											9046019	23	276.23	2.87068	2.87068e+06	6.45798	5734.25	3.75848	1.58397e+06	6.19975	1.58397	5.80789
1484	InChI=1S/C15H24O6/c1-6-14(16)20-9-12(4)18-8-11(3)19-10-13(5)21-15(17)7-2/h6-7,11-13H,1-2,8-10H2,3-5H3	O=C(C=C)OC(COC(COC(COC(=O)C=C)C)C)C	309.97	1.79	0.00115	----	----	----	300.35	8.71e-11	1.82	3803.2	3.58015		0.229909	0.000179944	94.1354	0.00382497	0.000310973	5.50796	0.122399	0	0	2.57051	5.95741e-07	0.00169225	Unstable MOC		X	X							42978665	15	180.15	2.5722	2.5722e+06	6.4103	8564.01	3.93268	1.54281e+06	6.18831	1.54281	5.65696
1529	InChI=1S/C14H29NO3/c1-2-3-4-5-6-7-8-9-14(17)15-10-12-18-13-11-16/h16H,2-13H2,1H3,(H,15,17)	C(CCCCCCCCC)(NCCOCCO)=O	416.54	157.88	2.63e-09	----	----	----	259.39	1.79e-13	1.98	4640.8	3.66659		3.63837e-07	6.03917e-06	92.0372	0.00540553	0.000439474	7.78397	0.172977	0	0	2.37422	0	0											64131380	14	168.14	2.37422	2.37422e+06	6.37552	9153.1	3.96157	1.539e+06	6.18724	1.539	5.64301
1489	InChI=1S/C27H40O12/c1-9-23(28)33-13-18(5)32-17-22(37-19(6)14-34-24(29)10-2)27(38-20(7)15-35-25(30)11-3)39-21(8)16-36-26(31)12-4/h9-12,18-22,27H,1-4,13-17H2,5-8H3	CC(COC(=O)C=C)OC(C(COC(COC(=O)C=C)C)OC(COC(=O)C=C)C)OC(COC(=O)C=C)C	506.35	167.04	6.51e-10	----	----	----	556.61	2.93e-19	2.33	136.57	2.13536		5.97739e-06	0.000325357	83.7737	0.011015	0.000895525	15.8615	0.352479	0	0	2.54892	1.79134e-06	0.00508844	Unstable MOC										52408841	27	324.27	2.55401	2.55401e+06	6.40722	4588.51	3.66167	1.48792e+06	6.17258	1.48792	5.45569
1117	InChI=1S/C57H104O6/c1-4-7-10-13-16-19-22-25-28-31-34-37-40-43-46-49-55(58)61-52-54(63-57(60)51-48-45-42-39-36-33-30-27-24-21-18-15-12-9-6-3)53-62-56(59)50-47-44-41-38-35-32-29-26-23-20-17-14-11-8-5-2/h25-30,54H,4-24,31-53H2,1-3H3/b28-25+,29-26+,30-27+	O=C(OC(COC(=O)CCCCCCCC=CCCCCCCCC)COC(=O)CCCCCCCC=CCCCCCCCC)CCCCCCCC=CCCCCCCCC	829.24	349.84	5.15e-17	----	-32	----	885.46	0.000961	9	8.8546e-07	-6.05283		1.52869e-13	0.00267173	1.10379e-07	0.0678831	0.00551895	97.7517	2.17226	0	0	1.88752	0	0	Transient										61789977	57	684.57	1.88752	1.88752e+06	6.27589	2131.68	3.32872	1.45929e+06	6.16414	1.45929	5.35071
1410	InChI=1S/C32H62O4/c1-3-5-7-9-11-13-15-17-19-21-25-29-35-31(33)27-23-24-28-32(34)36-30-26-22-20-18-16-14-12-10-8-6-4-2/h3-30H2,1-2H3	O=C(OCCCCCCCCCCCCC)CCCCC(=O)OCCCCCCCCCCCCC	509.24	140.53	1.09e-09	----	----	----	510.85	0.000877	9	5.1085e-07	-6.29171		3.23557e-06	0.000192376	1.10382e-07	0.0678848	0.00551909	97.7541	2.17231	0	0	1.93938	0	0	Transient										16958922	32	384.32	1.93938	1.93938e+06	6.28766	3796.38	3.57937	1.45903e+06	6.16406	1.45903	5.34976
1291	InChI=1S/C34H22Cl2N4O2/c1-3-39-23-11-7-5-9-17(23)19-13-21-27(15-25(19)39)41-33-29(35)32-34(30(36)31(33)37-21)42-28-16-26-20(14-22(28)38-32)18-10-6-8-12-24(18)40(26)4-2/h5-16H,3-4H2,1-2H3	c1cc2N(CC)c3cc4OC5=C(Cl)C6=Nc7cc8c9ccccc9N(CC)c8cc7OC6=C(Cl)C5=Nc4cc3c2cc1	736.21	322.94	7.71e-18	----	----	----	589.49	1.22e-12	9	5.8949e-07	-6.22952		8.3095e-12	0.00109652	4.00769e-05	0.0678842	0.00551904	97.7532	2.17229	0	0	2.09132	4.32904e-06	0.012297	Immobile POC										6358301	34	408.34	2.10362	2.10362e+06	6.32297	3568.55	3.55249	1.45718e+06	6.16351	1.45718	5.343
1128	InChI=1S/C8H16O2/c1-2-3-4-5-6-7-8(9)10/h2-7H2,1H3,(H,9,10)	O=C(O)CCCCCCC	245.06	48.39	0.0488	239	16.3	0.00371	144.22	3e-06	3.05	1110.8	3.04564	789	0.896279	0.000217445	49.1466	0.0339132	0.00275717	48.835	1.08522	0	0	2.15371	0	0	Unstable MOC										68937757	8	96.08	2.15371	2.15371e+06	6.33319	14933.5	4.17416	1.43481e+06	6.15679	1.43481	5.26097
1577	InChI=1S/C12H25ClO3S/c1-2-3-4-5-6-7-8-9-10-12(13)11-17(14,15)16/h12H,2-11H2,1H3,(H,14,15,16)	CCCCCCCCCCC(Cl)CS(=O)(=O)O	393.53	136.61	2.16e-08	----	----	----	284.84	1e-07	3.2	1112.1	3.04614		6.10789e-06	2.00371e-05	41.0538	0.0400155	0.0032533	57.6224	1.2805	0	0	2.8059	0	0											68188181	12	144.12	2.8059	2.8059e+06	6.44807	9850.79	3.99347	1.4197e+06	6.1522	1.4197	5.20555
1260	InChI=1S/C35H27N7O7S/c1-20(43)36-23-8-10-25(11-9-23)40-42-32-31(50(47,48)49)19-22-18-27(13-15-29(22)34(32)45)38-35(46)37-26-12-14-28-21(17-26)7-16-30(33(28)44)41-39-24-5-3-2-4-6-24/h2-19,44-45H,1H3,(H,36,43)(H2,37,38,46)(H,47,48,49)/b41-39+,42-40+	c12c(O)c(N=Nc3ccc(NC(=O)C)cc3)c(S(=O)(=O)O)cc1cc(NC(=O)Nc1cc3ccc(N=Nc4ccccc4)c(c3cc1)O)cc2	1071.9	349.84	6.15e-33	----	----	----	689.71	4.57e-38	5.94	0.0010326	-2.98607	40000	5.86924e-22	3.23611e-11	0.126575	0.067799	0.00551211	97.6305	2.16957	0	0	2.30769	4.77692e-06	0.0135692											3441143	35	420.35	2.32127	2.32127e+06	6.36572	3365.57	3.52706	1.41472e+06	6.15067	1.41472	5.18729
1365	InChI=1S/C28H56O7/c1-2-3-4-5-6-7-8-9-10-11-12-13-14-15-16-17-28(30)35-27-26-34-25-24-33-23-22-32-21-20-31-19-18-29/h29H,2-27H2,1H3	CCCCCCCCCCCCCCCCCC(=O)OCCOCCOCCOCCOCCO	545.09	228.54	4.99e-14	----	----	----	504.75	4.62e-14	6.16	0.087883	-1.0561		5.88119e-10	0.000102927	0.0763074	0.0678331	0.00551488	97.6796	2.17066	0	0	2.07057	0	0.00271277											9004993	28	336.28	2.07328	2.07328e+06	6.31666	4107.54	3.61358	1.38128e+06	6.14028	1.38128	5.0647
1896	InChI=1S/C19H20O4/c1-2-3-13-22-18(20)16-11-7-8-12-17(16)19(21)23-14-15-9-5-4-6-10-15/h4-12H,2-3,13-14H2,1H3	O=C(OCc(cccc1)c1)c(c(ccc2)C(=O)OCCCC)c2	387.45	61.05	4.4e-05	370	----	8.25e-06	312.37	4.22e-08	4.73	1.0791	0.0330617	2.69	0.051859	0.00248941	2.01292	0.0664816	0.00540501	95.7334	2.12741	0	1.87002	0	0	0	Transient		X						X		85687	19	228.19	1.87002	1.87002e+06	6.27185	5986.56	3.77718	1.36607e+06	6.13547	1.36607	5.00894
1620	InChI=1S/2C15H33O2PS2.Zn/c2*1-3-4-5-6-7-8-9-10-11-12-13-14-15-17-18(19,20)16-2;/h2*3-15H2,1-2H3,(H,19,20);/q;;+2/p-2	S=P(OC)(OCCCCCCCCCCCCCC)S[Zn]SP(OC)(OCCCCCCCCCCCCCC)=S	480	90.27	2.06e-08	----	----	----	744.42	8.06e-07	9	7.4442e-07	-6.12818		6.1149e-05	0.000604293	1.10381e-07	0.0678845	0.00551906	97.7536	2.1723	0	0	2.73141	0	0											68649423	30	360.3	2.73141	2.73141e+06	6.43639	3669.17	3.56457	1.322e+06	6.12123	1.322	4.84735
1366	InChI=1S/C28H58O6/c1-2-3-4-5-6-7-8-9-10-11-12-13-14-15-16-17-19-30-21-23-32-25-27-34-28-26-33-24-22-31-20-18-29/h29H,2-28H2,1H3	CCCCCCCCCCCCCCCCCCOCCOCCOCCOCCOCCO	530.97	217.92	1.83e-13	----	----	----	490.77	3.02e-13	6.34	0.12403	-0.906473		9.81992e-10	5.96838e-05	0.0504288	0.0678506	0.00551631	97.7049	2.17122	0	0	1.91129	0	0.0025041											9005009	28	336.28	1.9138	1.9138e+06	6.2819	3899.58	3.59102	1.31135e+06	6.11772	1.31135	4.80828
1762	InChI=1S/C18H35O3/c1-2-3-4-11-14-17(19)15-12-9-7-5-6-8-10-13-16-18(20)21/h17,19H,2-16H2,1H3	OC(CCCCCC)CCCCCCCCCCC(=O)[O]	414.75	152.85	3.38e-09	----	----	----	300.49	1.86e-09	6.41	0.40177	-0.396022		2.91815e-06	4.22637e-05	0.0429251	0.0678558	0.00551673	97.7123	2.17138	0	0	1.80155	0	0											106149	18	216.18	1.80155	1.80155e+06	6.25565	5995.37	3.77782	1.29608e+06	6.11263	1.29608	4.75229
1791	InChI=1S/C8H17O4S/c1-3-5-6-8(4-2)7-12-13(9,10)11/h8H,3-7H2,1-2H3	CCCCC(CC)COS([O])(=O)=O	333.99	95.84	3.07e-06	----	----	----	210.29	5.91e-08	0.38	1000000	6		1.73237e-06	1.0119e-07	99.7832	0.000147208	1.19682e-05	0.21198	0.00471067	0	0	2.82996	0	0.00319787											72214018	8	96.08	2.83315	2.83315e+06	6.45227	13472.6	4.12945	1.29445e+06	6.11208	1.29445	4.74631
1263	InChI=1S/C32H24Cl2N8O2/c1-19-29(31(43)41(39-19)23-9-5-3-6-10-23)37-35-27-15-13-21(17-25(27)33)22-14-16-28(26(34)18-22)36-38-30-20(2)40-42(32(30)44)24-11-7-4-8-12-24/h3-18,29-30H,1-2H3/b37-35+,38-36+	O=C(N(N=C1C)c(cccc2)c2)C1N=Nc(c(cc(c(ccc(N=NC(C(=O)N(N=3)c(cccc4)c4)C3C)c5Cl)c5)c6)Cl)c6	833.6	349.84	7.62e-21	----	----	----	623.51	2.53e-14	9	6.2351e-07	-6.20516		8.3661e-15	0.00046128	3.11097e-05	0.0678846	0.00551907	97.7538	2.17231	0	0	2.01922	4.17979e-06	0.011873	Immobile POC										3520727	32	384.32	2.0311	2.0311e+06	6.30773	3257.52	3.51289	1.25193e+06	6.09758	1.25193	4.59042
1878	InChI=1S/C6H12Cl3O4P/c7-1-4-11-14(10,12-5-2-8)13-6-3-9/h1-6H2	O=P(OCCCl)(OCCCl)OCCCl	351.67	82.99	0.000391	330	-35	0.0613	285.49	2.55e-08	1.44	5596.7	3.74793	7000	6.15579	9.03863e-05	91.5595	0.00155088	0.000126088	2.23327	0.0496282	0	4.76034	0	0	0	Unstable MOC		X	X					X		115968	6	72.06	4.76034	4.76034e+06	6.67764	16674.3	4.22205	1.20155e+06	6.07974	1.20155	4.40568
223	InChI=1S/C2H5O4P/c1-2-6-7(3,4)5/h2H,1H2,(H2,3,4,5)	O([P](=O)(O)O)C=C	281.21	23.79	0.000255	----	----	----	124.03	1.62e-11	-0.36	1000000	6		8.50202e-05	3.00097e-07	99.9604	2.68351e-05	2.18171e-06	0.0386425	0.000858723	0	6.09202	0	0	0											36885491	2	24.02	6.09202	6.09202e+06	6.78476	49117.3	4.69123	1.1798e+06	6.07181	1.1798	4.32593
1406	InChI=1S/C40H40N12O8S2/c53-61(54,55)33-25-31(43-37-45-35(41-29-7-3-1-4-8-29)47-39(49-37)51-17-21-59-22-18-51)15-13-27(33)11-12-28-14-16-32(26-34(28)62(56,57)58)44-38-46-36(42-30-9-5-2-6-10-30)48-40(50-38)52-19-23-60-24-20-52/h1-16,25-26H,17-24H2,(H,53,54,55)(H,56,57,58)(H2,41,43,45,47,49)(H2,42,44,46,48,50)/b12-11+	OS(=O)(=O)c2c(ccc(c2)Nc3nc(nc(n3)Nc4ccccc4)N5CCOCC5)C=Cc6ccc(cc6S(=O)(=O)O)Nc7nc(nc(n7)Nc8ccccc8)N1CCOCC1	1188.28	349.84	2.25e-38	----	----	----	880.96	8.27e-44	1.48	0.0066579	-2.17666	5	4.61201e-15	0.000254291	97.3367	0.00180781	0.000146976	2.60324	0.0578498	0	0	2.15838	0	0	4										16090021	40	480.4	2.15838	2.15838e+06	6.33413	2450.03	3.38917	1.177e+06	6.07077	1.177	4.31565
1640	InChI=1S/C28H61NO11S/c1-4-5-6-7-8-9-10-11-12-13-14-29(2,15-17-30,40-41(32,33)34-3)16-19-35-21-23-37-25-27-39-28-26-38-24-22-36-20-18-31/h30-31H,4-28H2,1-3H3	CCCCCCCCCCCCN(C)(CCO)(CCOCCOCCOCCOCCOCCO)OS(=O)(=O)OC	840.41	349.84	5.4e-26	----	----	----	619.86	2.03e-29	0.7	0.76697	-0.115222		2.16356e-14	0.00119292	99.5468	0.000306833	2.49458e-05	0.44184	0.00981867	0	0	2.15836	0	0											68989037	28	336.28	2.15836	2.15836e+06	6.33412	3482.01	3.54183	1.17093e+06	6.06853	1.17093	4.29341
1375	InChI=1S/C31H20N4O4/c36-18-32-28-13-3-1-7-22(28)15-24-9-5-11-26(30(24)34-20-38)17-27-12-6-10-25(31(27)35-21-39)16-23-8-2-4-14-29(23)33-19-37/h1-14H,15-17H2	O=C=NC1=CC=CC=C1CC2=C(C(CC3=C(C(CC4=C(N=C=O)C=CC=C4)=CC=C3)N=C=O)=CC=C2)N=C=O	586.6	253.05	5.41e-13	----	----	----	512.53	1.32e-11	9	1.763e-06	-5.75375		1.61878e-08	0.000149533	3.82734e-06	0.0678848	0.00551909	97.7541	2.17231	0	0	0.886075	0	0.67631											9016879	31	372.31	1.56238	1.56238e+06	6.19379	3048.38	3.48407	1.13494e+06	6.05497	1.13494	4.16145
132	InChI=1S/C10H18O/c1-5-10(4,11)8-6-7-9(2)3/h5,7,11H,1,6,8H2,2-4H3	OC(C=C)(CCC=C(C)C)C	204.05	-11.39	0.0832	198	----	0.16	154.25	4.23e-05	2.97	709.26	2.85081	1590	18.4463	0.000103769	44.1911	0.0253635	0.00206208	36.5235	0.811633	0	0	1.41554	0	0	Unstable MOC			X							78706	10	120.1	1.41554	1.41554e+06	6.15092	9176.9	3.9627	1.10215e+06	6.04224	1.10215	4.0412
1045	InChI=1S/C4H6O3/c1-3-2-6-4(5)7-3/h3H,2H2,1H3	O=C(OCC1C)O1	297.49	19.56	0.0417	242	-48.8	0.045	102.09	0.000363	-0.41	174810	5.24257	175000	0.0705221	1.41056e-06	99.8943	2.3901e-05	1.94317e-06	0.0344174	0.000764831	0	0	1.91169	0	0.410138	Unstable MOC			X							108327	4	48.04	2.32183	2.32183e+06	6.36583	22743	4.35685	1.09257e+06	6.03845	1.09257	4.0061
155	InChI=1S/C24H16Cl3N3O2/c1-13-6-2-5-9-20(13)28-24(32)16-10-14-7-3-4-8-15(14)22(23(16)31)30-29-21-12-18(26)17(25)11-19(21)27/h2-12,31H,1H3,(H,28,32)/b30-29+	O=C(Nc(c(ccc1)C)c1)c(c(O)c(N=Nc(c(cc(c2Cl)Cl)Cl)c2)c(c3ccc4)c4)c3	666.07	290.17	8.51e-17	----	----	----	484.77	1.91e-14	9	0.00024492	-3.61098		3.08295e-13	7.77402e-06	6.80609e-05	0.0678849	0.00551909	97.7542	2.17232	0	0.0444221	1.73077	3.58269e-06	0.0101769	Immobile POC										6535462	24	288.24	1.78537	1.78537e+06	6.25173	3682.93	3.56619	1.06157e+06	6.02595	1.06157	3.89241
678	InChI=1S/C12H24O2/c1-2-3-4-5-6-7-8-9-10-11-12(13)14/h2-11H2,1H3,(H,13,14)	C(CCCCCCCC)CCC(O)=O	308.82	81.92	0.00141	298.9	43.2	1.6e-05	200.32	9.31e-06	4.6	10.972	1.04029	4.81	0.0483202	0.0017959	2.69652	0.0660204	0.00536751	95.0693	2.11265	0	0	1.39776	0	0.00020857	Unstable MOC										61788474	12	144.12	1.39796	1.39796e+06	6.1455	6978.66	3.84377	1.00576e+06	6.0025	1.00576	3.6878
1501	InChI=1S/C126H230O18/c1-7-13-19-25-31-37-43-49-55-61-67-73-79-85-91-97-119(127)137-105-103-133-115-117(135-107-109-139-121(129)99-93-87-81-75-69-63-57-51-45-39-33-27-21-15-9-3)125(143-113-111-141-123(131)101-95-89-83-77-71-65-59-53-47-41-35-29-23-17-11-5)126(144-114-112-142-124(132)102-96-90-84-78-72-66-60-54-48-42-36-30-24-18-12-6)118(136-108-110-140-122(130)100-94-88-82-76-70-64-58-52-46-40-34-…	C(C(C(COCCOC(CCCCCCCC=CCCCCCCCC)=O)OCCOC(CCCCCCCC=CCCCCCCCC)=O)OCCOC(CCCCCCCC=CCCCCCCCC)=O)(C(COCCOC(CCCCCCCC=CCCCCCCCC)=O)OCCOC(CCCCCCCC=CCCCCCCCC)=O)OCCOC(CCCCCCCC=CCCCCCCCC)=O	1770.48	349.84	0	----	----	----	2033.23	2.34e-16	9	2.0332e-06	-5.69182		2.96846e-17	1.63672e-06	1.10382e-07	0.0678849	0.0055191	97.7543	2.17232	0	0	3.02621	0	0.00396483											57171569	126	1513.26	3.03018	3.03018e+06	6.48147	1490.33	3.17328	2.25525e+06	6.3532	2.25525	8.26926
1629	InChI=1S/C28H56O6/c1-2-3-4-5-6-7-8-9-10-11-12-13-14-15-16-17-19-30-21-23-32-25-27-34-28-26-33-24-22-31-20-18-29/h3-4,29H,2,5-28H2,1H3/b4-3+	CCC=CCCCCCCCCCCCCCCOCCOCCOCCOCCOCCO	534.55	218.58	1.39e-13	----	----	----	488.76	2.65e-13	6.13	0.27326	-0.563424		5.46643e-10	4.30885e-05	0.0817603	0.0678294	0.00551458	97.6743	2.17054	0	0	1.44087	0	0.00187807											68920661	28	336.28	1.44275	1.44275e+06	6.15919	2951.86	3.4701	992651	5.9968	0.992651	3.63972
1382	InChI=1S/C30H62O12/c1-21(33)12-35-25(5)16-38-24(4)13-34-19-30(42-29(9)18-40-27(7)15-37-23(3)11-32)20-41-28(8)17-39-26(6)14-36-22(2)10-31/h21-33H,10-20H2,1-9H3	OCC(C)OCC(C)OCC(C)OC(COC(C)COC(C)COC(C)CO)COCC(C)OCC(C)OCC(C)O	615.61	266.6	5.71e-18	----	----	----	614.82	4.3e-24	-0.96	1000000	6		9.43991e-18	6.06821e-09	99.9901	6.74267e-06	5.48185e-07	0.00970945	0.000215766	0	0	1.68515	0	0.00786902											9082002	30	360.3	1.69302	1.69302e+06	6.22866	2753.68	3.43991	992149	5.99658	0.992149	3.63788
1256	InChI=1S/C9H18O2/c1-7(5-8(10)11)6-9(2,3)4/h7H,5-6H2,1-4H3,(H,10,11)	O=C(O)CC(CC(C)(C)C)C	234.21	37.41	0.046	----	----	----	158.24	3.98e-06	3.34	1459.9	3.16432		4.30298	6.34673e-05	32.0916	0.0431784	0.00351044	62.1769	1.38171	0	0	1.44586	0	0	Unstable MOC										3302101	9	108.09	1.44586	1.44586e+06	6.16013	9137.11	3.96081	987630	5.99459	0.98763	3.62131
1161	InChI=1S/C6H12O7/c7-1-2(8)3(9)4(10)5(11)6(12)13/h2-5,7-11H,1H2,(H,12,13)	O=C(O)C(O)C(O)C(O)C(O)CO	417.09	161.68	8.17e-10	----	131	----	196.16	4.74e-13	-1.87	1000000	6	316000	1.36385e-09	1.34409e-07	99.9988	8.29602e-07	6.74473e-08	0.00119463	2.65473e-05	0	0	2.59006	0	0	Unstable MOC										526954	6	72.06	2.59006	2.59006e+06	6.41331	13203.8	4.1207	951468	5.97839	0.951468	3.48871
1274	InChI=1S/C22H8Br2O2/c23-15-7-14-19-17-9(15)3-1-5-11(17)21(25)13-8-16(24)10-4-2-6-12(22(14)26)18(10)20(13)19/h1-8H	O=C(c(c(c(c(c1Br)ccc2)c2C(=O)c3cc(c(c45)ccc6)Br)c34)c1)c56	583	251.37	7.03e-13	----	----	----	464.12	1.68e-12	7.13	1.063e-05	-4.97347		6.75034e-06	0.0498576	0.00817798	0.0678455	0.0055159	97.6975	2.17106	0	0	1.58575	3.2825e-06	0.00932419	Immobile POC										4378614	22	264.22	1.59507	1.59507e+06	6.20278	3436.77	3.53615	908064	5.95812	0.908064	3.32957
274	InChI=1S/C9H11O4P/c10-9(11)6-7-14(12,13)8-4-2-1-3-5-8/h1-5H,6-7H2,(H,10,11)(H,12,13)	[P](CCC(O)=O)(=O)(O)C1=CC=CC=C1	394.43	85.41	7.11e-08	----	----	----	214.16	4.94e-15	-0.19	1000000	6		4.09243e-08	1.30889e-07	99.9415	3.96845e-05	3.22638e-06	0.0571457	0.0012699	0	1.73836	0	0	0	3	X									14657648	9	108.09	1.73836	1.73836e+06	6.24014	8117.13	3.9094	877380	5.94319	0.87738	3.21706
386	InChI=1S/C31H52O3/c1-21(2)13-10-14-22(3)15-11-16-23(4)17-12-19-31(9)20-18-28-26(7)29(33-27(8)32)24(5)25(6)30(28)34-31/h21-23H,10-20H2,1-9H3	O=C(Oc(c(c(c(OC(CC1)(CCCC(CCCC(CCCC(C)C)C)C)C)c12)C)C)c2C)C	493.41	202.99	4.03e-08	----	-27.5	----	472.76	0.000411	9	4.7276e-07	-6.32536		0.000119624	0.00267173	1.10379e-07	0.067883	0.00551894	97.7515	2.17226	0.167239	0	1.11395	0	0	Transient										7695912	31	372.31	1.11395	1.11395e+06	6.04687	2356.28	3.37223	877267	5.94313	0.877267	3.21664
1477	InChI=1S/C30H47N/c1-3-5-7-9-11-13-15-21-27-23-17-19-25-29(27)31-30-26-20-18-24-28(30)22-16-14-12-10-8-6-4-2/h17-20,23-26,31H,3-16,21-22H2,1-2H3	CCCCCCCCCc1c(cccc1)Nc2ccccc2CCCCCCCCC	501.2	200.24	3.63e-10	----	----	----	421.72	0.000119	9	4.2172e-07	-6.37498		1.07754e-06	4.93843e-05	1.10382e-07	0.0678849	0.0055191	97.7542	2.17232	0	0	1.01411	0	0	Transient										36878203	30	360.3	1.01411	1.01411e+06	6.00608	2404.69	3.38106	866410	5.93772	0.86641	3.17684
1444	InChI=1S/C26H53NO4/c1-2-3-4-5-6-7-8-9-10-11-12-13-14-15-16-17-18-27(19-23-30-25-21-28)20-24-31-26-22-29/h9-10,28-29H,2-8,11-26H2,1H3/b10-9+	N(CCCCCCCCC=CCCCCCCCC)(CCOCCO)CCOCCO	529.91	217.22	5.95e-14	----	----	----	443.72	2.26e-12	6.08	1.6233	0.210399		4.01193e-11	7.62009e-06	0.0917275	0.0678226	0.00551404	97.6646	2.17033	0	0	1.22805	0	0.00104338											26635938	26	312.26	1.22909	1.22909e+06	6.08958	2769.97	3.44248	864952	5.93699	0.864952	3.17149
304	InChI=1S/C8H6O4/c9-7(10)5-2-1-3-6(4-5)8(11)12/h1-4H,(H,9,10)(H,11,12)	O=C(O)c(cccc1C(=O)O)c1	351.37	126.58	2.6e-08	----	347	----	166.13	2.18e-12	1.66	100.11	2.00048	130	8.57992e-05	1.94107e-06	96.0236	0.00269931	0.000219456	3.88701	0.086378	0	0.630876	0.844936	0	0	Transient										121915	8	96.08	1.47581	1.47581e+06	6.16903	8883.48	3.94858	853524	5.93122	0.853524	3.12959
1371	InChI=1S/C54H106O21/c1-2-3-4-5-6-7-8-9-10-11-12-13-14-15-16-17-52(58)74-48-50(71-45-42-68-39-36-65-33-30-62-27-24-59-21-18-55)54-53(73-47-44-70-41-38-67-35-32-64-29-26-61-23-20-57)51(49-75-54)72-46-43-69-40-37-66-34-31-63-28-25-60-22-19-56/h50-51,53-57H,2-49H2,1H3	OCCOCCOCCOCCOCCOC(COC(CCCCCCCCCCCCCCCCC)=O)C1C(OCCOCCOCCOCCOCCO)C(OCCOCCOCCOCCOCCO)CO1	1071.41	349.84	2.27e-35	----	----	----	1091.43	1.2e-39	0.92	11327	4.05411		2.57186e-18	1.41804e-07	99.2521	0.000507709	4.12772e-05	0.731101	0.0162467	0	0	1.43347	0	0.00187808											9005678	54	648.54	1.43535	1.43535e+06	6.15696	1315.11	3.11896	852900	5.9309	0.8529	3.1273
1996	InChI=1S/C22H43NO/c1-2-3-4-5-6-7-8-9-10-11-12-13-14-15-16-17-18-19-20-21-22(23)24/h9-10H,2-8,11-21H2,1H3,(H2,23,24)/b10-9+	O=C(N)CCCCCCCCCCCC=CCCCCCCCC	461.05	183.35	8.28e-08	----	77.5	----	337.59	2.84e-06	8.44	0.00060783	-3.21622		0.000495624	0.00162985	0.000400763	0.0678832	0.00551896	97.7518	2.17226	0	0	1.03775	1.04493e-06	0.00296821	Transient										112845	22	264.22	1.04072	1.04072e+06	6.01733	3082.78	3.48894	814532	5.91091	0.814532	2.98662
1798	InChI=1S/C7H5O2/c8-7(9)6-4-2-1-3-5-6/h1-5H	[O]C(=O)c1ccccc1	249.51	48.85	0.00298	249.2	122.4	0.0007	122.12	1.08e-07	1.87	1491.2	3.17354	3400	0.0633183	8.85877e-06	93.6474	0.00426944	0.000347109	6.14799	0.136622	0	0	1.16937	6.37788e-06	0.011608		X							X		65850	7	84.07	1.18099	1.18099e+06	6.07225	9670.73	3.98546	813018	5.9101	0.813018	2.98107
1451	InChI=1S/C13H26O6/c1-2-4-15-6-8-17-10-12-19-13-11-18-9-7-16-5-3-14/h2,14H,1,3-13H2	C=CCOCCOCCOCCOCCOCCO	356.05	113.78	4.66e-07	----	----	----	278.35	3.21e-15	-1.16	1000000	6		3.488e-07	8.92051e-08	99.9937	4.2545e-06	3.45894e-07	0.00612647	0.000136144	0	0	1.43347	0	0.00187808											27274313	13	156.13	1.43535	1.43535e+06	6.15696	5156.63	3.71237	805105	5.90585	0.805105	2.95205
1818	InChI=1S/C18H34NO4/c1-2-3-4-5-6-7-8-9-10-11-14-19(15-12-17(20)21)16-13-18(22)23/h2-16H2,1H3,(H,20,21)	CCCCCCCCCCCCN(CCC(=O)O)CCC(=O)[O]	497.69	306.62	2.21e-11	----	----	----	329.48	8.03e-14	1.15	5.189	0.715084		3.72599e-06	0.000248748	98.7362	0.000857732	6.97343e-05	1.23513	0.0274474	0	0	1.21056	0	0											17066089	18	216.18	1.21056	1.21056e+06	6.08299	3674.15	3.56516	794278	5.89997	0.794278	2.91235
1838	InChI=1S/C23H39N2O10/c1-2-3-4-5-9-23(17-21(32)33,10-6-18(26)27)22-24(12-16-35-15-8-20(30)31)11-14-25(22,34)13-7-19(28)29/h34H,2-17H2,1H3,(H,26,27)(H,30,31)(H,32,33)	OC(CC(CCC(O)=O)(CCCCCC)C1=N(CCC([O])=O)(O)CCN1CCOCCC(O)=O)=O	885.49	349.84	1.39e-26	----	----	----	504.58	1.8e-38	-1.55	5.8388	0.766324		2.32392e-15	0.000128134	99.9973	1.73326e-06	1.40915e-07	0.00249589	5.54643e-05	0	0	1.44503	0	0											Nothing	23	276.23	1.44503	1.44503e+06	6.15988	2863.82	3.45695	791074	5.89822	0.791074	2.90061
100	InChI=1S/C4H10O3/c5-2-1-4(7)3-6/h4-7H,1-3H2	OCCC(O)CO	248.66	30.34	1.56e-05	312	----	----	106.12	8.42e-09	-1.76	1000000	6		4.45187e-06	2.27448e-07	99.9984	1.06873e-06	8.68887e-08	0.00153897	3.41994e-05	0	1.74516	0	0	0											3068006	4	48.04	1.74516	1.74516e+06	6.24183	16445.1	4.21604	790023	5.89764	0.790023	2.89675
1222	InChI=1S/C5H12O2/c1-3-7-4-5(2)6/h5-6H,3-4H2,1-2H3	OC(COCC)C	139.49	-45.61	3.86	131	----	----	104.15	7.38e-08	0	789970	5.89761		1.34888	3.14531e-07	98.5618	6.06155e-05	4.92809e-06	0.0872863	0.0019397	0	0	1.25131	1.32539e-06	0.106963	Unstable MOC			X		X					1569024	5	60.05	1.35827	1.35827e+06	6.13299	13041.5	4.11533	783143	5.89384	0.783143	2.87152
76	InChI=1S/C24H40O3/c1-9-11-17(10-2)16-27-21(25)13-12-18-14-19(23(3,4)5)22(26)20(15-18)24(6,7)8/h14-15,17,26H,9-13,16H2,1-8H3	O=C(CCc1cc(c(c(c1)C(C)(C)C)O)C(C)(C)C)OCC(CC)CCC	426.18	164.63	1.3e-08	----	----	----	376.58	7.14e-08	7.93	0.0056438	-2.24843		3.02516e-05	8.71105e-05	0.00129686	0.067884	0.00551902	97.7529	2.17229	0	0.0551531	0.963077	0	0.000501136											125643610	24	288.24	1.01873	1.01873e+06	6.00806	2705.22	3.4322	779752	5.89196	0.779752	2.85909
1738	InChI=1S/C19H42N/c1-5-6-7-8-9-10-11-12-13-14-15-16-17-18-19-20(2,3)4/h5-19H2,1-4H3	CCCCCCCCCCCCCCCC[N](C)(C)C	483.56	202.55	9.48e-10	----	----	----	284.55	2.93e-10	3.18	0.00023068	-3.63699		1.07467	17.893	34.1735	0.0318101	0.00258619	45.8065	1.01792	0	0	0.966392	0	0.000451086	Transient										6899101	19	228.19	0.966843	966843	5.98536	3397.8	3.5312	775343	5.88949	0.775343	2.84293
1731	InChI=1S/C2H3O2/c1-2(3)4/h1H3	C(C)([O])=O	122.3	-21.26	17.2	117.9	16.6	15.7	60.05	5.48e-07	-0.17	771370	5.88726	1000000	2.47119	1.41673e-07	97.4691	4.05268e-05	3.29486e-06	0.0583586	0.00129686	0	0	1.82707	2.62795e-05	0.0611979		X				X					64197	2	24.02	1.88829	1.88829e+06	6.27607	31445.3	4.49756	755316	5.87813	0.755316	2.76949
1746	InChI=1S/C8H15O2/c1-3-5-6-7(4-2)8(9)10/h7H,3-6H2,1-2H3/t7-/m0/s1	CCCC[C@@H](C([O])=O)CC	234.2	37.72	0.0626	228	----	0.03	144.22	3e-06	2.64	1861.5	3.26986	2000	4.0021	8.98749e-05	68.793	0.018468	0.00150146	26.5939	0.590975	0	0	1.12789	4.84908e-05	0											72377050	8	96.08	1.12794	1.12794e+06	6.05229	7820.99	3.89326	751440	5.87589	0.75144	2.75528
1835	InChI=1S/C15H31O3S/c1-2-3-4-5-6-7-8-9-10-11-12-13-14-15-19(16,17)18/h2-15H2,1H3	CCCCCCCCCCCCCCCS(=O)(=O)[O]	410.59	149.54	4.89e-09	----	----	----	292.48	6.65e-07	4.49	53.122	1.72527		2.49697e-06	2.69537e-05	3.44871	0.0655438	0.00532876	94.383	2.0974	0	0	1.191	0	0.000773871											31169638	15	180.15	1.19177	1.19177e+06	6.07619	4074.71	3.6101	734058	5.86573	0.734058	2.69155
1089	InChI=1S/C6H14O4/c7-1-3-9-5-6-10-4-2-8/h7-8H,1-6H2	O(CCOCCO)CCO	270.06	47.17	0.000199	285	-7	0.00132	150.18	3.16e-11	-1.75	1000000	6	1000000	0.000533094	3.63504e-07	99.9979	1.09362e-06	8.89121e-08	0.00157481	3.49958e-05	0	0	1.52249	1.3435e-06	0.00381633	Unstable MOC										112276	6	72.06	1.52631	1.52631e+06	6.18364	10163.2	4.00703	732361	5.86473	0.732361	2.68532
1913	InChI=1S/C2H4O7P2/c3-2(9-11(6)7)1-8-10(4)5/h2-3H,1H2	[O]P([O])OC(O)COP([O])[O]	430.09	158.3	1.56e-10	----	----	----	206.03	7.21e-24	-0.83	630.27	2.79953		1.37119e-07	3.80054e-05	99.9866	9.0953e-06	7.39455e-07	0.0130972	0.000291049	0	0	6.26768	0	0											802863292	2	24.02	6.26768	6.26768e+06	6.79711	30421.2	4.48318	730717	5.86375	0.730717	2.6793
1363	InChI=1S/C26H54O6/c1-2-3-4-5-6-7-8-9-10-11-12-13-14-15-17-28-19-21-30-23-25-32-26-24-31-22-20-29-18-16-27/h27H,2-26H2,1H3	CCCCCCCCCCCCCCCCOCCOCCOCCOCCOCCO	507.77	202.58	1.44e-12	----	----	----	462.72	1.71e-13	5.36	1.3868	0.142014		6.1959e-09	6.78675e-05	0.479524	0.0675594	0.00549263	97.2855	2.1619	0	0	1.07919	0	0											9004959	26	312.26	1.07919	1.07919e+06	6.0331	2332.28	3.36778	728277	5.8623	0.728277	2.67035
1948	InChI=1S/C10H10O4/c1-13-9(11)7-5-3-4-6-8(7)10(12)14-2/h3-6H,1-2H3	O=C(OC)c(c(ccc1)C(=O)OC)c1	248.83	-22.74	0.00462	283.7	5.5	0.00308	194.19	2.24e-07	1.6	7459.3	3.8727	4000	0.386611	0.00011298	96.1457	0.00235399	0.000191381	3.38975	0.0753277	0	0	1.14102	0	0.0349439	Unstable MOC										131113	10	120.1	1.17597	1.17597e+06	6.0704	6055.76	3.78217	727297	5.86171	0.727297	2.66676
1821	InChI=1S/C3H11NO9P3/c5-14(6,7)1-4(2-15(8,9)10)3-16(11,12)13/h1-3H2,(H,5,6)(H2,8,9,10)(H2,11,12,13)	O=P(CN(CP(=O)(O)O)CP(=O)(O)O)(O)[O]	480	90.27	2.06e-11	480	90.3	6.86e-12	299.05	1.65e-34	-3.53	1000000	6	1000000	5.51689e-12	1.63606e-07	99.9999	6.15e-08	5e-09	8.85599e-05	1.968e-06	0	0	5.93059	0	0											6419198	3	36.03	5.93059	5.93059e+06	6.7731	19831.4	4.29735	714526	5.85402	0.714526	2.61993
1169	InChI=1S/C32H18N8/c1-2-10-18-17(9-1)25-33-26(18)38-28-21-13-5-6-14-22(21)30(35-28)40-32-24-16-8-7-15-23(24)31(36-32)39-29-20-12-4-3-11-19(20)27(34-29)37-25/h1-16H,(H2,33,34,35,36,37,38,39,40)	C19=C2C=CC=CC2=C(N1)N=C3c4ccccc4C(=N3)N=C5c6ccccc6C(N5)=NC(=N7)c8ccccc8C7=N9	829.48	349.84	9.89e-21	----	----	----	514.55	1.66e-21	9	5.1455e-07	-6.28857		4.19299e-15	0.000231188	1.55918e-05	0.0678847	0.00551909	97.754	2.17231	0	0	0.937498	1.94062e-06	0.00551249											574936	32	384.32	0.943012	943012	5.97452	1832.69	3.26309	704341	5.84778	0.704341	2.58258
1520	InChI=1S/C22H44O7/c1-2-3-4-5-6-7-8-9-10-11-22(24)29-21-20-28-19-18-27-17-16-26-15-14-25-13-12-23/h23H,2-21H2,1H3	CCCCCCCCCCCC(=O)OCCOCCOCCOCCOCCO	475.47	182.49	2.37e-11	----	----	----	420.59	8.44e-15	3.21	122.12	2.08679		8.88952e-08	9.34869e-05	40.4978	0.040393	0.00328398	58.1659	1.29258	0	0	1.11492	0	0.00146072											68908689	22	264.22	1.11638	1.11638e+06	6.04781	2654.32	3.42395	701325	5.84592	0.701325	2.57152
44	InChI=1S/C36H34Cl2N6O4/c1-19-7-11-29(21(3)15-19)39-35(47)33(23(5)45)43-41-31-13-9-25(17-27(31)37)26-10-14-32(28(38)18-26)42-44-34(24(6)46)36(48)40-30-12-8-20(2)16-22(30)4/h7-18,33-34H,1-6H3,(H,39,47)(H,40,48)/b43-41+,44-42+	O=C(Nc(c(cc(c1)C)C)c1)C(N=Nc(c(cc(c(ccc(N=NC(C(=O)C)C(=O)Nc(c(cc(c2)C)C)c2)c3Cl)c3)c4)Cl)c4)C(=O)C	913.49	349.84	4.62e-23	----	----	----	685.62	7.97e-23	8.11	2.9308e-06	-5.53301		5.39022e-14	0.00297199	0.000856805	0.0678823	0.00551889	97.7505	2.17223	0	0	1.0817	2.23912e-06	0.00636039	Immobile POC										5102830	36	432.36	1.08806	1.08806e+06	6.03665	1586.97	3.20057	686144	5.83642	0.686144	2.51586
1357	InChI=1S/C24H38N4O4/c1-18(26-12-3-7-22(26)30)16-20(28-14-5-9-24(28)32)17-19(27-13-4-8-23(27)31)10-15-25-11-2-6-21(25)29/h18-20H,2-17H2,1H3	CC(N2CCCC2=O)CC(N3C(CCC3)=O)CC(N4C(CCC4)=O)CCN1CCCC1=O	675.86	294.75	7.31e-16	----	----	----	446.59	2.86e-23	0.29	57676	4.761		1.51947e-14	4.01869e-08	99.8237	0.000119704	9.73203e-06	0.172374	0.00383053	0	0	1.01221	0	0.00104338											9003398	24	288.24	1.01325	1.01325e+06	6.00572	2268.87	3.35581	653979	5.81556	0.653979	2.39792
1468	InChI=1S/C16H34O6/c1-2-3-4-5-7-18-9-11-20-13-15-22-16-14-21-12-10-19-8-6-17/h17H,2-16H2,1H3	CCCCCCOCCOCCOCCOCCOCCO	391.73	133.01	2.67e-08	----	----	----	322.45	1.01e-14	0.45	226640	5.35534		1.01896e-07	2.93528e-07	99.7453	0.000172889	1.4056e-05	0.24896	0.00553245	0	0	1.07919	0	0											31726348	16	192.16	1.07919	1.07919e+06	6.0331	3346.85	3.52464	643131	5.8083	0.643131	2.35815
1216	InChI=1S/C24H46O6/c1-2-3-4-5-6-7-8-9-10-11-12-13-14-15-16-17-22(27)29-19-21(26)24-23(28)20(25)18-30-24/h20-21,23-26,28H,2-19H2,1H3	O(CC1O)C(C1O)C(O)COC(=O)CCCCCCCCCCCCCCCCC	531.23	222.39	9.24e-13	----	56	----	430.63	1.61e-12	6.1	4.384	0.641871		2.13821e-10	0.000102814	0.0876027	0.0678254	0.00551426	97.6685	2.17041	0	0	0.955646	0	0.00125205	Transient										1338416	24	288.24	0.956898	956898	5.98087	2222.09	3.34676	640495	5.80652	0.640495	2.34848
286	InChI=1S/C4H10O/c1-3-4(2)5/h4-5H,3H2,1-2H3	OC(CC)C	91.76	-76.29	20.6	99.5	-114.7	6.7	74.12	9.99e-06	0.61	102880	5.01233	125000	9.62049	1.29242e-06	90.0472	0.000225603	1.83417e-05	0.324869	0.0072193	0	0.71109	0.257039	0	0.0185705	Unstable MOC			X		X					78922	4	48.04	0.986699	986699	5.99418	13312.2	4.12425	639517	5.80585	0.639517	2.3449
1453	InChI=1S/C10H23NO3/c1-2-3-4-5-6-7-10(13)14-11-8-9-12/h12H,2-9H2,1,11H3	CCCCCCCC(=O)ON(H)(H)(H)CCO	450.9	189.66	1.08e-10	----	----	----	205.3	1.27e-18	-0.27	995.06	2.99785		5.98934e-08	1.17398e-05	99.9514	3.30114e-05	2.68385e-06	0.0475364	0.00105636	0	0	1.07919	0	0											28098035	10	120.1	1.07919	1.07919e+06	6.0331	5256.66	3.72071	631325	5.80025	0.631325	2.31486
38	InChI=1S/C9H15Cl6O4P/c1-6(11)9(15)19-20(16,17-3-2-8(13)14)18-5-7(12)4-10/h6-9H,2-5H2,1H3	O=P(OC(C(Cl)C)Cl)(OCC(Cl)CCl)OCCC(Cl)Cl	420.07	84.44	7.26e-07	----	----	----	430.91	2.61e-09	3.58	50.56	1.70381		0.00374384	0.00119886	22.4996	0.0526077	0.00427705	75.7551	1.68345	0	2.45086	0	0	0											26604513	9	108.09	2.45086	2.45086e+06	6.38932	5687.63	3.75493	614776	5.78872	0.614776	2.25418
230	InChI=1S/C12H4Br6/c13-5-1-7(15)11(8(16)2-5)12-9(17)3-6(14)4-10(12)18/h1-4H	Brc1cc(Br)c(c(Br)c1)c2c(Br)cc(Br)cc2Br	468.94	198.09	5.97e-08	----	72	5.2e-08	627.59	1.65e-06	6.39	0.00097044	-3.01303	0.011	0.00358516	0.021278	0.0449361	0.0678375	0.00551525	97.686	2.1708	0	2.61272	0	0	0											36355018	12	144.12	2.61272	2.61272e+06	6.41709	4163.11	3.61942	599987	5.77814	0.599987	2.19995
1873	InChI=1S/C12H18Br6/c13-7-1-8(14)3-10(16)5-12(18)6-11(17)4-9(15)2-7/h7-12H,1-6H2	BrC1CC(CC(CC(CC(CC(C1)Br)Br)Br)Br)Br	462.03	180.03	1.68e-08	----	----	----	641.7	1.72e-06	7.74	0.0030722	-2.51255		0.000189542	0.000297405	0.00200857	0.0678832	0.00551896	97.7519	2.17226	0	2.61336	0	0	0									X		25637994	12	144.12	2.61336	2.61336e+06	6.4172	4072.56	3.60987	586937	5.76859	0.586937	2.1521
1739	InChI=1S/C21H38N/c1-4-5-6-7-8-9-10-11-12-16-19-22(2,3)20-21-17-14-13-15-18-21/h13-15,17-18H,4-12,16,19-20H2,1-3H3	c(ccc1C[N](C)(C)CCCCCCCCCCCC)cc1	521.3	222.55	6.08e-11	----	----	----	304.54	7.61e-12	2.93	0.00012751	-3.89446		0.161509	26.5889	41.3586	0.0216492	0.0017601	31.1748	0.692774	0	0	0.708081	0	0											10328355	21	252.21	0.708081	708081	5.85008	2325.08	3.36644	586409	5.7682	0.586409	2.15017
231	InChI=1S/C12H4Br6O/c13-6-3-8(15)11(4-7(6)14)19-5-1-9(16)12(18)10(17)2-5/h1-4H	Brc2c(cc(cc2Br)Oc1c(cc(c(c1)Br)Br)Br)Br	466.91	197.14	1.05e-08	----	148	5.1e-08	643.59	4.71e-07	7.4	0.00207	-2.68403	0.00408	0.000950641	0.00101904	0.0043941	0.0678806	0.00551875	97.7481	2.17218	0	2.61332	0	0	0											36483600	12	144.12	2.61332	2.61332e+06	6.41719	4060.54	3.60858	585205	5.76731	0.585205	2.14575
1580	InChI=1S/C26H54O6/c1-4-5-6-7-8-9-10-11-12-13-14-15-16-28-17-18-29-19-20-30-21-22-31-26(3)24-32-25(2)23-27/h25-27H,4-24H2,1-3H3	CCCCCCCCCCCCCCOCCOCCOCCOC(C)COC(C)CO	493.78	190.04	5.39e-12	----	----	----	462.72	1.71e-13	5.22	3.8949	0.590496		1.13778e-08	4.43012e-05	0.660723	0.0674363	0.00548263	97.1083	2.15796	0	0	0.863354	0	0											68213241	26	312.26	0.863354	863354	5.93619	1865.82	3.27087	582622	5.76539	0.582622	2.13628
59	InChI=1S/C18H12Cl12/c19-9-10(20)15(25)7-3-4-8-6(2-1-5(7)13(9,23)17(15,27)28)14(24)11(21)12(22)16(8,26)18(14,29)30/h5-8H,1-4H2	C(=C(C(C1(Cl)Cl)(C(C2CCC(C(C(=C(C34Cl)Cl)Cl)(C3(Cl)Cl)Cl)C4C5)C5)Cl)Cl)(C12Cl)Cl	486.83	206.45	7.06e-10	----	----	----	653.73	7.44e-06	9	6.5373e-07	-6.1846	4.4e-08	0.000167209	0.00342057	5.92764e-07	0.0678825	0.0055189	97.7508	2.17224	0	1.7383	0	0	0	Transient										13560899	18	216.18	1.7383	1.7383e+06	6.24013	2659.05	3.42473	574834	5.75954	0.574834	2.10772
1685	InChI=1S/C19H40O5/c1-5-6-17(2)15-18(3)19(4)16-24-14-13-23-12-11-22-10-9-21-8-7-20/h17-20H,5-16H2,1-4H3	C(C)CC(C)CC(C)C(C)COCCOCCOCCOCCO	393.5	125.79	2.84e-08	----	----	----	348.53	2.67e-12	2.96	1500.4	3.17621		9.71454e-06	3.10111e-05	54.7575	0.0307128	0.00249697	44.2264	0.982809	0	0	0.863354	0	0											106232831	19	228.19	0.863354	863354	5.93619	2477.13	3.39395	565256	5.75225	0.565256	2.07261
62	InChI=1S/C5H10Br2O2/c6-1-5(2-7,3-8)4-9/h8-9H,1-4H2	OCC(CBr)(CBr)CO	306.98	82.59	6.42e-06	----	112	----	261.94	4.06e-09	1.06	101580	5.00681	38000	0.000117784	2.27696e-06	98.9704	0.000698844	5.68166e-05	1.00634	0.022363	0	2.45097	0	0	0	2										3296900	5	60.05	2.45097	2.45097e+06	6.38934	9357.01	3.97114	561888	5.74965	0.561888	2.06026
1719	InChI=1S/C17H35N2O/c1-5-6-7-8-9-10-11-12-14-17(20)18-15-13-16-19(2,3)4/h5H,1,6-16H2,2-4H3,(H,18,20)	N(CCC[N](C)(C)C)C(CCCCCCCCC=C)=O	555.72	238.63	5.11e-12	----	----	----	283.48	2.34e-17	0.81	0.75914	-0.119678		5.10135e-06	0.00692837	99.4116	0.000394741	3.20928e-05	0.568427	0.0126317	0	0	0.773316	0	0											94313903	17	204.17	0.773316	773316	5.88836	2727.94	3.43583	556963	5.74583	0.556963	2.0422
140	InChI=1S/C10H18O/c1-9(2)5-4-6-10(3)7-8-11/h5,7,11H,4,6,8H2,1-3H3/b10-7+	OCC=C(CCC=C(C)C)C	239.89	-10.78	0.0159	225	----	0.03	154.25	5.89e-05	3.47	1012.6	3.00544	531	5.99687	0.000179921	25.5886	0.0464431	0.00377586	66.878	1.48618	0	0	0.697697	0	0.00471083	Unstable MOC										106241	10	120.1	0.702408	702408	5.84659	4553.7	3.65836	546899	5.73791	0.546899	2.0053
43	InChI=1S/C34H28Cl2N8O2/c1-19-5-11-25(12-6-19)43-33(45)31(21(3)41-43)39-37-29-15-9-23(17-27(29)35)24-10-16-30(28(36)18-24)38-40-32-22(4)42-44(34(32)46)26-13-7-20(2)8-14-26/h5-18,31-32H,1-4H3/b39-37+,40-38+	O=C(N(N=C1C)c(ccc(c2)C)c2)C1N=Nc(c(cc(c(ccc(N=NC(C(=O)N(N=3)c(ccc(c4)C)c4)C3C)c5Cl)c5)c6)Cl)c6	856.8	349.84	1.74e-21	----	----	----	651.56	3.09e-14	9	6.5156e-07	-6.18605		6.80025e-16	3.74944e-05	2.5287e-06	0.0678849	0.0055191	97.7542	2.17232	0	0	0.865384	1.79135e-06	0.00508846	Immobile POC										15793734	34	408.34	0.870475	870475	5.93976	1335.99	3.1258	545536	5.73682	0.545536	2.0003
149	InChI=1S/C26H22N4O4/c1-2-34-22-10-6-5-9-21(22)28-26(33)20-15-17-7-3-4-8-19(17)23(24(20)31)30-29-18-13-11-16(12-14-18)25(27)32/h3-15,31H,2H2,1H3,(H2,27,32)(H,28,33)/b30-29+	O=C(Nc(c(OCC)ccc1)c1)c(c(O)c(N=Nc(ccc(C(=O)N)c2)c2)c(c3ccc4)c4)c3	745.09	327.08	1.45e-19	----	----	----	454.49	2.18e-18	6.04	0.11602	-0.935467		1.5362e-15	9.80912e-06	0.100568	0.0678166	0.00551355	97.656	2.17013	0	0.0444221	0.721154	1.49279e-06	0.00424038	Immobile POC										2786767	26	312.26	0.769818	769818	5.88639	1693.81	3.22886	528908	5.72338	0.528908	1.93933
1005	InChI=1S/C14H10O4/c15-13(11-7-3-1-4-8-11)17-18-14(16)12-9-5-2-6-10-12/h1-10H	O=C(OOC(=O)c(cccc1)c1)c(cccc2)c2	328.57	-2.07	6.97e-05	----	105	----	242.23	3.54e-06	3.46	394.52	2.59607	9.1	1.36219	0.00284473	27.3017	0.0484245	0.00393695	69.7313	1.54958	0	0	0.742884	0	0.0124749	Transient			X	X	X					94360	14	168.14	0.755359	755359	5.87815	3118.35	3.49393	524320	5.7196	0.52432	1.92251
1589	InChI=1S/C52H96O4/c1-7-13-17-22-29-37-49-47(35-27-18-14-8-2)41-42-48(36-28-23-21-26-32-40-52(54)56-44-46(12-6)34-16-10-4)50(49)38-30-24-19-20-25-31-39-51(53)55-43-45(11-5)33-15-9-3/h29,37,41-42,45-50H,7-28,30-36,38-40,43-44H2,1-6H3/b37-29+	CCCCC(CC)COC(=O)CCCCCCCC1C(CCCCCCCCC(OCC(CC)CCCC)=O)C(C=CCCCCC)C(CCCCCC)C=C1	727.5	312.43	1.8e-17	----	----	----	785.34	0.0865	9	7.8534e-07	-6.10494		5.34315e-14	3.83682e-06	1.10382e-07	0.0678849	0.0055191	97.7543	2.17232	0	0	0.658826	2.3618e-05	0											68424408	52	624.52	0.658849	658849	5.81879	838.935	2.92373	523932	5.71927	0.523932	1.92108
576	InChI=1S/C18H36O2/c1-2-3-4-5-6-7-8-9-10-11-12-13-14-15-16-17-18(19)20/h2-17H2,1H3,(H,19,20)	C(CCCCCCCCCCC)CCCCCC(O)=O	382.05	132.96	8.31e-06	383	68.8	7.22e-07	284.49	5.1e-05	8.23	0.0093429	-2.02952	0.597	6.01385e-06	2.76497e-06	0.000649974	0.0678845	0.00551906	97.7536	2.1723	0	0.0652539	0.596259	1.75755e-07	0.0239241	Unstable MOC										68334009	18	216.18	0.685437	685437	5.83597	2409.35	3.3819	520854	5.71672	0.520854	1.9098
1295	InChI=1S/C3H12NO9P3/c5-14(6,7)1-4(2-15(8,9)10)3-16(11,12)13/h1-3H2,(H2,5,6,7)(H2,8,9,10)(H2,11,12,13)	O=P(O)(O)CN(CP(=O)(O)O)CP(=O)(O)O	480	90.27	2.06e-11	480	90.3	6.86e-12	299.05	1.65e-34	-3.53	1000000	6	1000000	5.51689e-12	1.63606e-07	99.9999	6.15e-08	5e-09	8.85599e-05	1.968e-06	0	0	4.19729	0	0	4										6419198	3	36.03	4.19729	4.19729e+06	6.62297	14035.4	4.14722	505696	5.70389	0.505696	1.85422
1583	InChI=1S/C18H32O2/c1-2-3-4-5-6-7-8-9-10-11-12-13-14-15-16-17-18(19)20/h6-7,9-10H,2-5,8,11-17H2,1H3,(H,19,20)/b7-6+,10-9+	OC(=O)CCCCCCCC=CCC=CCCCCC	389.19	132.36	5.74e-05	365.2	-8.5	8.68e-07	280.45	3.94e-05	7.05	0.045077	-1.34604		0.00142853	0.00148132	0.00983655	0.0678763	0.00551839	97.7418	2.17204	0	0	0.647497	0	0											84625387	18	216.18	0.647497	647497	5.81124	2308.78	3.36338	499112	5.6982	0.499112	1.83008
867	InChI=1S/C10H18O4/c11-9(12)7-5-3-1-2-4-6-8-10(13)14/h1-8H2,(H,11,12)(H,13,14)	C(CC(O)=O)CCCCCCC(O)=O	360.05	127.36	6.64e-06	----	130.8	5.55e-08	202.25	2.96e-11	2.19	416.13	2.61923	1000	2.64718e-05	3.85791e-05	87.6951	0.00835315	0.000679118	12.0285	0.267301	0	0	0.82115	3.26025e-05	0	Transient										111206	10	120.1	0.821183	821183	5.91444	4060.23	3.60855	487634	5.68809	0.487634	1.78799
1759	InChI=1S/C16H31O2/c1-2-3-4-5-6-7-8-9-10-11-12-13-14-15-16(17)18/h2-15H2,1H3	CCCCCCCCCCCCCCCC(=O)[O]	358.84	116.42	5.52e-05	351.5	61.8	3.8e-07	256.43	2.89e-05	7.17	0.099869	-1.00057	0.04	0.000488856	0.000500847	0.00746211	0.0678792	0.00551863	97.746	2.17213	0	0	0.648405	0	0											57103	16	192.16	0.648405	648405	5.81185	2528.58	3.40288	485893	5.68654	0.485893	1.78161
1804	InChI=1S/C3Cl2N3O3/c4-7-1(9)6-2(10)8(5)3(7)11	ClN1C(=O)[N]C(=O)N(Cl)C1=O	459.33	193.6	4.88e-09	----	----	----	197.97	3.22e-12	1.28	933.12	2.96994		2.73701e-06	1.08541e-05	98.303	0.00115197	9.36563e-05	1.65884	0.0368631	0	0	2.66814	0	0			X	X			X				2782572	3	36.03	2.66814	2.66814e+06	6.42621	13477.5	4.12961	485595	5.68627	0.485595	1.78051
1829	InChI=1S/C14H29O5S/c1-2-3-4-5-6-7-8-9-10-11-14(15)19-12-13-20(16,17)18/h20H,2-13H2,1H3,(H,16,17)	CCCCCCCCCCCC(=O)OCCS(=O)(O)[O]	467.89	180.35	1.5e-11	----	----	----	310.45	1.64e-09	3.17	41.501	1.61806		1.28954e-07	0.000224974	42.7351	0.0388741	0.00316049	55.9787	1.24397	0	0	0.889755	0	0.00116572											Nothing	14	168.14	0.890921	890921	5.94984	2869.77	3.45785	482523	5.68352	0.482523	1.76925
1248	InChI=1S/C2H8O7P2/c1-2(3,10(4,5)6)11(7,8)9/h3H,1H3,(H2,4,5,6)(H2,7,8,9)	O=P(O)(O)C(O)(P(=O)(O)O)C	456.79	88.01	1.24e-10	----	----	----	206.03	9.79e-26	-0.01	1000000	6	690000	9.94823e-11	1.7195e-07	99.9116	6.00469e-05	4.88186e-06	0.0864676	0.0019215	0	0	4.07457	0	0.00544765	4										2809214	2	24.02	4.08002	4.08002e+06	6.61066	19803	4.29673	475669	5.67731	0.475669	1.74412
1483	InChI=1S/C8H11O5P/c9-14(10,11)13-7-6-12-8-4-2-1-3-5-8/h1-5H,6-7H2,(H2,9,10,11)	OP(=O)(OCCOc1ccccc1)O	388.09	84.49	4.84e-08	----	----	----	218.15	1.4e-14	1.02	13116	4.1178		2.1445e-06	1.0289e-05	99.0603	0.000637932	5.18644e-05	0.918623	0.0204138	0	0	1.06877	0	0.0008347											39464705	8	96.08	1.06961	1.06961e+06	6.02923	4903.09	3.69047	471089	5.6731	0.471089	1.72733
1442	InChI=1S/C32H62O4/c1-29(2)23-17-13-9-5-7-11-15-21-27-35-31(33)25-19-20-26-32(34)36-28-22-16-12-8-6-10-14-18-24-30(3)4/h29-30H,5-28H2,1-4H3	CC(C)CCCCCCCCCCOC(=O)CCCCC(=O)OCCCCCCCCCCC(C)C	495.25	114.17	4.77e-09	----	----	----	510.85	0.000877	9	5.1085e-07	-6.29171		1.41593e-05	0.000350643	1.10382e-07	0.0678847	0.00551908	97.7539	2.17231	0	0	0.621785	0	0	Transient										26401354	32	384.32	0.621785	621785	5.79364	1217.16	3.08535	467778	5.67004	0.467778	1.71519
1760	InChI=1S/C10H22O4P/c1-2-3-4-5-6-7-8-9-10-14-15(11,12)13/h2-10H2,1H3,(H,11,12)	[O]P(O)(=O)OCCCCCCCCCC	384.71	83.99	6.19e-08	----	----	----	238.27	3.11e-11	3.71	125.02	2.09698		5.61884e-05	0.000213203	17.7109	0.0558618	0.00454161	80.4409	1.78758	0	0	0.92706	0	0											3921300	10	120.1	0.92706	927060	5.96711	3890.79	3.59004	467284	5.66958	0.467284	1.71338
323	InChI=1S/C12H38O7Si6/c1-20(2,13)15-22(5,6)17-24(9,10)19-25(11,12)18-23(7,8)16-21(3,4)14/h13-14H,1-12H3	O[Si](C)(C)O[Si](C)(C)O[Si](C)(C)O[Si](C)(C)O[Si](C)(C)O[Si](C)(C)O	344.16	39.57	2.76e-06	----	----	----	462.95	5.67e-08	7.56	0.45917	-0.338026		0.000227499	5.32409e-05	0.00304007	0.0678827	0.00551892	97.751	2.17225	0	1.32367	0.166676	0	0.000208674											9016006	12	144.12	1.49056	1.49056e+06	6.17335	3219.69	3.50781	464022	5.66654	0.464022	1.70141
1182	InChI=1S/C16H34NO2/c1-4-5-6-7-8-9-10-11-12-13-14-17(2,3)15-16(18)19/h4-15H2,1-3H3,(H,18,19)	O=C(O)CN(CCCCCCCCCCCC)(C)C	519.59	221.75	6.88e-11	----	----	----	272.46	1.4e-14	0.47	0.28658	-0.542754		0.000175388	0.0259854	99.7073	0.000180968	1.47128e-05	0.260594	0.00579098	0	0	0.647346	0	0											683103	16	192.16	0.647346	647346	5.81114	2375.93	3.37583	456559	5.6595	0.456559	1.67405
1480	InChI=1S/C10H14N2O8/c13-7(14)3-11(4-8(15)16)1-2-12(5-9(17)18)6-10(19)20/h1-6H2,(H,13,14)(H,17,18)	OC(=O)CN(CCN(CC(O)=O)CC([O])=O)CC([O])=O	557.81	315.39	3.77e-12	----	245	1.5e-12	292.25	1.17e-23	-3.86	858960	5.93397	1000	1.17889e-09	4.71786e-06	99.9999	6.14999e-08	5e-09	8.85599e-05	1.968e-06	0	0	1.07902	0	0				X							60004	10	120.1	1.07902	1.07902e+06	6.03303	3692.1	3.56727	443422	5.64682	0.443422	1.62588
1503	InChI=1S/C10H14N2O8/c13-7(14)3-11(4-8(15)16)1-2-12(5-9(17)18)6-10(19)20/h1-6H2,(H,13,14)(H,15,16)	O=C(O)CN(CC(O)=O)CCN(CC([O])=O)CC([O])=O	557.81	315.39	3.77e-12	----	245	1.5e-12	292.25	1.17e-23	-3.86	858960	5.93397	1000	1.17889e-09	4.71786e-06	99.9999	6.14999e-08	5e-09	8.85599e-05	1.968e-06	0	0	1.07902	0	0				X							60004	10	120.1	1.07902	1.07902e+06	6.03303	3692.1	3.56727	443422	5.64682	0.443422	1.62588
1519	InChI=1S/C28H57NO5/c1-2-3-4-5-6-7-8-9-10-11-12-13-14-15-16-17-18-29-19-21-31-23-25-33-27-28-34-26-24-32-22-20-30/h9-10,29-30H,2-8,11-28H2,1H3/b10-9+	CCCCCCCCC=CCCCCCCCCNCCOCCOCCOCCOCCO	544.19	229.17	5.23e-14	----	----	----	487.77	5.12e-15	5.89	1.9807	0.296819		4.9182e-11	8.09535e-06	0.141998	0.0677885	0.00551126	97.6155	2.16923	0	0	0.637098	0	0.0008347											61791262	28	336.28	0.637932	637932	5.80477	1307.86	3.11656	439805	5.64326	0.439805	1.61262
114	InChI=1S/C4H8N2O/c1-3-2-5-4(7)6-3/h3H,2H2,1H3,(H2,5,6,7)	O=C(NCC1C)N1	229.39	43.18	0.052	----	----	----	100.12	1.03e-09	-0.32	547590	5.73846		0.0255503	2.92323e-07	99.9311	2.94155e-05	2.3915e-06	0.0423583	0.000941295	0	0.867283	0	0	0											6531313	4	48.04	0.867283	867283	5.93816	8662.44	3.93764	416144	5.61924	0.416144	1.52586
210	InChI=1S/C8H10O8/c9-5(10)1-3(7(13)14)4(8(15)16)2-6(11)12/h3-4H,1-2H2,(H,9,10)(H,11,12)(H,13,14)(H,15,16)	O=C(O)C(C(C(=O)O)CC(=O)O)CC(=O)O	464.52	196.03	3.39e-09	----	----	----	234.16	5.27e-22	-1.41	70457	4.84792	118000	1.80902e-08	9.77115e-08	99.9965	2.39254e-06	1.94516e-07	0.00344526	7.65614e-05	0	1.00956	0	0	0											1703588	8	96.08	1.00956	1.00956e+06	6.00413	4311.41	3.63462	414240	5.61725	0.41424	1.51888
1134	InChI=1S/C12H27O4P/c1-10(2)7-14-17(13,15-8-11(3)4)16-9-12(5)6/h10-12H,7-9H2,1-6H3	O=P(OCC(C)C)(OCC(C)C)OCC(C)C	302.2	16.43	0.0128	264	----	----	266.32	3.19e-06	3.6	475.57	2.67721		4.01642	0.000282428	20.8359	0.0510138	0.00414746	73.4598	1.63244	0	0	0.764384	0	0.00100147	4										126716	12	144.12	0.765386	765386	5.88388	2873.93	3.45848	414191	5.6172	0.414191	1.5187
291	InChI=1S/C3H8N2O/c1-4-3(6)5-2/h1-2H3,(H2,4,5,6)	O=C(NC)NC	191.6	20.19	0.00153	269	108	----	88.11	1.76e-09	-0.49	1000000	6		0.000362422	3.22025e-08	99.9703	1.98951e-05	1.61749e-06	0.0286489	0.000636643	0	1.00956	0	0	0	Unstable MOC										96311	3	36.03	1.00956	1.00956e+06	6.00413	11457.9	4.05911	412828	5.61577	0.412828	1.5137
1136	InChI=1S/C14H22O/c1-13(2,3)10-8-7-9-11(12(10)15)14(4,5)6/h7-9,15H,1-6H3	Oc(c(ccc1)C(C)(C)C)c1C(C)(C)C	281.15	76.96	0.00704	253	39	----	206.33	3.74e-06	4.92	32.493	1.51179	2.5	16.9875	0.00157895	1.0872	0.0556138	0.00452145	80.0839	1.77964	0	0	0.503862	0	0	Transient										128392	14	168.14	0.503862	503862	5.70231	2442.02	3.38775	410602	5.61342	0.410602	1.50554
137	InChI=1S/C15H20O/c1-2-3-4-6-11-15(13-16)12-14-9-7-5-8-10-14/h5,7-10,12-13H,2-4,6,11H2,1H3/b15-12-	O=CC(=Cc(cccc1)c1)CCCCCC	318.74	44.38	0.000534	----	39.2	----	216.33	1.04e-05	4.82	5.4421	0.735767		0.929311	0.00113358	1.62796	0.0661482	0.0053779	95.2533	2.11674	0	0	0.486341	0	0.00148942	Transient										101860	15	180.15	0.487831	487831	5.68827	2255.03	3.35315	406244	5.60879	0.406244	1.48956
1592	InChI=1S/C24H49NO7/c1-2-3-4-5-6-7-8-9-10-11-24(27)25-12-14-28-16-18-30-20-22-32-23-21-31-19-17-29-15-13-26/h26H,2-23H2,1H3,(H,25,27)	CCCCCCCCCCCC(=O)NCCOCCOCCOCCOCCOCCO	580.79	250.34	2.09e-15	----	----	----	463.66	1.84e-20	1.87	4436.4	3.64703		5.50444e-13	1.39996e-06	93.7068	0.00427215	0.000347329	6.15189	0.136709	0	0	0.649038	1.34351e-06	0.00381635											68425445	24	288.24	0.652856	652856	5.81482	1408.05	3.14862	405856	5.60837	0.405856	1.48814
1875	InChI=1S/C12Br10O/c13-1-3(15)7(19)11(8(20)4(1)16)23-12-9(21)5(17)2(14)6(18)10(12)22	O(c(c(c(c(c1Br)Br)Br)Br)c1Br)c(c(c(c(c2Br)Br)Br)Br)c2Br	589.71	254.5	4.67e-12	530	295	----	959.17	1.19e-08	9	2.5606e-06	-5.59166	0.0001	1.32965e-10	5.47342e-08	1.10382e-07	0.0678849	0.0055191	97.7543	2.17232	0	2.61337	0	0	0	Immobile POC										1163195	12	144.12	2.61337	2.61337e+06	6.4172	2724.62	3.43531	392672	5.59403	0.392672	1.4398
1132	InChI=1S/C5H12O2/c1-5(2,3-6)4-7/h6-7H,3-4H2,1-2H3	OCC(CO)(C)C	195.58	-1.23	0.00249	208	130	----	104.15	3.06e-07	0.16	1000000	6		0.000696489	2.30404e-08	99.8685	8.87777e-05	7.2177e-06	0.12784	0.00284089	0	0	0.67721	0	0	Unstable MOC										126307	5	60.05	0.67721	677210	5.83072	6502.26	3.81306	390461	5.59158	0.390461	1.43169
1277	InChI=1S/C34H30Cl2N6O6/c1-19(43)31(33(45)37-27-9-5-7-11-29(27)47-3)41-39-25-15-13-21(17-23(25)35)22-14-16-26(24(36)18-22)40-42-32(20(2)44)34(46)38-28-10-6-8-12-30(28)48-4/h5-18,31-32H,1-4H3,(H,37,45)(H,38,46)/b41-39+,42-40+	O=C(Nc(c(OC)ccc1)c1)C(N=Nc(c(cc(c(ccc(N=NC(C(=O)C)C(=O)Nc(c(OC)ccc2)c2)c3Cl)c3)c4)Cl)c4)C(=O)C	914.4	349.84	4.36e-23	----	----	----	689.56	1.88e-25	6.09	8.244e-05	-4.08386		2.01614e-13	0.0111164	0.0896314	0.0678165	0.00551354	97.6558	2.17013	0	0	0.648966	1.34336e-06	0.00381592	4										4531491	34	408.34	0.652784	652784	5.81477	946.667	2.9762	386562	5.58722	0.386562	1.41739
1109	InChI=1S/C9H10O3/c1-2-12-9(11)7-3-5-8(10)6-4-7/h3-6,10H,2H2,1H3	O=C(OCC)c(ccc(O)c1)c1	269.11	61.81	9.29e-05	297.5	117	----	166.18	4.79e-09	2.47	1348.1	3.12972	885	0.0370012	4.41115e-05	78.8747	0.0143157	0.00116388	20.6146	0.458103	0	0	0.591447	0	0	Transient										120478	9	108.09	0.591447	591447	5.77192	3559.08	3.55134	384701	5.58512	0.384701	1.41057
91	InChI=1S/C4H11NO2/c6-3-1-5-2-4-7/h5-7H,1-4H2	OCCNCCO	231.58	28.77	0.000542	268.8	28	0.00028	105.14	3.92e-11	-1.43	1000000	6	1000000	7.91659e-05	2.37677e-07	99.9966	2.28486e-06	1.85761e-07	0.0032902	7.31156e-05	0	0	0.829743	1.49279e-07	0.00459754	Unstable MOC	X		X					X		111422	4	48.04	0.834341	834341	5.92134	7935.52	3.89958	381222	5.58118	0.381222	1.39782
33	InChI=1S/C16H9N5O6/c22-11-7(12(23)19-15(26)18-11)9-5-3-1-2-4-6(5)10(17-9)8-13(24)20-16(27)21-14(8)25/h1-4,17H,(H2,18,19,22,23,26)(H2,20,21,24,25,27)	O=C(NC(=O)C(=C(NC(c1cccc2)=C(C(=O)NC(=O)N3)C3(=O))c12)C4(=O))N4	981.57	349.84	5.65e-25	----	----	----	367.28	1.14e-34	-1.91	759170	5.88034		1.30101e-20	7.17335e-10	99.9989	7.56607e-07	6.15128e-08	0.00108951	2.42114e-05	0	0	0.721154	1.49279e-06	0.00424038	5										36888990	16	192.16	0.725396	725396	5.86057	1975.05	3.29558	379525	5.57924	0.379525	1.39159
324	InChI=1S/C25H44O6/c1-2-3-4-5-6-7-8-9-24-10-12-25(13-11-24)31-23-22-30-21-20-29-19-18-28-17-16-27-15-14-26/h10-13,26H,2-9,14-23H2,1H3	CCCCCCCCCc(cc1)ccc1OCCOCCOCCOCCOCCO	510.69	209.48	9.69e-13	----	----	----	440.63	9.61e-15	4.48	5.771	0.761251		7.01586e-09	9.75962e-05	3.5262	0.0654911	0.00532448	94.3072	2.09572	0	0.0264515	0.528541	4.47836e-07	0.00127211											9016459	25	300.25	0.556265	556265	5.74528	1262.43	3.10121	379045	5.57869	0.379045	1.38983
1482	InChI=1S/C28H57O9P/c1-2-3-4-5-6-7-8-9-10-11-12-13-14-15-16-17-18-32-19-20-33-21-22-34-23-24-35-25-26-36-27-28-37-38(29,30)31/h9-10H,2-8,11-28H2,1H3,(H2,29,30,31)/b10-9+	CCCCCCCCC=CCCCCCCCCOCCOCCOCCOCCOCCOP(=O)(O)O	480	90.27	6.06e-11	----	----	----	568.74	2.4e-19	6.05	0.33598	-0.473687		2.71123e-07	0.000910792	0.0982804	0.0678176	0.00551363	97.6573	2.17016	0	0	0.637092	0	0.000834693											39464692	28	336.28	0.637927	637927	5.80477	1121.65	3.04986	377188	5.57656	0.377188	1.38302
1686	InChI=1S/C14H28O6/c1-3-5-6-9(4-2)8-19-14-13(18)12(17)11(16)10(7-15)20-14/h9-18H,3-8H2,1-2H3/t9?,10-,11-,12+,13-,14?/m1/s1	O(CC(CCCC)CC)C1O[C@H](CO)[C@H]([C@@H]([C@H]1O)O)O	438.87	167.41	6.42e-11	----	----	----	292.38	1.13e-13	0.86	1000000	6		5.01498e-11	2.74476e-08	99.348	0.000442623	3.59856e-05	0.637377	0.0141639	0	0	0.647516	0	0											108081067	14	168.14	0.647516	647516	5.81125	2214.64	3.3453	372369	5.57097	0.372369	1.36535
320	InChI=1S/C15H10N2O2/c18-10-16-14-5-1-12(2-6-14)9-13-3-7-15(8-4-13)17-11-19/h1-8H,9H2	C(C1=CC=C(C=C1)N=C=O)C2=CC=C(C=C2)N=C=O	338.48	98.71	0.000189	----	38	5e-06	250.26	8.95e-07	5.22	1.836	0.263873		0.0121081	0.00162109	0.660632	0.0674271	0.00548188	97.0951	2.15767	0	0	0.47908	0	0.0212982	Unstable MOC			X					X		101688	15	180.15	0.500378	500378	5.6993	1999.43	3.30091	360198	5.55654	0.360198	1.32072
1402	InChI=1S/C15H20O6/c1-5-12(16)19-9-15(8-4,10-20-13(17)6-2)11-21-14(18)7-3/h5-7H,1-3,8-11H2,4H3	O=C(OCC(CC)(COC(=O)C=C)COC(=O)C=C)C=C	322.42	27.19	0.000563	----	----	----	296.32	6.01e-10	2.86	74.317	1.87109		3.5164	0.00534822	58.2493	0.0259517	0.00210989	37.3704	0.830454	0	0	0.592303	0	0	Transient			X							15625895	15	180.15	0.592303	592303	5.77254	1998.86	3.30078	360095	5.55642	0.360095	1.32035
1227	InChI=1S/C21H24O4/c1-21(2,15-3-7-17(8-4-15)22-11-19-13-24-19)16-5-9-18(10-6-16)23-12-20-14-25-20/h3-10,19-20H,11-14H2,1-2H3	O(C1COc(ccc(c2)C(c(ccc(OCC(O3)C3)c4)c4)(C)C)c2)C1	421.01	159.14	1.08e-07	----	----	----	340.42	4.39e-11	3.84	0.73621	-0.132998		0.018474	0.00725607	13.7561	0.0585291	0.00475846	84.2819	1.87293	0	0	0.484053	0	0.00133098											25085998	21	252.21	0.485384	485384	5.68609	1425.84	3.15407	359610	5.55583	0.35961	1.31857
1752	InChI=1S/C6H7O2/c1-2-3-4-5-6(7)8/h2-5H,1H3/b3-2+,5-4+	[O]C(=O)C=CC=CC	219.63	24.62	0.00987	----	134.5	----	112.13	5.72e-07	1.33	9636	3.9839	1910	1.50561	1.13413e-05	96.6229	0.00127044	0.000103288	1.82944	0.0406542	0	0	0.549326	0	0											110441	6	72.06	0.549326	549326	5.73983	4899.01	3.69011	353022	5.5478	0.353022	1.29442
1968	InChI=1S/C10H22O7/c11-1-9(2-12,3-13)7-17-8-10(4-14,5-15)6-16/h11-16H,1-8H2	O(CC(CO)(CO)CO)CC(CO)(CO)CO	467.97	191.93	1.74e-12	----	221	----	254.28	1.99e-14	-2.61	1000000	6	2800	4.24942e-10	2.53231e-06	99.9998	1.50964e-07	1.22735e-08	0.000217389	4.83086e-06	0	0	0.731013	4.21811e-06	0	Unstable MOC										126589	10	120.1	0.731017	731017	5.86393	2874.85	3.45862	345269	5.53816	0.345269	1.26599
1830	InChI=1S/C15H30NO4S/c1-3-4-5-6-7-8-9-10-11-12-15(17)16(2)13-14-21(18,19)20/h3-14H2,1-2H3	CCCCCCCCCCCC(=O)N(C)CCS(=O)(=O)[O]	466.31	189.06	3.77e-11	----	----	----	321.48	2.08e-13	1.7	17410	4.2408		1.79077e-09	1.01938e-06	95.6567	0.00294843	0.00023971	4.24574	0.0943497	0	0	0.594578	0	0.000778992											3737573	15	180.15	0.595357	595357	5.77478	1851.92	3.26762	333624	5.52326	0.333624	1.22329
1627	InChI=1S/C10H22O4S/c1-2-3-4-5-6-7-8-9-10-14-15(11,12)13/h2-10H2,1H3,(H,11,12,13)	CCCCCCCCCCOS(=O)(=O)O	364.62	120.28	2.25e-07	----	----	----	238.34	1.04e-07	1.44	394530	5.59608		3.56634e-07	1.62911e-07	97.5656	0.00165262	0.000134359	2.37976	0.0528837	0	0	0.647516	0	0	Unstable MOC										68908441	10	120.1	0.647516	647516	5.81125	2716.77	3.43405	326284	5.5136	0.326284	1.19638
1396	InChI=1S/C22H45NO2/c1-2-3-4-5-6-7-8-9-10-11-12-13-14-15-16-17-18-23(19-21-24)20-22-25/h9-10,24-25H,2-8,11-22H2,1H3/b10-9+	OCCN(CCCCCCCCC=CCCCCCCCC)CCO	459.39	174.24	3.25e-11	----	----	----	355.61	9.35e-09	6.63	0.5166	-0.286846		1.55638e-08	1.44029e-05	0.0258693	0.0678674	0.00551767	97.729	2.17176	0	0	0.439079	0	0	3										61791444	22	264.22	0.439079	439079	5.64254	1234.72	3.09157	326238	5.51353	0.326238	1.19621
978	InChI=1S/CH4O3S/c1-5(2,3)4/h1H3,(H,2,3,4)	O=S(=O)(O)C	216.66	25.77	0.0267	----	20	0.000428	96.1	1.26e-08	-2.38	1000000	6	1000000	0.000110609	2.3261e-07	99.9995	2.56373e-07	2.08434e-08	0.000369178	8.20395e-06	0	0	2.59006	0	0	Unstable MOC	X									75752	1	12.01	2.59006	2.59006e+06	6.41331	26951.7	4.43059	323690	5.51013	0.32369	1.18686
1628	InChI=1S/C36H74/c1-3-5-7-9-11-13-15-17-19-21-23-25-27-29-31-33-35-36-34-32-30-28-26-24-22-20-18-16-14-12-10-8-6-4-2/h3-36H2,1-2H3	CCCCCCCCCCCCCCCCCCCCCCCCCCCCCCCCCCCC	520.08	206.17	9.05e-09	----	76.5	----	506.99	8390	9	5.0699e-07	-6.295	0.0017	8.01169e-09	2.466e-07	1.10382e-07	0.0678849	0.0055191	97.7543	2.17232	0	0	0.199245	0.176183	0											68915968	36	432.36	0.375428	375428	5.57453	740.504	2.86953	320164	5.50537	0.320164	1.17394
1523	InChI=1S/C16H28N2O6/c1-2-3-4-5-6-7-14-17-8-9-18(14,23,12-15(19)20)10-11-24-13-16(21)22/h23H,2-13H2,1H3	N1(CCOCC(=O)[O])(CC(=O)[O])(O)C(CCCCCCC)=NCC1	679.35	296.38	4.12e-19	----	----	----	346.43	1.12e-26	-0.47	23.127	1.36412		1.65915e-14	7.50202e-05	99.9692	2.08325e-05	1.6937e-06	0.0299988	0.00066664	0	0	0.571644	0	0											Nothing	16	192.16	0.571644	571644	5.75713	1650.1	3.21751	317083	5.50117	0.317083	1.16264
1994	InChI=1S/C15H24O/c1-10-8-11(14(2,3)4)13(16)12(9-10)15(5,6)7/h8-9,16H,1-7H3	Oc(c(cc(c1)C)C(C)(C)C)c1C(C)(C)C	296.49	83.01	0.00177	265	71	0.00516	220.36	4.12e-06	5.1	10.351	1.01498	0.6	30.6975	0.00187831	0.602344	0.0466358	0.00379153	67.1555	1.49235	0	0.129132	0.253728	3.52e-05	0.000289226	Transient										128370	15	180.15	0.383185	383185	5.58341	1738.9	3.24028	313264	5.49591	0.313264	1.14863
1485	InChI=1S/C8H16ClNO2/c1-5-8(11)12-7-6-10(2,3,4)9/h5H,1,6-7H2,2-4H3	O=C(OCCN(Cl)(C)(C)C)C=C	397.55	148.4	5.31e-07	----	----	----	193.68	6.96e-15	-3.1	1701	3.2307		0.000162593	1.65881e-05	99.9997	6.14998e-08	4.99999e-09	8.85598e-05	1.968e-06	0	0	0.624389	0	0											44992010	8	96.08	0.624389	624389	5.79546	3223.82	3.50837	309744	5.491	0.309744	1.13573
318	InChI=1S/C20H26O10S2/c1-28-18-7-3-6-15(20(18)21)12-16(13-32(25,26)27)30-17-9-8-14(11-19(17)29-2)5-4-10-31(22,23)24/h3,6-9,11,16,21H,4-5,10,12-13H2,1-2H3,(H,22,23,24)(H,25,26,27)	S(=O)(=O)(CC(Oc2c(cc(cc2)CCCS(=O)(=O)O)OC)Cc1cccc(c1O)OC)O	695.85	304.08	1.79e-20	----	----	----	490.54	9.39e-25	0.91	1000000	6		2.34406e-20	2.04714e-09	99.269	0.000496237	4.03444e-05	0.714581	0.0158796	0	0.630877	0	0	0											8061516	20	240.2	0.630877	630877	5.79994	1286.09	3.10927	308918	5.48984	0.308918	1.1327
1498	InChI=1S/C19H13N7O5S2/c1-9-2-7-12-14(15(9)33(29,30)31)32-18(22-12)10-3-5-11(6-4-10)25-26-13-16(27)23-19(21-8-20)24-17(13)28/h2-7,13H,1H3,(H,29,30,31)(H2,21,23,24,27,28)/b26-25+	c12N=C(c3ccc(N=NC4C(=O)NC(=NC#N)NC4=O)cc3)Sc1c(S(=O)(=O)O)c(C)cc2	875.47	349.84	3.02e-26	----	----	----	483.48	5.42e-26	0.32	724550	5.86007		1.79108e-20	9.87547e-10	99.8111	0.000128249	1.04267e-05	0.184678	0.00410397	0	0	0.649038	1.34351e-06	0.00381635											55067157	19	228.19	0.652856	652856	5.81482	1350.33	3.13044	308131	5.48874	0.308131	1.12981
1820	InChI=1S/C8H15O2/c1-3-5-6-7(4-2)8(9)10/h7H,3-6H2,1-2H3	[O]C(=O)C(CCCC)CC	234.2	37.72	0.0626	228	----	0.03	144.22	3e-06	2.64	1861.5	3.26986	2000	4.0021	8.98749e-05	68.793	0.018468	0.00150146	26.5939	0.590975	0	0	0.461308	1.98327e-05	0											72377050	8	96.08	0.461328	461328	5.66401	3198.78	3.50498	307339	5.48762	0.307339	1.12691
1593	InChI=1S/C22H45NO3/c1-2-3-4-5-6-7-8-9-10-11-12-13-14-15-16-17-22(26)23(18-20-24)19-21-25/h24-25H,2-21H2,1H3	CCCCCCCCCCCCCCCCCC(=O)N(CCO)CCO	500.26	202.86	7.78e-13	----	----	----	371.61	1.18e-11	5.83	0.48065	-0.318171		2.63666e-09	5.3116e-05	0.163001	0.0677742	0.0055101	97.5949	2.16878	0	0	0.431677	0	0											68425478	22	264.22	0.431677	431677	5.63516	1161.64	3.06507	306928	5.48704	0.306928	1.1254
1588	InChI=1S/C35H64O8/c1-5-9-13-15-17-19-22-26-34(39)43-30-35(27-40-31(36)23-12-8-4,28-41-32(37)24-20-11-7-3)29-42-33(38)25-21-18-16-14-10-6-2/h5-30H2,1-4H3	CCCCC(=O)OCC(COC(=O)CCCCCCCC)(COC(=O)CCCCCCCCC)COC(=O)CCCCC	584.8	232.8	1.06e-12	----	----	----	612.9	3.74e-09	9	6.129e-07	-6.21261		7.04419e-09	5.26688e-05	2.47115e-07	0.0678849	0.0055191	97.7542	2.17232	0	0	0.444134	0	0											68424317	35	420.35	0.444134	444134	5.64751	724.643	2.86012	304604	5.48374	0.304604	1.11688
79	InChI=1S/C8H4O3/c9-7-5-3-1-2-4-6(5)8(10)11-7/h1-4H	O=C(OC(=O)c1cccc2)c12	253.03	21.79	0.000222	295	130.8	0.000517	148.12	6.35e-06	1.6	24982	4.39763	6200	0.0320489	5.014e-06	96.488	0.00236237	0.000192063	3.40182	0.0755959	0	0	0.468204	0	0	Unstable MOC	X		X					X		85449	8	96.08	0.468204	468204	5.67044	3160.98	3.49982	303707	5.48245	0.303707	1.11359
1599	InChI=1S/C35H70O7/c1-2-3-4-5-6-7-8-9-10-11-12-13-14-15-16-17-18-19-20-21-22-23-24-35(37)42-34-33-41-32-31-40-30-29-39-28-27-38-26-25-36/h36H,2-34H2,1H3	CCCCCCCCCCCCCCCCCCCCCCCCC(=O)OCCOCCOCCOCCOCCO	626.32	271.6	4.18e-17	----	----	----	602.94	3.36e-13	9	1.828e-05	-4.73802		1.02801e-12	8.05561e-05	2.77266e-05	0.0678848	0.00551909	97.7542	2.17232	0	0	0.431677	0	0											68476040	35	420.35	0.431677	431677	5.63516	715.953	2.85488	300951	5.4785	0.300951	1.10349
2007	InChI=1S/C14H4Br10/c15-5-3(6(16)10(20)13(23)9(5)19)1-2-4-7(17)11(21)14(24)12(22)8(4)18/h1-2H2	c1(c(c(Br)c(c(c1Br)Br)CCc1c(c(Br)c(c(c1Br)Br)Br)Br)Br)Br	600.86	259.71	1.9e-13	----	----	----	971.23	6.42e-08	9	9.7123e-07	-6.01268		5.64e-10	1.27468e-05	1.10382e-07	0.0678849	0.0055191	97.7543	2.17232	0	1.73836	0	0	0	Immobile POC										84852539	14	168.14	1.73836	1.73836e+06	6.24014	1789.86	3.25282	300947	5.47849	0.300947	1.10347
1578	InChI=1S/C35H70O14/c1-2-3-4-5-6-7-8-9-10-11-35(38)49-33-34(48-31-30-46-27-26-44-23-21-42-19-17-40-15-13-37)32-47-29-28-45-25-24-43-22-20-41-18-16-39-14-12-36/h34,36-37H,2-33H2,1H3	OCCOCCOCCOCCOCCOCC(OCCOCCOCCOCCOCCO)COC(CCCCCCCCCCC)=O	735.1	322.42	4.95e-22	----	----	----	714.94	5.77e-27	0.93	39199	4.59327		4.86727e-19	5.01101e-08	99.2348	0.000519445	4.22313e-05	0.748	0.0166222	0	0	0.511672	0	0											68201467	35	420.35	0.511672	511672	5.70899	715.685	2.85472	300838	5.47833	0.300838	1.10307
28	InChI=1S/C22H6Cl8N4O2/c23-11-7-9(13(25)17(29)15(11)27)21(35)33-19(7)31-5-1-2-6(4-3-5)32-20-8-10(22(36)34-20)14(26)18(30)16(28)12(8)24/h1-4H,(H,31,33,35)(H,32,34,36)	O=C(NC(=Nc(ccc(N=C(NC(=O)c1c(c(c(c2Cl)Cl)Cl)Cl)c12)c3)c3)c4c(c(c(c5Cl)Cl)Cl)Cl)c45	799.36	349.84	6.64e-20	----	----	----	641.94	2.33e-17	8.11	3.8393e-05	-4.41575		2.55818e-14	0.000212425	0.000856828	0.0678842	0.00551904	97.7532	2.17229	0	0	0.721152	1.49279e-06	0.00424038											5590181	22	264.22	0.725394	725394	5.86057	1130	3.05308	298569	5.47505	0.298569	1.09475
1193	InChI=1S/C4H11NO2/c5-1-3-7-4-2-6/h6H,1-5H2	O(CCO)CCN	194.47	13.94	0.0246	218	----	0.00154	105.14	5.72e-12	-1.89	1000000	6		0.00043542	2.54488e-07	99.9984	7.92261e-07	6.44114e-08	0.00114086	2.53523e-05	0	0	0.647513	0	0	Unstable MOC										929066	4	48.04	0.647513	647513	5.81125	6158.58	3.78948	295858	5.47108	0.295858	1.08481
26	InChI=1S/C44H38Cl4N8O6/c1-21-7-11-29(45)19-35(21)49-41(59)27-9-13-31(47)37(17-27)53-55-39(25(5)57)43(61)51-33-15-24(4)34(16-23(33)3)52-44(62)40(26(6)58)56-54-38-18-28(10-14-32(38)48)42(60)50-36-20-30(46)12-8-22(36)2/h7-20,39-40H,1-6H3,(H,49,59)(H,50,60)(H,51,61)(H,52,62)/b55-53+,56-54+	Clc1cc(NC(=O)c2cc(N=NC(C(=O)C)C(=O)Nc3c(C)cc(NC(=O)C(C(=O)C)N=Nc4c(Cl)ccc(C(=O)Nc5c(C)ccc(Cl)c5)c4)c(C)c3)c(Cl)cc2)c(C)cc1	1236.62	349.84	2.62e-32	----	----	----	916.65	2.93e-35	7.93	9.1665e-07	-6.0378		3.48687e-13	0.0192255	0.00129661	0.067871	0.00551797	97.7342	2.17187	0	0	0.504711	1.04475e-06	0.0029677											5280808	44	528.44	0.507679	507679	5.70559	553.842	2.74339	292672	5.46638	0.292672	1.07313
1458	InChI=1S/C7H7N3/c1-5-3-2-4-6-7(5)9-10-8-6/h2-4H,1H3,(H,8,9,10)	Cc1cccc2c1N=NN2	311.65	97.46	0.751	160	76	----	133.15	1.62e-07	1.71	10100	4.00432		20.2823	7.60922e-06	76.1782	0.00240274	0.000195344	3.45994	0.0768875	0	0	0.457246	3.97805e-06	0.00434274											29385431	7	84.07	0.461593	461593	5.66426	3466.72	3.53992	291447	5.46456	0.291447	1.06864
1028	InChI=1S/C7H12O4/c1-3-10-6(8)5-7(9)11-4-2/h3-5H2,1-2H3	O=C(OCC)CC(=O)OCC	166.02	-83.29	0.361	200	-50	0.269	160.17	7.36e-07	0.96	22475	4.3517	23200	4.71957	1.57917e-05	94.4996	0.000530036	4.30923e-05	0.763251	0.0169611	0	0	0.551265	0	0	Unstable MOC										105533	7	84.07	0.551265	551265	5.74136	3441.75	3.53678	289348	5.46142	0.289348	1.06094
1469	InChI=1S/C18H15N5O5/c1-9(24)15(23-22-12-5-3-2-4-11(12)17(26)27)16(25)19-10-6-7-13-14(8-10)21-18(28)20-13/h2-8,15H,1H3,(H,19,25)(H,26,27)(H2,20,21,28)/b23-22+	O=C3(Nc2(cc(NC(=O)C(C(=O)(C))N=Nc1(c(C(=O)(O))cccc1))ccc2N3))	661.48	288.03	2.14e-15	----	----	----	381.35	1.24e-25	1.75	2.2068	0.343763		9.46275e-10	0.000996273	95.1515	0.00329072	0.000267538	4.73864	0.105303	0	0	0.504803	1.04494e-06	0.00296824	5										31837420	18	216.18	0.507772	507772	5.70567	1331.51	3.12434	287846	5.45916	0.287846	1.05544
1088	InChI=1S/C8H18O2/c1-2-3-4-5-7-10-8-6-9/h9H,2-8H2,1H3	O(CCCCCC)CCO	220.83	2.55	0.0454	208	-45.1	0.155	146.23	1.73e-07	1.86	16207	4.2097	9900	5.4621	3.17181e-05	88.7155	0.00395253	0.000321343	5.69163	0.126481	0	0	0.42532	0	0.00581738	Unstable MOC	X		X							112254	8	96.08	0.431138	431138	5.63462	2948.35	3.46958	283278	5.45221	0.283278	1.03869
1502	InChI=1S/C12H18O5/c1-5-11(13)16-9(3)7-15-8-10(4)17-12(14)6-2/h5-6,9-10H,1-2,7-8H2,3-4H3	C=CC(=O)OC(C)COCC(C)OC(=O)C=C	256.33	-34.39	0.0194	----	----	----	242.27	4.22e-09	1.68	3972.2	3.59903		2.95948	0.000137307	93.0075	0.00273774	0.000222581	3.94235	0.0876078	0	0	0.475989	0	0	Unstable MOC										57472681	12	144.12	0.475989	475989	5.6776	1964.71	3.2933	283153	5.45202	0.283153	1.03823
1437	InChI=1S/C21H38NO3S/c1-4-5-6-7-8-9-10-11-12-13-14-20-15-17-21(18-16-20)26(23,24)25-22-19(2)3/h15-19H,4-14,22H2,1-3H3	c1cc(CCCCCCCCCCCC)ccc1S(=O)(=O)ON(H)(H)C(C)C	610.71	264.31	9.23e-14	----	----	----	384.6	1.52e-14	6.18	1.9663e-05	-4.70635		3.53286e-06	0.148014	0.0727677	0.0677351	0.00550691	97.5384	2.16752	0	0	0.431038	0	0											26264051	21	252.21	0.431038	431038	5.63452	1120.74	3.04951	282663	5.45127	0.282663	1.03643
1474	InChI=1S/C6H9NO5/c8-2-1-7(3-5(9)10)4-6(11)12/h8H,1-4H2	[O]C(=O)CN(CCO)CC(=O)[O]	401.9	261.78	4.19e-09	----	178	----	177.16	3.9e-17	-3.04	128570	5.10914		1.55263e-08	1.02301e-07	99.9999	6.15e-08	5e-09	8.85599e-05	1.968e-06	0	0	0.685452	0	0											204838960	6	72.06	0.685452	685452	5.83598	3869.11	3.58761	278808	5.44531	0.278808	1.0223
1611	InChI=1S/C16H26O3S/c1-2-3-4-5-6-7-8-9-10-15-11-13-16(14-12-15)20(17,18)19/h11-14H,2-10H2,1H3,(H,17,18,19)	O=S(=O)(c1ccc(cc1)CCCCCCCCCC)O	436.72	167.67	5.13e-10	----	----	----	298.44	3.56e-08	3.8	99.032	1.99578		6.19023e-07	4.21491e-05	14.8895	0.0577771	0.00469733	83.1991	1.84887	0	0	0.431677	0	0											68584225	16	192.16	0.431677	431677	5.63516	1446.44	3.1603	277949	5.44396	0.277949	1.01915
1146	InChI=1S/C10H22O4/c1-2-3-5-12-7-9-14-10-8-13-6-4-11/h11H,2-10H2,1H3	O(CCOCCOCCO)CCCC	290.55	56.4	0.000518	278	-30	0.0025	206.28	2.36e-11	0.02	682760	5.83427	1000000	0.0013855	4.98822e-07	99.9039	6.43365e-05	5.23061e-06	0.0926445	0.00205877	0	0	0.473736	0	0	5	X									143226	10	120.1	0.473736	473736	5.67554	2296.57	3.36108	275818	5.44062	0.275818	1.01133
1288	InChI=1S/C23H15Cl2N3O2/c24-15-10-11-19(25)20(13-15)27-28-21-17-9-5-4-6-14(17)12-18(22(21)29)23(30)26-16-7-2-1-3-8-16/h1-13,29H,(H,26,30)/b28-27+	O=C(Nc(cccc1)c1)c(c(O)c(N=Nc(c(ccc2Cl)Cl)c2)c(c3ccc4)c4)c3	635.77	276.02	9.48e-16	----	----	----	436.3	2.34e-14	8.58	0.0036352	-2.43947		8.8836e-13	2.7755e-06	0.000290333	0.0678847	0.00551908	97.754	2.17231	0	0	0.432692	8.95673e-07	0.00254423											6041947	23	276.23	0.435237	435237	5.63873	997.565	2.99894	275557	5.44021	0.275557	1.01038
60	InChI=1S/C18Br14O2/c19-1-3(21)7(25)15(8(26)4(1)22)33-17-11(29)13(31)18(14(32)12(17)30)34-16-9(27)5(23)2(20)6(24)10(16)28	Brc2(c(Br)c(Oc1(c(Br)c(Br)c(Br)c(Br)c1Br))c(Br)c(Br)c2Oc3(c(Br)c(Br)c(Br)c(Br)c3Br))	808.72	349.84	3.68e-20	----	----	----	1366.85	6.54e-12	9	1.3669e-06	-5.86426		1.09234e-16	1.63663e-06	1.10382e-07	0.0678849	0.0055191	97.7543	2.17232	0	1.73836	0	0	0											58965665	18	216.18	1.73836	1.73836e+06	6.24014	1271.8	3.10442	274938	5.43924	0.274938	1.00811
1462	InChI=1S/C9H20O3/c1-4-5-11-7-9(3)12-6-8(2)10/h8-10H,4-7H2,1-3H3	O(CC(OCC(O)C)C)CCC	230.37	7.08	0.0356	212	7.08	----	176.26	2.02e-09	0.64	299820	5.47686	150000	0.111928	2.82988e-06	99.4946	0.0002671	2.17155e-05	0.384625	0.00854722	0	0	0.431194	0	0	Unstable MOC										29911271	9	108.09	0.431194	431194	5.63467	2446.35	3.38852	264426	5.4223	0.264426	0.969562
1794	InChI=1S/C15H28NO3/c1-3-4-5-6-7-8-9-10-11-12-14(17)16(2)13-15(18)19/h3-13H2,1-2H3	[O]C(=O)CN(C)C(=O)CCCCCCCCCCC	402.96	149.42	3.82e-07	----	----	----	271.4	1.36e-10	4.1	108.53	2.03555		0.000207084	2.86935e-05	8.06114	0.0624125	0.00507418	89.8739	1.9972	0	0	0.397965	0	0											97789	15	180.15	0.397965	397965	5.59984	1466.34	3.16623	264161	5.42187	0.264161	0.968591
1460	InChI=1S/C16H32O6/c1-2-3-4-5-6-7-8-9-10-21-16-15(20)14(19)13(18)12(11-17)22-16/h12-20H,2-11H2,1H3	O1C(OCCCCCCCCCC)C(O)C(O)C(O)C1CO	469.07	184.07	4.35e-12	----	----	----	320.43	2e-13	1.92	426050	5.62946		8.18159e-12	4.52212e-08	92.9927	0.0047569	0.00038674	6.84993	0.152221	0	0	0.431677	0	0											58846778	16	192.16	0.431677	431677	5.63516	1347.18	3.12943	258874	5.41309	0.258874	0.949205
1091	InChI=1S/C7H16O4/c1-9-4-5-11-7-6-10-3-2-8/h8H,2-7H2,1H3	O(CCOCCOC)CCO	240.72	24.95	0.00347	249	-44	----	164.2	1.01e-11	-1.46	1000000	6	1000000	0.00153218	3.97429e-07	99.9953	2.13233e-06	1.7336e-07	0.00307056	6.82346e-05	0	0	0.503344	0	0	Unstable MOC										112356	7	84.07	0.503344	503344	5.70187	3065.43	3.48649	257711	5.41113	0.257711	0.94494
1478	InChI=1S/C21H40O4/c1-2-3-4-5-6-7-8-9-10-11-12-13-14-15-16-17-21(24)25-19-20(23)18-22/h9-10,20,22-23H,2-8,11-19H2,1H3/b10-9+	CCCCCCCCC=CCCCCCCCC(=O)OCC(CO)O	451.93	165.87	1.59e-09	----	35	----	356.55	3.38e-08	6.4	0.25601	-0.591743		2.61571e-06	0.00117914	0.043924	0.0678543	0.00551661	97.7102	2.17134	0	0	0.364006	0	0	Transient										37220829	21	252.21	0.364006	364006	5.56111	1020.91	3.00899	257484	5.41075	0.257484	0.94411
1608	InChI=1S/C28H22O6S2/c29-35(30,31)27-7-3-1-5-25(27)19-13-21-9-15-23(16-10-21)24-17-11-22(12-18-24)14-20-26-6-2-4-8-28(26)36(32,33)34/h1-20H,(H,29,30,31)(H,32,33,34)/p-2/b19-13+,20-14+	[O-]S(=O)(=O)c1ccccc1C=Cc2ccc(cc2)c4ccc(C=Cc3ccccc3S([O-])(=O)=O)cc4	774.97	341.04	1.25e-23	----	----	----	518.6	4.76e-20	4.71	324.48	2.51119		9.05569e-19	6.10099e-08	2.10693	0.0664546	0.00540282	95.6947	2.12655	0	0	0.396521	0	0	5										38775223	28	336.28	0.396521	396521	5.59827	764.598	2.88343	257119	5.41013	0.257119	0.94277
1361	InChI=1S/C11H24O6/c1-13-4-5-15-8-9-17-11-10-16-7-6-14-3-2-12/h12H,2-11H2,1H3	COCCOCCOCCOCCOCCO	333.22	96.72	3.16e-06	----	----	----	252.31	2.44e-15	-2	1000000	6		2.1441e-06	1.19258e-07	99.9991	6.14994e-07	4.99995e-08	0.000885592	1.96798e-05	0	0	0.477345	5.97115e-07	0.00190483											23778521	11	132.11	0.47925	479250	5.68056	1899.45	3.27863	250936	5.39956	0.250936	0.9201
1839	InChI=1S/C14H26N2O3/c1-2-3-4-5-6-7-13-15(10-11-17)8-9-16(13)12-14(18)19/h2-12H2,1H3,(H,18,19)	CCCCCCCC1=N(CC(=O)O)CCN1CC[O]	560.63	240.92	1.16e-14	----	----	----	271.38	6.35e-21	-3.48	3642.4	3.56139		2.32421e-12	1.31988e-06	99.9999	6.15e-08	5e-09	8.85599e-05	1.968e-06	0	0	0.397963	0	0											Nothing	14	168.14	0.397963	397963	5.59984	1466.44	3.16627	246568	5.39194	0.246568	0.904082
1624	InChI=1S/2C10H23O2PS2.Zn/c2*1-6-9(4)11-13(14,15)12-10(5)7-8(2)3;/h2*8-10H,6-7H2,1-5H3,(H,14,15);/q;;+2/p-2	S=P(OC(C)CC(C)C)(OC(CC)C)S[Zn]SP(OC(C)CC(C)C)(OC(CC)C)=S	480	50.25	5.14e-08	----	----	----	604.15	4.74e-08	9	5.8928e-05	-4.22968		4.83402e-05	0.00047631	3.41111e-06	0.0678846	0.00551907	97.7538	2.17231	0	0	0.614382	0	0											68784316	20	240.2	0.614382	614382	5.78844	1016.94	3.00729	244268	5.38787	0.244268	0.89565
1030	InChI=1S/C6H11NO/c8-6-4-2-1-3-5-7-6/h1-5H2,(H,7,8)	O=C(NCCCC1)C1	273.94	66.74	0.00362	270	69.3	0.0016	113.16	2.53e-08	0.66	348190	5.54182	772000	0.000628095	1.28835e-07	99.587	0.000279948	2.276e-05	0.403125	0.00895834	0	0	0.379562	7.4639e-07	0.00212018	Unstable MOC			X							105602	6	72.06	0.381683	381683	5.5817	3372.95	3.52801	243055	5.3857	0.243055	0.8912
1001	InChI=1S/C5H12O5/c6-1-3(8)5(10)4(9)2-7/h3-10H,1-2H2	OCC(O)C(O)C(O)CO	345.39	102.69	0.00196	216	103	----	152.15	1.5e-11	-2.56	1000000	6	642000	0.00124915	9.70903e-08	99.9985	1.69383e-07	1.37709e-08	0.000243911	5.42024e-06	0	0	0.608559	0	0	Unstable MOC										87990	5	60.05	0.608559	608559	5.7843	3999.73	3.60203	240184	5.38054	0.240184	0.880674
35	InChI=1S/C15H12Br4O2/c1-15(2,7-3-9(16)13(20)10(17)4-7)8-5-11(18)14(21)12(19)6-8/h3-6,20-21H,1-2H3	Oc(c(cc(c1)C(c(cc(c(O)c2Br)Br)c2)(C)C)Br)c1Br	486.34	206.22	3.46e-11	----	181	----	543.88	2.31e-13	7.2	0.289	-0.539102		1.21948e-08	9.08779e-06	0.00696415	0.0678802	0.00551871	97.7475	2.17217	0	0.724825	0	0	0	Immobile POC		X								79947	15	180.15	0.724825	724825	5.86023	1332.69	3.12473	240084	5.38036	0.240084	0.88031
1514	InChI=1S/C40H80O2/c1-3-5-7-9-11-13-15-17-19-21-23-25-27-29-31-33-35-37-39-42-40(41)38-36-34-32-30-28-26-24-22-20-18-16-14-12-10-8-6-4-2/h3-39H2,1-2H3	CCCCCCCCCCCCCCCCCCCC(OCCCCCCCCCCCCCCCCCCCC)=O	592.67	247.86	4.35e-13	----	----	----	593.08	6.26	9	5.9308e-07	-6.22689		1.29126e-09	1.66956e-05	1.10382e-07	0.0678849	0.0055191	97.7543	2.17232	0	0	0.295833	0	0											61789911	40	480.4	0.295833	295833	5.47105	498.808	2.69793	239628	5.37954	0.239628	0.878634
1617	InChI=1S/C51H96O8/c1-8-10-12-14-16-18-20-22-24-26-28-30-32-34-36-38-50(52)58-43-48(6)56-41-46(4)54-40-45(3)55-42-47(5)57-44-49(7)59-51(53)39-37-35-33-31-29-27-25-23-21-19-17-15-13-11-9-2/h22-25,45-49H,8-21,26-44H2,1-7H3/b24-22+,25-23+	CCCCCCCCC=CCCCCCCCC(=O)OC(C)COC(C)COC(C)COC(C)COC(C)COC(=O)CCCCCCCC=CCCCCCCCC	750.1	329.42	2.68e-18	----	----	----	837.33	8.93e-10	9	8.3733e-07	-6.0771		7.95536e-15	2.60574e-06	1.10382e-07	0.0678849	0.0055191	97.7543	2.17232	0	0	0.318549	0	0.00041735											68648124	51	612.51	0.318966	318966	5.50374	380.933	2.58085	233325	5.36796	0.233325	0.855525
1454	InChI=1S/C29H56O4/c1-26(2)20-14-8-6-12-18-24-32-28(30)22-16-10-5-11-17-23-29(31)33-25-19-13-7-9-15-21-27(3)4/h26-27H,5-25H2,1-4H3	O=C(OCCCCCCCC(C)C)CCCCCCCC(=O)OCCCCCCCC(C)C	460.44	82.61	7.61e-08	----	----	----	468.77	0.000375	9	4.6877e-07	-6.32904		0.000636646	0.00202768	3.1109e-07	0.0678831	0.00551895	97.7517	2.17226	0	0	0.310886	0	0	Transient										28472971	29	348.29	0.310886	310886	5.4926	663.194	2.82164	230984	5.36358	0.230984	0.846941
1517	InChI=1S/C46H86O8/c1-3-5-7-9-11-13-15-17-19-21-23-25-27-29-31-33-45(47)53-43-41-51-39-37-49-35-36-50-38-40-52-42-44-54-46(48)34-32-30-28-26-24-22-20-18-16-14-12-10-8-6-4-2/h17-20H,3-16,21-44H2,1-2H3/b19-17+,20-18+	CCCCCCCCC=CCCCCCCCC(=O)OCCOCCOCCOCCOCCOC(=O)CCCCCCCC=CCCCCCCCC	727.06	318.66	1.54e-17	----	----	----	767.19	2.17e-10	9	7.6719e-07	-6.1151		4.57137e-14	3.3293e-06	1.10382e-07	0.0678849	0.0055191	97.7543	2.17232	0	0	0.318549	0	0.00041735											61791013	46	552.46	0.318966	318966	5.50374	415.759	2.61884	229690	5.36114	0.22969	0.842198
1336	InChI=1S/C41H74O7/c1-3-5-7-9-11-13-15-17-19-21-23-25-27-29-31-33-39(44)48-37-35-46-41(40(37)45)36(34-42)47-38(43)32-30-28-26-24-22-20-18-16-14-12-10-8-6-4-2/h16-19,36-37,40-42,45H,3-15,20-35H2,1-2H3/b18-16+,19-17+	C1(OC(=O)CCCCCCCC=CCCCCCCCC)COC(C(OC(=O)CCCCCCCC=CCCCCCCC)CO)C1O	709.1	310.27	5.35e-21	----	----	----	679.04	5.69e-12	9	6.7904e-07	-6.1681		2.96842e-17	4.03028e-06	1.10382e-07	0.0678849	0.0055191	97.7543	2.17232	0	0	0.312195	0	0											8007430	41	492.41	0.312195	312195	5.49443	459.76	2.66253	226390	5.35486	0.22639	0.830097
1223	InChI=1S/C4H10O2/c1-4(3-5)6-2/h4-5H,3H2,1-2H3	OCC(OC)C	124.07	-55.74	4.08	130	----	----	90.12	5.56e-08	-0.49	1000000	6		0.978834	2.15938e-07	98.9921	1.97004e-05	1.60166e-06	0.0283686	0.000630414	0	0	0.360775	0	0.0609326		X		X		X			X		1589475	4	48.04	0.421707	421707	5.62501	4679.4	3.67019	224798	5.35179	0.224798	0.82426
1591	InChI=1S/C18H33N2O6/c1-2-3-4-5-6-7-16(22)19-10-13-20(14-15-21,11-8-17(23)24)12-9-18(25)26/h21H,2-15H2,1H3,(H,19,22)	CCCCCCCC(NCCN(CCC([O])=O)(CCC([O])=O)CCO)=O	753.32	330.93	5.93e-22	----	----	----	375.49	4.79e-32	-3.09	690.03	2.83887		1.46338e-17	1.24116e-06	99.9999	6.15e-08	5e-09	8.85599e-05	1.968e-06	0	0	0.384583	0	0											Nothing	18	216.18	0.384583	384583	5.58499	1024.22	3.01039	221415	5.34521	0.221415	0.811856
977	InChI=1S/C4H10O/c1-4(2,3)5/h5H,1-3H3	OC(C)(C)C	70.42	-73.81	46.9	82.4	25.4	40.7	74.12	9.99e-06	0.35	151100	5.17926	1000000	7.48974	1.64133e-07	92.323	0.000127112	1.03343e-05	0.183041	0.00406757	0	0	0.303361	1.21384e-05	0.0341556	Unstable MOC			X		X					75650	4	48.04	0.337529	337529	5.52831	4553.82	3.65838	218765	5.33998	0.218765	0.80214
1345	InChI=1S/C23H36O4/c1-15(2)16-6-8-19-17(12-16)7-9-20-22(19,3)10-5-11-23(20,4)21(26)27-14-18(25)13-24/h7,12,15,18-20,24-25H,5-6,8-11,13-14H2,1-4H3	C32(C)C(C(C)(C(=O)OCC(O)CO)CCC3)CC=C1C2CCC(C(C)C)=C1	461.25	187.76	1.98e-11	----	----	----	376.54	5.1e-09	5.13	3.4035	0.531926		4.78119e-08	5.33788e-05	0.811631	0.0673339	0.0054743	96.9608	2.15469	0	0	0.294304	0	0											8050315	23	276.23	0.294304	294304	5.4688	781.6	2.89298	215901	5.33426	0.215901	0.791638
1675	InChI=1S/C70H105Cl2N7O7S/c1-7-9-11-13-15-17-19-21-23-25-27-29-31-33-35-40-52-79(5,6,53-41-36-34-32-30-28-26-24-22-20-18-16-14-12-10-8-2)86-87(84,85)62-48-46-61(47-49-62)74-70(83)68(57(4)81)78-76-66-51-45-59(55-64(66)72)58-44-50-65(63(71)54-58)75-77-67(56(3)80)69(82)73-60-42-38-37-39-43-60/h37-39,42-51,54-55,67-68H,7-36,40-41,52-53H2,1-6H3,(H,73,82)(H,74,83)/b77-75+,78-76+	CCCCCCCCCCCCCCCCCCN(C)(C)(OS(=O)(=O)c1ccc(NC(=O)C(C(=O)C)N=Nc2ccc(c3ccc(N=NC(C(=O)Nc4ccccc4)C(=O)C)c(Cl)c3)cc2Cl)cc1)CCCCCCCCCCCCCCCCCC	1561.96	349.84	5.67e-42	----	----	----	1259.63	1.98e-32	9	1.2596e-06	-5.89977		2.96849e-17	1.63673e-06	1.10382e-07	0.0678849	0.0055191	97.7543	2.17232	0	0	0.318549	0	0.00041735											87553579	70	840.7	0.318966	318966	5.50374	253.222	2.4035	212884	5.32814	0.212884	0.780574
201	InChI=1S/C38H80ClN/c1-5-7-9-11-13-15-17-19-21-23-25-27-29-31-33-35-37-40(3,4,39)38-36-34-32-30-28-26-24-22-20-18-16-14-12-10-8-6-2/h5-38H2,1-4H3	CCCCCCCCCCCCCCCCCCN(Cl)(C)(C)CCCCCCCCCCCCCCCCCC	720.36	315.53	1.91e-14	----	67	----	586.52	6.37e-08	9	5.8652e-07	-6.23172		5.66962e-11	0.00102659	1.10381e-07	0.0678842	0.00551904	97.7533	2.1723	0	0.263641	0	0	0		X	X								107642	38	456.38	0.263641	263641	5.42101	449.5	2.65273	205143	5.31206	0.205143	0.752191
1378	InChI=1S/C18H36O6/c1-7-8-20-15(3)10-22-17(5)12-24-18(6)13-23-16(4)11-21-14(2)9-19/h7,14-19H,1,8-13H2,2-6H3	C=CCOC(C)COC(C)COC(C)COC(C)COC(C)CO	379.09	111.18	1.07e-07	----	----	----	348.48	1.32e-14	0.93	282530	5.45106		3.52199e-07	4.16216e-07	99.2348	0.000519445	4.22313e-05	0.748	0.0166222	0	0	0.318549	0	0.00041735											9042197	18	216.18	0.318966	318966	5.50374	915.307	2.96157	197871	5.29638	0.197871	0.725527
1267	InChI=1S/C21H29N2O/c1-5-23(6-2,15-19-13-8-7-9-14-19)16-20(24)22-21-17(3)11-10-12-18(21)4/h7-14H,5-6,15-16H2,1-4H3,(H,22,24)	c1ccccc1CN(CC)(CC)CC(=O)Nc2c(C)cccc2C	632.06	274.29	3.57e-13	----	168	----	325.48	1.21e-18	0	0.032668	-1.48588		9.46873e-06	0.919514	98.9908	6.08793e-05	4.94954e-06	0.0876662	0.00194814	0	0	0.252189	1.6481e-06	0											3734336	21	252.21	0.25219	252190	5.40173	774.825	2.8892	195419	5.29097	0.195419	0.716535
1243	InChI=1S/C7H5NOS/c9-7-5-3-1-2-4-6(5)10-8-7/h1-4H,(H,8,9)	O=C(NSc1cccc2)c12	339.46	121.6	2.57e-05	----	----	----	151.18	6.92e-09	0.64	22204	4.34643		0.000468713	1.81898e-06	99.6056	0.000267399	2.17397e-05	0.385054	0.00855675	0	0	0.346258	0	0.00299924		X	X	X							2634335	7	84.07	0.349258	349258	5.54315	2310.21	3.36365	194219	5.28829	0.194219	0.712138
1359	InChI=1S/C20H38O12/c1-10(23)5-29-8-15-20(27)18(25)12(14(4-22)32-15)7-30-9-16-19(26)17(24)11(6-28-2)13(3-21)31-16/h10-27H,3-9H2,1-2H3	HC2(C(C(C(H)(COC)C(O2)CO)O)O)COCC1(C(O)C(O)C(OC1CO)(H)COCC(C)O)H	661.91	288.23	7.89e-20	----	----	----	470.52	1.83e-24	-4	1000000	6		9.98347e-20	2.83793e-09	99.9999	6.15e-08	5e-09	8.85599e-05	1.968e-06	0	0	0	0.000243606	0.375304											9004653	20	240.2	0.375548	375548	5.57466	798.154	2.90209	191717	5.28266	0.191717	0.702961
5	InChI=1S/C6H3Br3O/c7-3-1-4(8)6(10)5(9)2-3/h1-2,10H	Oc(c(cc(c1)Br)Br)c1Br	310.05	107.23	0.000303	286	95.5	----	330.8	3.55e-08	4.13	788.17	2.89662	70	0.290411	0.000173208	7.54182	0.0625679	0.00508682	90.0978	2.00217	0	0.879147	0	0	0	Unstable MOC										118796	6	72.06	0.879147	879147	5.94406	2657.64	3.4245	191509	5.28219	0.191509	0.702201
1075	InChI=1S/C5H8O2/c6-4-2-1-3-5-7/h4-5H,1-3H2	O=CCCCC=O	166.1	-29.86	1.88	----	----	0.6	100.12	1.1e-07	-0.18	709980	5.85125		0.226885	3.40357e-07	99.7134	4.05162e-05	3.294e-06	0.0583433	0.00129652	0	0	0.317826	0	0.000416403	Unstable MOC	X	X						X	X	111308	5	60.05	0.318243	318243	5.50276	3178.61	3.50224	190876	5.28075	0.190876	0.699877
1919	InChI=1S/C19H16N4O/c1-14-13-18(11-12-19(14)24)23-22-17-9-7-16(8-10-17)21-20-15-5-3-2-4-6-15/h2-13,24H,1H3/b21-20+,23-22+	Oc(c(cc(N=Nc(ccc(N=Nc(cccc1)c1)c2)c2)c3)C)c3	461.25	178.44	1.03e-09	----	----	----	316.37	4.61e-12	6.3	0.19303	-0.714375		2.51011e-06	6.66089e-05	0.0552914	0.0678473	0.00551604	97.7002	2.17111	0	0.261717	0	0	0											6300374	19	228.19	0.261717	261717	5.41783	827.25	2.91764	188770	5.27593	0.18877	0.692158
1737	InChI=1S/C5H14NO/c1-6(2,3)4-5-7/h7H,4-5H2,1-3H3	C[N](C)(C)CCO	364.56	134.66	1.57e-07	----	----	----	104.17	2.03e-16	-4	67665	4.83036		6.49987e-07	3.06683e-07	99.9999	6.15e-08	5e-09	8.85599e-05	1.968e-06	0	0	0.323222	0	0	1-2										62497	5	60.05	0.323222	323222	5.5095	3102.83	3.49176	186325	5.27027	0.186325	0.683191
1051	InChI=1S/C6H13N/c7-6-4-2-1-3-5-6/h6H,1-5,7H2	NC(CCCC1)C1	144.85	-27.11	8.35	134	-17.7	10.1	99.18	1.38e-05	1.49	106790	5.02853	1000000	2.55356	2.27565e-07	94.7926	0.00180156	0.000146469	2.59425	0.05765	0	0	0.17077	0	0.0843468	Unstable MOC	X		X		X			X		108918	6	72.06	0.255117	255117	5.40674	2572.26	3.41032	185357	5.26801	0.185357	0.679643
472	InChI=1S/C16H7O10S3/c17-11-5-12(27(18,19)20)8-3-4-10-14(29(24,25)26)6-13(28(21,22)23)9-2-1-7(11)15(8)16(9)10/h1-6,17H	c12c3c4c(S(=O)(=O)[O])cc(c3ccc1c(O)cc(S(=O)(=O)[O])c2C=C4)S(=O)(=O)[O]	809.25	349.84	8.51e-26	----	----	----	458.43	8.8e-29	-0.6	1000000	6		1.23254e-20	6.79584e-10	99.9772	1.54446e-05	1.25566e-06	0.0222402	0.000494227	0	0	0.438792	9.083e-07	0.0025801											27928003	16	192.16	0.441373	441373	5.64481	962.793	2.98353	185010	5.2672	0.18501	0.678371
1443	InChI=1S/C15H10N2O2/c18-10-16-14-7-3-1-5-12(14)9-13-6-2-4-8-15(13)17-11-19/h1-8H,9H2	O=C=Nc1c(cccc1)Cc2ccccc2N=C=O	338.48	98.71	4.75e-05	----	----	----	250.26	8.95e-07	5.22	1.836	0.263873		0.11491	0.000406362	0.659961	0.0673586	0.00547631	96.9964	2.15548	0	0	0.252873	0	0.00332446	Transient			X					X		26447405	15	180.15	0.256197	256197	5.40857	1023.72	3.01018	184424	5.26582	0.184424	0.676221
1614	InChI=1S/C30H47N/c1-7-9-23(3)19-25(5)21-27-11-15-29(16-12-27)31-30-17-13-28(14-18-30)22-26(6)20-24(4)10-8-2/h11-18,23-26,31H,7-10,19-22H2,1-6H3	CCCC(C)CC(C)Cc1ccc(cc1)Nc2ccc(cc2)CC(C)CC(C)CCC	473.22	183.52	2.88e-09	----	----	----	421.72	0.000119	9	4.2172e-07	-6.37498		9.59218e-06	8.10884e-05	1.23851e-07	0.0678849	0.00551909	97.7542	2.17232	0	0	0.214665	0	0											68608797	30	360.3	0.214665	214665	5.33176	509.022	2.70674	183401	5.2634	0.183401	0.672469
450	InChI=1S/C10H15N2O7/c13-4-3-11(5-8(14)15)1-2-12(6-9(16)17)7-10(18)19/h13H,1-7H2	[O]C(=O)CN(CCO)CCN(CC(=O)[O])CC(=O)[O]	530.43	311.39	2.23e-13	----	212	----	278.26	3.81e-24	-4	455520	5.65851		3.66332e-13	2.09084e-08	99.9999	6.15e-08	5e-09	8.85599e-05	1.968e-06	0	0	0.423151	0	0											150390	10	120.1	0.423151	423151	5.6265	1520.7	3.18204	182636	5.26159	0.182636	0.669667
1245	InChI=1S/C4H5NOS/c1-5-4(6)2-3-7-5/h2-3H,1H3	S1N(C)C(=O)C=C1	237.75	47.48	0.031	----	----	----	115.15	4.96e-08	-0.83	958760	5.98171		0.0100102	1.74189e-07	99.9766	9.09439e-06	7.39381e-07	0.0130959	0.00029102	0	0	0.434798	0	0		X	X							X	55965849	4	48.04	0.434798	434798	5.63829	3775.93	3.57702	181396	5.25863	0.181396	0.665117
184	InChI=1S/C34H22Cl2N4O2/c1-3-39-21-11-7-5-9-17(21)25-23(39)15-13-19-31(25)41-33-27(35)30-34(28(36)29(33)37-19)42-32-20(38-30)14-16-24-26(32)18-10-6-8-12-22(18)40(24)4-2/h5-16H,3-4H2,1-2H3	C(C)[N]1C3=C(C2=C1C=CC=C2)C9=C(C=C3)N=C5C(=C(Cl)C4=NC6=C(OC4=C5Cl)C7=C(C=C6)[N](C8=CC=CC=C78)CC)O9	753.7	331.11	2.03e-18	----	----	----	589.49	2.3e-13	9	5.8949e-07	-6.22952		2.51198e-12	0.00104523	4.60144e-05	0.0678842	0.00551904	97.7532	2.17229	0	0.261715	0	0	0											215247953	34	408.34	0.261715	261715	5.41783	443.968	2.64735	181290	5.25837	0.18129	0.66473
1915	InChI=1S/C34H30N8O6S/c1-18-14-21(4-11-27(18)39-38-24-8-13-30(43)26(17-24)34(44)45)22-5-12-28(19(2)15-22)40-42-33-31(35)20(3)16-29(32(33)36)41-37-23-6-9-25(10-7-23)49(46,47)48/h4-17,43H,35-36H2,1-3H3,(H,44,45)(H,46,47,48)/b39-38+,41-37+,42-40+	S(=O)(=O)(O)c1ccc(N=Nc2c(N)c(N=Nc3c(C)cc(c4cc(C)c(N=Nc5cc(C(=O)O)c(O)cc5)cc4)cc3)c(N)c(C)c2)cc1	998.61	349.84	2.04e-30	----	----	----	678.73	1.74e-30	6.86	0.0015069	-2.82192		1.84532e-15	0.000101745	0.0152346	0.0678745	0.00551825	97.7393	2.17198	0	0.301246	0	0	0											64743153	34	408.34	0.301246	301246	5.47892	443.837	2.64722	181237	5.25825	0.181237	0.664534
1847	InChI=1S/C38H80N/c1-5-7-9-11-13-15-17-19-21-23-25-27-29-31-33-35-37-39(3,4)38-36-34-32-30-28-26-24-22-20-18-16-14-12-10-8-6-2/h5-38H2,1-4H3	C([N](CCCCCCCCCCCCCCCCCC)(C)C)CCCCCCCCCCCCCCCCC	704.03	307.91	8.8e-17	----	----	----	551.07	6.37e-08	9	5.5107e-07	-6.25879		2.61221e-13	4.25282e-06	1.10382e-07	0.0678849	0.0055191	97.7543	2.17232	0	0	0.218302	0	0.000286011											14357212	38	456.38	0.218588	218588	5.33963	396.662	2.59842	181028	5.25775	0.181028	0.663771
1448	InChI=1S/C26H50O4/c1-23(2)17-11-7-5-9-15-21-29-25(27)19-13-14-20-26(28)30-22-16-10-6-8-12-18-24(3)4/h23-24H,5-22H2,1-4H3	O=C(OCCCCCCCC(C)C)CCCCC(=O)OCCCCCCCC(C)C	425.63	51.04	1.87e-06	----	27.4	----	426.69	0.00016	9	1.0528e-05	-4.97765	4.4e-05	0.00447712	0.00204032	9.18058e-06	0.0678805	0.00551874	97.7479	2.17218	0	0	0.244258	0	0	Transient										27178161	26	312.26	0.244258	244258	5.38785	572.448	2.75774	178753	5.25225	0.178753	0.655426
1122	InChI=1S/C26H18N4O6/c31-23-11-9-19(13-21(23)25(33)34)29-27-17-5-1-15(2-6-17)16-3-7-18(8-4-16)28-30-20-10-12-24(32)22(14-20)26(35)36/h1-14,31-32H,(H,33,34)(H,35,36)/b29-27+,30-28+	N(=NC1=CC(=C(C=C1)O)C(O)=O)C2=CC=C(C=C2)C3=CC=C(C=C3)N=NC4=CC(=C(C=C4)O)C(O)=O	747.59	328.25	6.22e-21	----	----	----	482.46	2.14e-20	8.5	6.2732e-05	-4.20251		7.21931e-16	6.50839e-05	0.000349057	0.0678847	0.00551908	97.7539	2.17231	0	0.275034	0	0	0											6472919	26	312.26	0.275034	275034	5.43939	570.066	2.75593	178009	5.25044	0.178009	0.652699
1907	InChI=1S/C32H26N8O6S/c1-18-16-27(39-36-23-10-13-25(14-11-23)47(44,45)46)30(34)31(29(18)33)40-37-22-8-4-20(5-9-22)19-2-6-21(7-3-19)35-38-24-12-15-26(32(42)43)28(41)17-24/h2-17,41H,33-34H2,1H3,(H,42,43)(H,44,45,46)/b38-35+,39-36+,40-37+	S(=O)(=O)(O)c1ccc(N=Nc2c(N)c(N=Nc3ccc(c4ccc(N=Nc5cc(O)c(C(=O)O)cc5)cc4)cc3)c(N)c(C)c2)cc1	975.42	349.84	1.26e-29	----	----	----	650.67	1.43e-30	5.77	0.016236	-1.78952		2.01648e-15	0.000111182	0.187105	0.0677578	0.00550877	97.5713	2.16825	0	0.301246	0	0	0											2586585	32	384.32	0.301246	301246	5.47892	462.978	2.66556	177932	5.25025	0.177932	0.652416
1922	InChI=1S/C26H22ClN3O3/c1-3-33-23-11-7-6-10-22(23)28-26(32)20-15-17-8-4-5-9-19(17)24(25(20)31)30-29-21-13-12-18(27)14-16(21)2/h4-15,31H,3H2,1-2H3,(H,28,32)/b30-29+	O=C(Nc(c(OCC)ccc1)c1)c(c(O)c(N=Nc(c(cc(c2)Cl)C)c2)c(c3ccc4)c4)c3	663.93	289.17	1.01e-16	----	----	----	459.94	2.74e-15	8.49	0.00076835	-3.11444		5.80747e-13	1.26231e-05	0.000357188	0.0678847	0.00551908	97.7539	2.17231	0	0.261717	0	0	0											65907699	26	312.26	0.261717	261717	5.41783	569.025	2.75513	177684	5.24965	0.177684	0.651507
952	InChI=1S/C6H12O6/c7-1-2-3(8)4(9)5(10)6(11)12-2/h2-11H,1H2	OCC1C(O)C(O)C(O)C(O)O1	380.68	132.79	1.33e-07	----	----	8.02e-14	180.16	9.72e-15	-3.24	1000000	6	500000	7.77122e-14	7.49022e-08	99.9999	6.15e-08	5e-09	8.85599e-05	1.968e-06	0	0	0.441992	0	0	Unstable MOC										68131373	6	72.06	0.441992	441992	5.64541	2453.33	3.38976	176787	5.24745	0.176787	0.648219
1916	InChI=1S/C28H26N6O6S/c1-14-10-17(4-7-21(14)32-31-19-6-9-23(35)20(13-19)28(36)37)18-5-8-22(15(2)11-18)33-34-27-25(29)16(3)12-24(26(27)30)41(38,39)40/h4-13,35H,29-30H2,1-3H3,(H,36,37)(H,38,39,40)/b32-31+,34-33+	S(=O)(=O)(O)c1c(N)c(N=Nc2c(C)cc(c3cc(C)c(N=Nc4cc(C(=O)O)c(O)cc4)cc3)cc2)c(N)c(C)c1	884.45	349.84	1.51e-26	----	----	----	574.62	6.37e-28	4.74	0.62266	-0.205749		4.88673e-16	2.69439e-05	1.96907	0.0665482	0.00541042	95.8294	2.12954	0	0.301246	0	0	0											6637883	28	336.28	0.301246	301246	5.47892	524.253	2.71954	176296	5.24624	0.176296	0.646417
1906	InChI=1S/C34H27N5O8S2/c1-46-29-15-20(21-8-13-27(30(16-21)47-2)38-39-34-23-6-4-3-5-19(23)9-14-28(34)40)7-12-26(29)37-36-22-10-11-24-25(17-22)33(35)32(49(43,44)45)18-31(24)48(41)42/h3-18,40H,35H2,1-2H3,(H,41,42)(H,43,44,45)/b37-36+,39-38+	c12c(N=Nc3c(OC)cc(c4cc(OC)c(N=Nc5ccc6c(S(O)=O)cc(S(=O)(=O)O)c(c6c5)N)cc4)cc3)c(O)ccc1cccc2	1039.75	349.84	5.19e-33	----	----	----	697.74	6.55e-36	3.49	0.012167	-1.91482		4.05787e-13	0.0223738	26.3124	0.0500076	0.00406566	72.0109	1.60024	0	0.301179	0	0	0											2586574	34	408.34	0.301179	301179	5.47882	431.649	2.63513	176259	5.24615	0.176259	0.646285
1929	InChI=1S/C15H14N3O2/c1-10-8-13(18-16)14(20-2)9-12(10)17-15(19)11-6-4-3-5-7-11/h3-9H,1-2H3,(H,17,19)	O=C(Nc(c(cc(N#N)c1OC)C)c1)c(cccc2)c2	619.21	268.28	4.93e-14	----	----	----	268.3	8.26e-12	3.13	13.859	1.14173		1.15505e-09	8.27689e-05	45.0027	0.0373348	0.00303535	53.7621	1.19471	0	0.261717	0	0	0											27761279	15	180.15	0.261717	261717	5.41783	975.465	2.98921	175730	5.24485	0.17573	0.644343
19	InChI=1S/C12H10N6O4/c1-4-2-6-7(14-11(21)13-6)3-5(4)17-18-8-9(19)15-12(22)16-10(8)20/h2-3,8H,1H3,(H2,13,14,21)(H2,15,16,19,20,22)/b18-17+	O=C(NC(=O)C(N=Nc(c(cc(NC(=O)N1)c12)C)c2)C3(=O))N3	713.38	312.27	4.35e-17	----	----	----	302.25	1.2e-25	0.5	69.354	1.84107		5.08357e-13	1.51603e-05	99.7143	0.000193925	1.57662e-05	0.279251	0.00620558	0	0	0.360577	7.46394e-07	0.00212019											72102842	12	144.12	0.362698	362698	5.55954	1199.99	3.07918	172943	5.2379	0.172943	0.634124
1909	InChI=1S/C34H28N6O8S2/c1-47-29-15-19(11-13-25(29)37-39-27-17-31(49(41,42)43)21-7-3-5-9-23(21)33(27)35)20-12-14-26(30(16-20)48-2)38-40-28-18-32(50(44,45)46)22-8-4-6-10-24(22)34(28)36/h3-18H,35-36H2,1-2H3,(H,41,42,43)(H,44,45,46)/b39-37+,40-38+	c4c(c2c(c(c4N=Nc5ccc(cc5OC)c6cc(c(cc6)N=Nc1c(c3ccccc3c(c1)S(=O)(=O)O)N)OC)N)cccc2)S(=O)(=O)O	1055.67	349.84	1.4e-33	----	----	----	712.76	2.8e-33	5.37	5.8232	0.765162		1.54265e-17	8.50567e-07	0.46866	0.0675668	0.00549323	97.2961	2.16214	0	0.301246	0	0	0											2868759	34	408.34	0.301246	301246	5.47892	422.647	2.62598	172584	5.237	0.172584	0.632807
1233	InChI=1S/C29H19N5O6S/c30-28-23-4-2-1-3-22(23)27(41(38,39)40)16-25(28)34-32-20-11-7-18(8-12-20)17-5-9-19(10-6-17)31-33-21-13-14-26(35)24(15-21)29(36)37/h1-16,35H,30H2/b33-31+,34-32+	[O]S(=O)(=O)c3cc(c(c2c3cccc2)N)N=Nc4ccc(cc4)c5ccc(cc5)N=Nc1cc(c(cc1)O)C(=O)[O]	877.98	349.84	2.49e-26	----	----	----	567.58	1.31e-25	5.75	0.21798	-0.661583		1.37178e-16	7.56355e-06	0.195906	0.0677519	0.00550829	97.5628	2.16806	0	0.278671	0	0	0											25188221	29	348.29	0.278671	278671	5.44509	490.981	2.69106	171004	5.23301	0.171004	0.627013
1910	InChI=1S/C34H25N7O8S2/c35-31-30-22(19-29(51(47,48)49)33(34(30)43)41-38-23-4-2-1-3-5-23)18-28(50(44,45)46)32(31)40-39-25-12-8-21(9-13-25)20-6-10-24(11-7-20)36-37-26-14-16-27(42)17-15-26/h1-19,42-43H,35H2,(H,44,45,46)(H,47,48,49)/b37-36+,40-39+,41-38+	OS(=O)(=O)c3cc2c(c(c3N=Nc4ccccc4)O)c(c(c(c2)S(=O)(=O)O)N=Nc5ccc(cc5)c6ccc(cc6)N=Nc1ccc(cc1)O)N	1078.73	349.84	2.08e-34	----	----	----	723.74	6.86e-37	6.4	269.37	2.43035		3.17371e-20	1.74988e-09	0.0439245	0.0678551	0.00551668	97.7113	2.17136	0	0.301246	0	0	0											3626286	34	408.34	0.301246	301246	5.47892	416.235	2.61934	169965	5.23036	0.169965	0.623207
1068	InChI=1S/C4H10O2/c5-3-1-2-4-6/h5-6H,1-4H2	OCCCCO	195.56	-8.08	0.00544	235	20.4	0.0105	90.12	2.3e-07	-0.83	1000000	6	1000000	0.0025443	2.18101e-07	99.9841	9.09507e-06	7.39436e-07	0.0130969	0.000291042	0	0	0.194824	0	0.123067	Unstable MOC										110634	4	48.04	0.31789	317890	5.50228	3527.41	3.54746	169457	5.22906	0.169457	0.621342
1912	InChI=1S/C34H26N6O9S2/c1-19-15-25(50(44,45)46)10-14-28(19)38-40-31-30(51(47,48)49)18-21-17-24(9-12-27(21)33(31)42)36-34(43)35-23-8-11-26-20(16-23)7-13-29(32(26)41)39-37-22-5-3-2-4-6-22/h2-18,41-42H,1H3,(H2,35,36,43)(H,44,45,46)(H,47,48,49)/b39-37+,40-38+	c12c(O)c(N=Nc3c(C)cc(S(=O)(=O)O)cc3)c(S(=O)(=O)O)cc1cc(NC(=O)Nc1cc3ccc(N=Nc4ccccc4)c(c3cc1)O)cc2	1098.25	349.84	4.12e-35	----	----	----	726.74	2.06e-38	6.44	8.4074	0.924662		9.31255e-19	5.13464e-08	0.0400612	0.0678577	0.00551689	97.7151	2.17145	0	0.301246	0	0	0											6420446	34	408.34	0.301246	301246	5.47892	414.517	2.61754	169264	5.22856	0.169264	0.620634
1342	InChI=1S/C34H26N6O6S2/c1-19-15-21(11-13-27(19)37-39-29-17-31(47(41,42)43)23-7-3-5-9-25(23)33(29)35)22-12-14-28(20(2)16-22)38-40-30-18-32(48(44,45)46)24-8-4-6-10-26(24)34(30)36/h3-18H,35-36H2,1-2H3/b39-37+,40-38+	c12c(N)c(N=Nc3c(C)cc(c4cc(C)c(N=Nc5c(N)c6ccccc6c(S(=O)(=O)[O])c5)cc4)cc3)cc(S(=O)(=O)[O])c1cccc2	1031.57	349.84	1.02e-32	----	----	----	680.76	9.75e-31	6.3	2.235	0.349278		4.52899e-18	2.49714e-07	0.0552914	0.0678474	0.00551605	97.7002	2.17112	0	0.282187	0	0	0											1733148	34	408.34	0.282187	282187	5.45054	414.517	2.61754	169264	5.22856	0.169264	0.620634
1923	InChI=1S/C20H22ClN3O2/c1-24(2,3,21)15-11-9-14-10-12-18(25)20(16(14)13-15)23-22-17-7-5-6-8-19(17)26-4/h5-13,25H,1-4H3/b23-22+	O(c(ccc1)c(c1)N=Nc(c(O)cc2)c(cc(c3)N(Cl)(C)(C)C)c2c3)C	641.93	278.9	5.82e-16	----	----	----	371.87	1.72e-21	1.88	0.21025	-0.677264		2.58992e-09	0.0123435	93.5581	0.00436472	0.000354855	6.2852	0.139671	0	0.261685	0	0	0											68391300	20	240.2	0.261685	261685	5.41778	703.7	2.84739	169029	5.22796	0.169029	0.619772
1215	InChI=1S/C34H24N4O8S2/c1-19-16-21(10-13-27(19)35-37-29-15-12-24-26(33(29)39)8-5-9-31(24)47(41,42)43)22-11-14-28(20(2)17-22)36-38-30-18-32(48(44,45)46)23-6-3-4-7-25(23)34(30)40/h3-18,39-40H,1-2H3/b37-35+,38-36+	c1c(S(=O)(=O)[O])c2ccccc2c(O)c1N=Nc3c(C)cc(cc3)c4cc(C)c(cc4)N=Nc5c(O)c6cccc(S(=O)(=O)[O])c6cc5	1016.09	349.84	3.63e-32	----	----	----	682.73	8.45e-32	7.77	16.609	1.22034		2.07216e-20	1.14252e-09	0.00187452	0.0678837	0.005519	97.7525	2.17228	0	0.282238	0	0	0											25188492	34	408.34	0.282238	282238	5.45062	413.396	2.61637	168806	5.22739	0.168806	0.618956
1777	InChI=1S/C24H19N4O6S/c1-34-20-5-3-2-4-19(20)27-28-22-21(35(31,32)33)13-15-12-17(10-11-18(15)23(22)29)26-24(30)14-6-8-16(25)9-7-14/h2-13,29H,25H2,1H3,(H,26,30)/b28-27+	c12c(O)c(N=Nc3c(OC)cccc3)c(S(=O)(=O)[O])cc1cc(NC(=O)c1ccc(N)cc1)cc2	798.79	349.84	1.08e-23	----	----	----	492.51	3.31e-28	2.22	388.95	2.58989		2.96018e-17	1.63215e-06	86.9301	0.00887249	0.00072134	12.7764	0.28392	0	0.287811	0	0	0											752919996	24	288.24	0.287811	287811	5.45911	584.376	2.76669	168441	5.22645	0.168441	0.617616
1908	InChI=1S/C34H28N5O10S2/c1-48-28-16-21(22-9-13-26(29(17-22)49-2)38-39(41)24-11-7-19-5-3-4-6-20(19)15-24)8-12-25(28)36-37-27-14-10-23-18-30(50(42,43)44)34(51(45,46)47)32(35)31(23)33(27)40/h3-18,40H,35H2,1-2H3,(H,38,41)(H,42,43,44)(H,45,46,47)/b37-36+	c12c(N)c(S(=O)(=O)O)c(S(=O)(=O)O)cc1ccc(N=Nc1c(OC)cc(c3cc(OC)c(N=N(c4ccc5ccccc5c4)O)cc3)cc1)c2O	1246.74	349.84	5.61e-42	----	----	----	730.75	8.55e-44	0.71	199.5	2.29994	40000	4.89016e-19	2.69628e-08	99.5375	0.000313951	2.55245e-05	0.452089	0.0100464	0	0.301246	0	0	0											2610051	34	408.34	0.301246	301246	5.47892	412.242	2.61515	168335	5.22617	0.168335	0.617228
1905	InChI=1S/C34H28N5O10S2/c1-48-29-15-21(22-9-12-28(30(16-22)49-2)38-39(41)24-10-7-19-5-3-4-6-20(19)13-24)8-11-27(29)36-37-33-31(51(45,46)47)17-23-14-25(50(42,43)44)18-26(35)32(23)34(33)40/h3-18,40H,35H2,1-2H3,(H,38,41)(H,42,43,44)(H,45,46,47)/b37-36+	c12c(N)cc(S(=O)(=O)O)cc1cc(S(=O)(=O)O)c(N=Nc1c(OC)cc(c3cc(OC)c(N=N(c4ccc5ccccc5c4)O)cc3)cc1)c2O	1246.74	349.84	5.61e-42	----	----	----	730.75	8.55e-44	0.71	199.5	2.29994		9.80483e-17	5.40607e-06	99.5375	0.000313951	2.55245e-05	0.452089	0.0100464	0	0.301246	0	0	0											2429745	34	408.34	0.301246	301246	5.47892	412.242	2.61515	168335	5.22617	0.168335	0.617228
1928	InChI=1S/C14H16ClN3/c1-10-5-3-4-6-14(10)18-17-12-7-8-13(16-15)11(2)9-12/h3-9H,1-2,16H3/b18-17+	c(ccc1N=Nc(ccc2N(H)(H)(H)Cl)cc2C)cc1C	504.15	214.54	2.07e-10	----	----	----	261.76	5.87e-16	0.61	0.51127	-0.29135		0.000283908	0.0164754	99.6156	0.000249576	2.02907e-05	0.359389	0.00798642	0	0.261674	0	0	0											2298137	14	168.14	0.261674	261674	5.41776	999.67	2.99986	168084	5.22553	0.168084	0.61631
1289	InChI=1S/C33H26N8O6S/c1-18-16-28(40-37-24-11-13-26(14-12-24)48(45,46)47)30(35)31(29(18)34)41-38-23-9-5-21(6-10-23)20-3-7-22(8-4-20)36-39-25-15-19(2)32(42)27(17-25)33(43)44/h3-17,42H,34-35H2,1-2H3/b39-36+,40-37+,41-38+	[O]S(=O)(=O)c2ccc(cc2)N=Nc3cc(c(c(c3N)N=Nc4ccc(cc4)c5ccc(cc5)N=Nc1cc(c(c(c1)C(=O)[O])O)C)N)C	987.01	349.84	5.07e-30	----	----	----	664.7	1.58e-30	6.32	0.0049475	-2.30561		1.90781e-15	0.000105191	0.0528042	0.067849	0.00551618	97.7026	2.17117	0	0.281756	0	0	0											786577820	33	396.33	0.281756	281756	5.44987	423.884	2.62725	167998	5.2253	0.167998	0.615992
1993	InChI=1S/C17H16N2O/c1-19(2)13-9-7-12(8-10-13)11-16-17(20)14-5-3-4-6-15(14)18-16/h3-11,18H,1-2H3/b16-11-	O=C1C3=C(NC1=CC2=CC=C(C=C2)N(C)C)C=CC=C3	409.88	165.4	1.71e-07	----	----	----	264.33	3.96e-11	4	20.099	1.30317		0.000601198	0.000129322	9.94083	0.0611361	0.00497041	88.036	1.95636	0	0.217294	0	0	0											12236292	17	204.17	0.217294	217294	5.33705	822.055	2.9149	167839	5.22489	0.167839	0.61541
1337	InChI=1S/C26H16N4O6S/c31-23-11-5-17(13-21(23)25(33)34)29-27-15-1-7-19(8-2-15)37-20-9-3-16(4-10-20)28-30-18-6-12-24(32)22(14-18)26(35)36/h1-14,31-32H/b29-27+,30-28+	[O]C(=O)c1c(O)ccc(N=Nc2ccc(Sc3ccc(N=Nc4cc(C(=O)[O])c(O)cc4)cc3)cc2)c1	766.77	337.21	1.19e-21	----	----	----	514.52	1.63e-21	9	3.4695e-05	-4.45973		4.10828e-16	3.02009e-05	0.000103014	0.0678848	0.00551909	97.7541	2.17231	0	0.276534	0	0	0											80234339	26	312.26	0.276534	276534	5.44175	537.459	2.73035	167827	5.22486	0.167827	0.615366
89	InChI=1S/C6H12N4/c1-7-2-9-4-8(1)5-10(3-7)6-9/h1-6H2	N(CN(CN1CN23)C3)(C1)C2	208.59	65.06	0.091	----	----	0.004	140.19	0.163	-4	1000000	6	449000	0.00335848	3.03492e-07	99.9965	6.14979e-08	4.99983e-09	8.85569e-05	1.96793e-06	7.58088	1.71812e-05	0.325938	0	0	Unstable MOC			X		X					100970	6	72.06	0.325956	325956	5.51316	2325.1	3.36644	167547	5.22414	0.167547	0.614338
1301	InChI=1S/C31H24N6O7S/c1-17-14-20(4-11-26(17)33-32-22-6-13-28(38)25(16-22)31(40)41)21-5-12-27(18(2)15-21)34-35-29-19(3)36-37(30(29)39)23-7-9-24(10-8-23)45(42,43)44/h4-16,38-39H,1-3H3/b33-32+,35-34+	[O]S(=O)(=O)c2ccc(cc2)n3c(c(c(n3)C)N=Nc4c(cc(cc4)c5cc(c(cc5)N=Nc1ccc(c(c1)C(=O)[O])O)C)C)O	921.47	349.84	8.54e-28	----	----	----	626.65	1.32e-30	6.83	0.12283	-0.910696		2.23962e-17	1.23486e-06	0.016324	0.0678738	0.0055182	97.7383	2.17196	0	0.280653	0	0	0											136054187	31	372.31	0.280653	280653	5.44817	447.863	2.65115	166744	5.22205	0.166744	0.611394
1237	InChI=1S/C29H19N5O7S/c30-19-6-1-18-13-26(42(39,40)41)27(28(36)23(18)14-19)34-32-21-9-4-17(5-10-21)16-2-7-20(8-3-16)31-33-22-11-12-25(35)24(15-22)29(37)38/h1-15,35-36H,30H2/b33-31+,34-32+	c12c(O)c(N=Nc3ccc(c4ccc(N=Nc5cc(C(=O)[O])c(O)cc5)cc4)cc3)c(S(=O)(=O)[O])cc1ccc(N)c2	912.82	349.84	1.67e-27	----	----	----	583.58	1.36e-29	5.57	1.2951	0.112303		3.5895e-17	1.97914e-06	0.296217	0.0676838	0.00550275	97.4647	2.16588	0	0.279245	0	0	0											25255065	29	348.29	0.279245	279245	5.44598	478.503	2.67988	166658	5.22183	0.166658	0.611078
1244	InChI=1S/C29H19N5O7S/c30-24-11-5-18-13-22(42(39,40)41)15-26(36)27(18)28(24)34-32-20-8-3-17(4-9-20)16-1-6-19(7-2-16)31-33-21-10-12-25(35)23(14-21)29(37)38/h1-15,35-36H,30H2/b33-31+,34-32+	[O]S(=O)(=O)c1cc3c(c(c(cc3)N)N=Nc4ccc(cc4)c5ccc(cc5)N=Nc2ccc(c(c2)C(=O)[O])O)c(c1)O	912.82	349.84	1.67e-27	----	----	----	583.58	1.36e-29	5.27	1.2951	0.112303		7.14094e-17	3.93729e-06	0.589293	0.0674849	0.00548658	97.1782	2.15952	0	0.279245	0	0	0											25188243	29	348.29	0.279245	279245	5.44598	478.503	2.67988	166658	5.22183	0.166658	0.611078
1220	InChI=1S/C32H20N4O8S2/c37-25-17-11-21-3-1-5-27(45(39,40)41)29(21)31(25)35-33-23-13-7-19(8-14-23)20-9-15-24(16-10-20)34-36-32-26(38)18-12-22-4-2-6-28(30(22)32)46(42,43)44/h1-18,37-38H/b35-33+,36-34+	c12c(\N=N\c3ccc(c4ccc(\N=N\c5c6c(S(=O)(=O)[O])cccc6ccc5O)cc4)cc3)c(O)ccc1cccc2S(=O)(=O)[O]	992.89	349.84	2.43e-31	----	----	----	654.67	6.94e-32	6.68	178.99	2.25283		2.26787e-20	1.25043e-09	0.0230568	0.0678693	0.00551783	97.7318	2.17182	0	0.281477	0	0	0											18031828	32	384.32	0.281477	281477	5.44944	429.952	2.63342	165239	5.21811	0.165239	0.605877
1229	InChI=1S/C34H24N4O9S2/c1-46-29-15-19(11-13-25(29)35-37-27-17-31(48(41)42)21-7-3-5-9-23(21)33(27)39)20-12-14-26(30(16-20)47-2)36-38-28-18-32(49(43,44)45)22-8-4-6-10-24(22)34(28)40/h3-18,39-40H,1-2H3/b37-35+,38-36+	c12c(O)c(N=Nc3c(OC)cc(c4cc(OC)c(N=Nc5c(O)c6ccccc6c(S([O])=O)c5)cc4)cc3)cc(S(=O)(=O)[O])c1cccc2	1032.02	349.84	9.8e-33	----	----	----	698.73	1.93e-36	4.63	0.0059818	-2.22317		7.92298e-14	0.00436848	2.52223	0.0661697	0.00537965	95.2844	2.11743	0	0.282634	0	0	0											Nothing	34	408.34	0.282634	282634	5.45122	404.497	2.60692	165172	5.21794	0.165172	0.605632
1258	InChI=1S/C31H22N8O6S/c32-26-16-27(33)29(39-36-22-9-12-24(13-10-22)46(43,44)45)17-28(26)38-35-21-7-3-19(4-8-21)18-1-5-20(6-2-18)34-37-23-11-14-25(31(41)42)30(40)15-23/h1-17,40H,32-33H2/b37-34+,38-35+,39-36+	S(=O)(=O)([O])c1ccc(N=Nc2c(N)cc(N)c(N=Nc3ccc(c4ccc(N=Nc5cc(O)c(C(=O)[O])cc5)cc4)cc3)c2)cc1	963.82	349.84	3.13e-29	----	----	----	636.65	1.29e-30	5.22	0.053257	-1.27362		2.12408e-15	0.000117115	0.660722	0.0674363	0.00548263	97.1083	2.15796	0	0.280955	0	0	0											1192477738	31	372.31	0.280955	280955	5.44864	441.302	2.64474	164301	5.21564	0.164301	0.602437
273	InChI=1S/C40H26N2O6/c1-3-47-23-9-5-21(6-10-23)41-37(43)29-17-13-25-27-15-19-31-36-32(40(46)42(39(31)45)22-7-11-24(12-8-22)48-4-2)20-16-28(34(27)36)26-14-18-30(38(41)44)35(29)33(25)26/h5-20H,3-4H2,1-2H3	O=C(N(C(=O)c(c1c(c(c(c(c(c(C(=O)N(C2(=O))c(ccc(OCC)c3)c3)c4)c2cc5)c56)c4)cc7)c6c8)c8)c(ccc(OCC)c9)c9)c17	1029.07	349.84	2.54e-26	----	----	----	630.66	3.01e-22	6.32	6.3066e-07	-6.2002		1.40899e-11	0.776874	0.052394	0.067322	0.00547333	96.9436	2.1543	0	0.215607	0	0	0											24108892	40	480.4	0.215607	215607	5.33366	341.875	2.53387	164237	5.21547	0.164237	0.602202
1927	InChI=1S/C14H12N4O2/c1-19-13-7-9(3-5-11(13)17-15)10-4-6-12(18-16)14(8-10)20-2/h3-8H,1-2H3	N#Nc(c(OC)cc(c(ccc(N#N)c1OC)c1)c2)c2	742.98	326.1	4.61e-18	----	----	----	268.28	1.55e-08	4.64	85.154	1.93021		9.63305e-16	1.97836e-07	2.46634	0.0662106	0.00538298	95.3433	2.11874	0	0.261717	0	0	0											20282706	14	168.14	0.261717	261717	5.41783	975.538	2.98924	164027	5.21492	0.164027	0.601432
1249	InChI=1S/C31H20N6O8S/c38-27-15-11-23(17-25(27)31(41)42)35-32-20-5-1-18(2-6-20)19-3-7-21(8-4-19)33-36-26-14-16-28(39)29(30(26)40)37-34-22-9-12-24(13-10-22)46(43,44)45/h1-17,38-40H/b35-32+,36-33+,37-34+	[O]S(=O)(=O)c2ccc(cc2)N=Nc3c(ccc(c3O)N=Nc4ccc(cc4)c5ccc(cc5)N=Nc1cc(c(cc1)O)C(=O)[O])O	948.34	349.84	1.05e-28	----	----	----	638.62	1.12e-31	6.94	0.0087042	-2.06027		2.50025e-16	1.37856e-05	0.0126719	0.0678763	0.0055184	97.7419	2.17204	0	0.281013	0	0	0											25180396	31	372.31	0.281013	281013	5.44873	440.032	2.64348	163828	5.21439	0.163828	0.600704
1285	InChI=1S/C32H26N4O8S2/c1-4-44-25-10-8-24(9-11-25)33-34-27-12-5-21(15-19(27)2)22-6-13-28(20(3)16-22)35-36-32-29(37)14-7-23-17-26(45(38,39)40)18-30(31(23)32)46(41,42)43/h5-18,37H,4H2,1-3H3/b34-33+,36-35+	[O]S(=O)(=O)c3cc(cc2c3c(c(cc2)O)N=Nc4c(cc(cc4)c5cc(c(cc5)N=Nc1ccc(cc1)OCC)C)C)S(=O)(=O)[O]	945.62	349.84	1.14e-29	----	----	----	660.72	6.53e-28	6.95	21.454	1.33151		1.02561e-19	5.65487e-09	0.0123835	0.0678765	0.00551842	97.7422	2.17205	0	0.281646	0	0	0											86878753	32	384.32	0.281646	281646	5.4497	426.272	2.62969	163825	5.21438	0.163825	0.60069
1776	InChI=1S/C17H13N2O5S/c1-24-15-9-5-4-8-13(15)18-19-14-10-16(25(21,22)23)11-6-2-3-7-12(11)17(14)20/h2-10,20H,1H3/b19-18+	[O]S(C1=C(C=CC=C3)C3=C(C(N=NC2=CC=CC=C2OC)=C1)O)(=O)=O	564.23	242.6	8.56e-15	----	----	----	358.37	4.13e-18	2.43	13182	4.11998		5.03138e-13	3.72662e-07	80.3963	0.013308	0.00108195	19.1635	0.425855	0	0.283086	0	0	0											22036971	17	204.17	0.283086	283086	5.45192	789.926	2.89759	161279	5.20758	0.161279	0.591357
1732	InChI=1S/C7H9ClN/c1-5-4-6(8)2-3-7(5)9/h2-4H,1,9H3	Cc1cc(Cl)ccc1[N](H)(H)H	380.76	153.58	1.18e-06	----	----	----	142.61	1.44e-13	-1.42	92.648	1.96684		0.00488411	0.000199278	99.9915	2.33796e-06	1.90079e-07	0.00336667	7.48149e-05	0	0.27267	0	0	0			X						X	X	95692	7	84.07	0.27267	272670	5.43564	1912	3.28149	160742	5.20613	0.160742	0.589386
1315	InChI=1S/C37H28N4O10S3/c1-22-4-13-30(14-5-22)54(49,50)51-29-11-9-28(10-12-29)38-39-32-15-6-25(18-23(32)2)26-7-16-33(24(3)19-26)40-41-37-34(42)17-8-27-20-31(52(43,44)45)21-35(36(27)37)53(46,47)48/h4-21H,1-3H3,(H,43,44,45)	N(=Nc3ccc(cc3C)c4cc(c(cc4)N=Nc5ccc(cc5)OS(=O)(=O)c6ccc(cc6)C)C)c1c(ccc2cc(cc(c12)S(=O)(=O)[O])S(=O)(=O)O)[O]	1100.36	349.84	3.46e-35	----	----	----	786.85	5.08e-31	7.86	0.063587	-1.19663		5.0704e-18	2.79566e-07	0.00152367	0.0678839	0.00551902	97.7528	2.17229	0	0.284614	0	0	0											25317457	37	444.37	0.284614	284614	5.45426	361.714	2.55837	160735	5.20611	0.160735	0.589361
963	InChI=1S/C2H6OS/c1-4(2)3/h1-2H3	O=S(C)C	128.63	-49.71	0.622	189	18.5	0.61	78.13	4.96e-08	-1.35	1000000	6	1000000	0.127997	1.88865e-07	99.868	2.74348e-06	2.23047e-07	0.00395061	8.77913e-05	0	0	0.467512	3.53626e-06	0.0547894	3										67685	2	24.02	0.522305	522305	5.71792	6685.07	3.82511	160575	5.20568	0.160575	0.588777
1253	InChI=1S/C36H29N9O7S2/c1-19-14-21(8-11-27(19)41-43-29-13-10-24(37)18-26(29)38)22-9-12-28(20(2)15-22)42-44-34-30(53(47,48)49)16-23-17-31(54(50,51)52)35(36(46)32(23)33(34)39)45-40-25-6-4-3-5-7-25/h3-18,46H,37-39H2,1-2H3/b43-41+,44-42+,45-40+	c1c(c(c(c2c(c(c(cc12)S(=O)(=O)[O])\N=N\c1ccccc1)O)N)\N=N\c1c(cc(cc1)c1cc(c(cc1)\N=N\c1c(cc(cc1)N)N)C)C)S(=O)(=O)[O]	1152.24	349.84	4.6e-37	----	----	----	765.82	1e-39	6	5.1664	0.713188		4.39526e-18	2.42341e-07	0.11026	0.0678101	0.00551301	97.6465	2.16992	0	0.284184	0	0	0											56532275	36	432.36	0.284184	284184	5.4536	371.084	2.56947	160442	5.20532	0.160442	0.588287
1911	InChI=1S/C34H24N8O10S2/c35-32-31-27(17-30(54(50,51)52)33(32)41-39-23-9-13-25(14-10-23)42(45)46)29(53(47,48)49)18-28(34(31)44)40-38-22-7-3-20(4-8-22)19-1-5-21(6-2-19)36-37-24-11-15-26(43)16-12-24/h1-18,43-44H,35H2,(H,47,48,49)(H,50,51,52)/b37-36+,40-38+,41-39+	OS(=O)(=O)c3c(c(c2c(c3)c(cc(c2O)N=Nc4ccc(cc4)c5ccc(cc5)N=Nc6ccc(cc6)O)S(=O)(=O)O)N)N=Nc1ccc(cc1)N(=O)=O	1134.41	349.84	2.04e-36	----	----	----	768.74	2.71e-39	6.8	115.07	2.06096		3.14244e-20	1.73264e-09	0.0174913	0.0678731	0.00551813	97.7372	2.17194	0	0.301246	0	0	0											4335095	34	408.34	0.301246	301246	5.47892	391.87	2.59314	160016	5.20416	0.160016	0.586726
1330	InChI=1S/C41H78O6/c1-4-7-10-13-16-19-20-23-25-28-31-34-40(43)46-37-38(47-41(44)35-32-29-26-22-18-15-12-9-6-3)36-45-39(42)33-30-27-24-21-17-14-11-8-5-2/h38H,4-37H2,1-3H3	CCCCCCCCCCCC(OCC(OC(CCCCCCCCCCC)=O)COC(CCCCCCCCCCCCC)=O)=O	632.85	256.82	2.99e-14	----	----	----	667.08	1.52e-05	9	6.6708e-07	-6.17582		8.87557e-11	1.36139e-05	1.10382e-07	0.0678849	0.0055191	97.7543	2.17232	0	0	0.215838	0	0											8001318	41	492.41	0.215838	215838	5.33413	323.557	2.50995	159323	5.20228	0.159323	0.584183
1831	InChI=1S/C34H22N4O8S2/c1-19-13-23(8-11-28(19)36-35-26-10-7-21-5-3-4-6-22(21)15-26)24-9-12-29(20(2)14-24)37-38-33-31(48(44,45)46)17-25-16-27(47(41,42)43)18-30(39)32(25)34(33)40/h3-18H,1-2H3	c12c([O])c(N=Nc3c(C)cc(c4cc(C)c(N=Nc5cc6ccccc6cc5)cc4)cc3)c(S(=O)(=O)[O])cc1cc(S(=O)(=O)[O])cc2[O]	1016.09	349.84	3.63e-32	----	----	----	682.73	8.45e-32	7.07	16.609	1.22034		1.03846e-19	5.72574e-09	0.00939414	0.0678786	0.00551858	97.7451	2.17211	0	0.265486	0	0	0											Nothing	34	408.34	0.265486	265486	5.42404	388.86	2.58979	158787	5.20082	0.158787	0.58222
1240	InChI=1S/C35H27N9O7S2/c1-19-15-28(27(37)18-26(19)36)42-39-24-11-7-20(8-12-24)21-9-13-25(14-10-21)41-43-33-29(52(46,47)48)16-22-17-30(53(49,50)51)34(35(45)31(22)32(33)38)44-40-23-5-3-2-4-6-23/h2-18,45H,36-38H2,1H3/b42-39+,43-41+,44-40+	[O]S(=O)(=O)c3cc6c(c(c(c(c6)S(=O)(=O)[O])N=Nc2ccccc2)O)c(c3N=Nc4ccc(cc4)c5ccc(cc5)N=Nc1c(cc(c(c1)C)N)N)N	1140.64	349.84	1.21e-36	----	----	----	751.8	9.08e-40	5.45	17.003	1.23053		4.63879e-18	2.55768e-07	0.390122	0.0676201	0.00549757	97.3729	2.16384	0	0.283884	0	0	0											25156494	35	420.35	0.283884	283884	5.45314	377.605	2.57704	158726	5.20065	0.158726	0.581997
1920	InChI=1S/C19H20N8O/c1-28-19-7-4-13(24-25-16-5-2-11(20)8-14(16)22)10-18(19)27-26-17-6-3-12(21)9-15(17)23/h2-10H,20-23H2,1H3/b25-24+,27-26+	O(c(c(N=Nc(c(N)cc(N)c1)c1)cc(N=Nc(c(N)cc(N)c2)c2)c3)c3)C	608.76	263.4	1.06e-13	----	----	----	376.42	3.7e-23	2.34	0.11039	-0.95707		8.1099e-07	0.0302057	83.4334	0.0112257	0.000912662	16.1651	0.359223	0	0.261638	0	0	0											6358834	19	228.19	0.261638	261638	5.4177	695.07	2.84203	158608	5.20033	0.158608	0.581563
1312	InChI=1S/C34H25N5O10S2/c1-48-28-14-18(7-11-25(28)36-38-27-17-30(50(42,43)44)23-5-3-4-6-24(23)33(27)40)19-8-12-26(29(15-19)49-2)37-39-32-31(51(45,46)47)16-20-13-21(35)9-10-22(20)34(32)41/h3-17,40-41H,35H2,1-2H3/b38-36+,39-37+	c12c(O)c(N=Nc3c(OC)cc(c4cc(OC)c(N=Nc5c(O)c6ccccc6c(S(=O)(=O)[O])c5)cc4)cc3)c(S(=O)(=O)[O])cc1cc(N)cc2	1082.77	349.84	1.49e-34	----	----	----	729.74	8.58e-38	5.92	519.99	2.71599		5.00175e-20	2.75781e-09	0.132532	0.067795	0.00551178	97.6247	2.16944	0	0.28339	0	0	0											25255054	34	408.34	0.28339	283390	5.45238	388.344	2.58922	158576	5.20024	0.158576	0.581447
1824	InChI=1S/C2H7O7P2/c1-2(3,10(4,5)6)11(7,8)9/h3H,1H3,(H,4,5)(H2,7,8,9)	[O]P(O)(=O)C(O)(C)P(O)(O)=O	456.79	88.01	1.24e-10	----	----	----	206.03	9.79e-26	-0.01	1000000	6	690000	9.94823e-11	1.7195e-07	99.9116	6.00469e-05	4.88186e-06	0.0864676	0.0019215	0	0	1.3592	0	0											2809214	2	24.02	1.3592	1.3592e+06	6.13328	6597.11	3.81935	158463	5.19993	0.158463	0.581029
1390	InChI=1S/C23H26ClN3/c1-23(2)20-8-5-6-9-21(20)27(4,24)22(23)15-12-18-10-13-19(14-11-18)26(3)17-7-16-25/h5-6,8-15H,7,17H2,1-4H3/b15-12+	CC3(C(=N(c2c3cccc2)(Cl)C)C=Cc1ccc(cc1)N(CCC#N)C)C	632.39	274.44	1.86e-14	----	----	----	379.94	6.15e-17	0.4	0.022188	-1.65388		8.5337e-07	0.140868	99.6324	0.000153913	1.25133e-05	0.221635	0.00492522	0	0	0.216041	4.47206e-07	0.00127032											12217480	23	276.23	0.217312	217312	5.33708	571.964	2.75737	157994	5.19864	0.157994	0.57931
1844	InChI=1S/C32H19N5O10S3/c33-25-16-23(49(42,43)44)13-20-15-27(50(45,46)47)30(32(39)28(20)25)37-35-22-11-7-18(8-12-22)17-5-9-21(10-6-17)34-36-29-26(48(40)41)14-19-3-1-2-4-24(19)31(29)38/h1-16,38H,33H2	c12c([O])c(N=Nc3ccc(c4ccc(N=Nc5c(O)c6ccccc6cc5S([O])=O)cc4)cc3)c(S(=O)(=O)[O])cc1cc(S(=O)(=O)[O])cc2N	1161.47	349.84	9.54e-39	----	----	----	733.75	9.11e-44	2.6	1475.9	3.16906		9.82579e-18	5.41763e-07	73.4936	0.0179939	0.00146292	25.9112	0.575804	0	0.301286	0	0	0											2429734	32	384.32	0.301286	301286	5.47898	410.611	2.61343	157806	5.19812	0.157806	0.578623
1921	InChI=1S/C13H15ClN4/c1-9-4-2-3-5-11(9)17-18-12-7-6-10(15)8-13(12)16-14/h2-8H,15H2,1,16H3/b18-17+	c(ccc1N=Nc(ccc2N)c(c2)N(H)(H)(H)Cl)cc1C	535.12	229	2.26e-11	----	----	----	262.74	1.88e-19	0.39	20.251	1.30645		7.86772e-07	0.000300852	99.7778	0.000150629	1.22463e-05	0.216906	0.00482013	0	0.261717	0	0	0											6364358	13	156.13	0.261717	261717	5.41783	996.105	2.99831	155522	5.19179	0.155522	0.570247
1574	InChI=1S/C17H36N2O/c1-4-5-6-7-8-9-10-11-12-14-17(20)18-15-13-16-19(2)3/h4-16H2,1-3H3,(H,18,20)	CCCCCCCCCCCC(=O)NCCCN(C)C	407.12	150.12	2.97e-07	----	----	----	284.49	3.65e-10	4.4	41.269	1.61562		0.000231764	4.06506e-05	4.2094	0.0650272	0.00528676	93.6392	2.08087	0	0	0.215838	0	0	3										68140012	17	204.17	0.215838	215838	5.33413	758.684	2.88006	154900	5.19005	0.1549	0.567968
1328	InChI=1S/C37H28N4O12S3/c1-22-4-13-28(14-5-22)56(49,50)53-27-11-9-26(10-12-27)38-39-30-15-6-23(19-33(30)51-2)24-7-16-31(34(20-24)52-3)40-41-37-32(42)17-8-25-18-29(54(43,44)45)21-35(36(25)37)55(46,47)48/h4-21,42H,1-3H3/b39-38+,41-40+	Cc1ccc(cc1)S(=O)(=O)Oc2ccc(cc2)N=Nc3c(OC)cc(cc3)c4cc(OC)c(cc4)N=Nc5c6c(S(=O)(=O)[O])cc(S(=O)(=O)[O])cc6ccc5O	1124.47	349.84	4.66e-36	----	----	----	818.85	1.46e-33	6.93	0.16467	-0.783386		1.73404e-17	9.56094e-07	0.0129671	0.0678761	0.00551838	97.7416	2.17204	0	0.28523	0	0	0											757878050	37	444.37	0.28523	285230	5.4552	348.33	2.54199	154787	5.18974	0.154787	0.567554
1286	InChI=1S/C9H18N2O2/c1-5-12-6-2-10(1)9-11-3-7-13-8-4-11/h1-9H2	O(CCN1CN(CCO2)CC2)CC1	266.43	66.11	0.00469	----	----	----	186.26	2.69e-10	-1.53	1000000	6		0.00234908	1.76768e-07	99.995	1.8149e-06	1.47553e-07	0.00261346	5.80769e-05	0	0	0.266474	0	0		X		X					X		5625901	9	108.09	0.266474	266474	5.42566	1430.66	3.15554	154640	5.18932	0.15464	0.567012
1742	InChI=1S/C26H56N/c1-5-7-9-11-13-15-17-19-21-23-25-27(3,4)26-24-22-20-18-16-14-12-10-8-6-2/h5-26H2,1-4H3	CCCCCCCCCCCC[N](C)(C)CCCCCCCCCCCC	564.79	242.86	2.65e-12	----	----	----	382.74	2.13e-09	6.62	3.8274e-07	-6.4171		0.00180546	4.29409	0.0253346	0.0649515	0.00528061	93.5301	2.07845	0	0	0.189056	0	0											13146866	26	312.26	0.189056	189056	5.27659	493.953	2.69369	154242	5.1882	0.154242	0.565553
1522	InChI=1S/C22H45NO3/c1-2-3-4-5-6-7-8-9-10-11-12-13-14-15-16-17-18-23(26,19-21-24)20-22-25/h9-10,24-25H,2-8,11-22H2,1H3/b10-9+	CCCCCCCCC=CCCCCCCCCN(=O)(CCO)CCO	609.93	263.95	4.07e-17	----	----	----	371.61	7.5e-16	5.86	0.0058606	-2.23206		1.05584e-11	0.00101145	0.152136	0.067781	0.00551065	97.6046	2.16899	0	0	0.215836	0	0											61791466	22	264.22	0.215836	215836	5.33412	580.814	2.76404	153463	5.186	0.153463	0.562697
347	InChI=1S/C37H27N8O10S2/c1-18-11-20(3-7-28(18)41-40-24-6-10-32(46)26(16-24)37(48)49)21-4-8-29(19(2)12-21)42-45-35-33(57(53,54)55)14-22-13-25(56(50,51)52)17-31(34(22)36(35)47)44-43-30-9-5-23(38)15-27(30)39/h3-17,46-47H,38-39H2,1-2H3/b41-40+,44-43+,45-42+	Nc3cc(c(cc3)N=Nc4cc(cc2c4c(c(c(c2)S(=O)(=O)[O])N=Nc5ccc(cc5C)c6cc(c(cc6)N=Nc1cc(c(cc1)O)C(=O)[O])C)O)S(=O)(=O)[O])N	1226.93	349.84	8.69e-40	----	----	----	810.82	7.48e-42	6.76	2.7308	0.43629		1.53136e-18	8.44341e-08	0.0191785	0.0678719	0.00551804	97.7355	2.1719	0	0.27763	0	0	0											764584056	37	444.37	0.27763	277630	5.44347	342.407	2.53454	152155	5.18229	0.152155	0.557903
1587	InChI=1S/C22H32O3S/c1-15(2)11-16(3)12-17(4)13-18(5)21-8-6-7-19-14-20(26(23,24)25)9-10-22(19)21/h6-10,14-18H,11-13H2,1-5H3,(H,23,24,25)	c12ccc(S(=O)(=O)O)cc1cccc2C(C)CC(C)CC(C)CC(C)C	502.85	203.86	1.96e-12	----	----	----	376.56	6.12e-09	5.67	1.4725	0.168055		3.17348e-09	2.48051e-05	0.235437	0.0677251	0.0055061	97.5241	2.1672	0	0	0.215838	0	0											68411314	22	264.22	0.215838	215838	5.33413	573.185	2.75829	151447	5.18026	0.151447	0.555305
1318	InChI=1S/C32H20Cl2N6O6S2/c33-23-13-17(9-11-25(23)37-39-27-15-29(47(41,42)43)19-5-1-3-7-21(19)31(27)35)18-10-12-26(24(34)14-18)38-40-28-16-30(48(44,45)46)20-6-2-4-8-22(20)32(28)36/h1-16H,35-36H2/b39-37+,40-38+	c4c(c2c(c(c4N=Nc5c(cc(cc5)c6cc(c(cc6)N=Nc1c(c3c(c(c1)S(=O)(=O)[O])cccc3)N)Cl)Cl)N)cccc2)S(=O)(=O)[O]	1045.76	349.84	3.16e-33	----	----	----	721.59	4.39e-31	6.49	1.1003	0.0415111		6.29723e-18	3.47209e-07	0.0357062	0.0678607	0.00551713	97.7194	2.17154	0	0.2832	0	0	0											25188403	32	384.32	0.2832	283200	5.45209	392.467	2.5938	150833	5.1785	0.150833	0.553054
1324	InChI=1S/C32H20Cl2N6O6S2/c33-24-14-18(6-11-27(24)37-39-31-22-4-2-1-3-17(22)5-10-26(31)35)19-7-12-28(25(34)15-19)38-40-32-23-9-8-21(47(41,42)43)13-20(23)16-29(30(32)36)48(44,45)46/h1-16H,35-36H2/b39-37+,40-38+	c12c(N=Nc3c(Cl)cc(c4cc(Cl)c(N=Nc5c6ccccc6ccc5N)cc4)cc3)c(N)c(S(=O)(=O)[O])cc1cc(S(=O)(=O)[O])cc2	1045.76	349.84	3.16e-33	----	----	----	721.59	4.39e-31	6.49	1.1003	0.0415111		6.29723e-18	3.47209e-07	0.0357062	0.0678607	0.00551713	97.7194	2.17154	0	0.2832	0	0	0											Nothing	32	384.32	0.2832	283200	5.45209	392.467	2.5938	150833	5.1785	0.150833	0.553054
1360	InChI=1S/C12H21NO13/c14-1-3-5(16)6(17)8(19)11(23-3)25-10-4(2-15)24-12(26-13(21)22)9(20)7(10)18/h3-12,14-20H,1-2H2	C1(ON(=O)=O)(C(C(C(OC2(C(C(C(O)(C(O2)CO)[H])O)O)[H])(C(O1)CO)[H])O)O)[H]	605.74	261.99	1.41e-17	----	----	----	387.3	3.29e-23	-4	1000000	6		1.46856e-17	4.24618e-09	99.9999	6.15e-08	5e-09	8.85599e-05	1.968e-06	0	0	0.402386	5.97115e-07	0.00169615											9004700	12	144.12	0.404082	404082	5.60647	1043.33	3.01842	150365	5.17715	0.150365	0.551338
1957	InChI=1S/C17H16N2O3/c1-18-12-6-7-13(19-8-9-20)15-14(12)16(21)10-4-2-3-5-11(10)17(15)22/h2-7,18-20H,8-9H2,1H3	O=C(c(c(C(=O)c1c(NC)ccc2NCCO)ccc3)c3)c12	485.23	205.7	1.06e-11	----	187	----	296.33	9.29e-20	3.28	164.66	2.21659	0.0355	8.71188e-05	0.18485	36.6127	0.0429049	0.0034882	61.783	1.37296	0	0.216894	0	0	0											2475469	17	204.17	0.216894	216894	5.33625	731.932	2.86447	149439	5.17446	0.149439	0.547942
1492	InChI=1S/C29H19N5O8S2/c35-28-25-15-12-23(30-29(36)18-4-2-1-3-5-18)16-19(25)17-26(44(40,41)42)27(28)34-33-21-8-6-20(7-9-21)31-32-22-10-13-24(14-11-22)43(37,38)39/h1-17,35H,(H,30,36)/b32-31+,34-33+	[O]S(C1=C(C(O)=C(C=CC(NC(C3=CC=CC=C3)=O)=C2)C2=C1)N=NC5=CC=C(C=C5)N=NC4=CC=C(C=C4)S([O])(=O)=O)(=O)=O	980.92	349.84	6.45e-31	----	----	----	631.64	2.02e-32	4.23	5097.4	3.70735		2.03375e-19	1.12135e-08	6.10309	0.0637419	0.00518226	91.7883	2.03974	0	0	0.268888	5.56598e-07	0.00158106											25188425	29	348.29	0.27047	270470	5.43212	428.202	2.63165	149139	5.17359	0.149139	0.546841
1293	InChI=1S/C28H28N8O6S2/c1-13-9-17(33-35-27-23(29)15(3)11-21(25(27)31)43(37,38)39)5-7-19(13)20-8-6-18(10-14(20)2)34-36-28-24(30)16(4)12-22(26(28)32)44(40,41)42/h5-12H,29-32H2,1-4H3/b35-33+,36-34+	S(=O)(=O)([O])c1c(N)c(N=Nc2cc(C)c(c3c(C)cc(N=Nc4c(N)c(C)cc(S(=O)(=O)[O])c4N)cc3)cc2)c(N)c(C)c1	998.11	349.84	1.58e-31	----	----	----	638.72	1.56e-35	2.11	232.25	2.36596		6.62281e-17	3.65161e-06	89.5489	0.00709472	0.000576806	10.2164	0.227031	0	0.281016	0	0	0											Nothing	28	336.28	0.281016	281016	5.44873	439.968	2.64342	147952	5.17012	0.147952	0.542492
1958	InChI=1S/C18H14N4O2/c23-22(24)18-12-10-17(11-13-18)21-20-16-8-6-15(7-9-16)19-14-4-2-1-3-5-14/h1-13,19H/b21-20+	O=N(=O)c(ccc(N=Nc(ccc(Nc(cccc1)c1)c2)c2)c3)c3	462.18	188.97	4.69e-09	----	----	----	318.34	1.13e-11	5.8	0.084782	-1.0717	0.00955	0.00073419	0.0033664	0.174631	0.0677636	0.00550923	97.5795	2.16844	0	0.217286	0	0	0											2581693	18	216.18	0.217286	217286	5.33703	682.561	2.83414	147556	5.16896	0.147556	0.541039
8	InChI=1S/C24H38O4/c1-3-5-7-9-11-15-19-27-23(25)21-17-13-14-18-22(21)24(26)28-20-16-12-10-8-6-4-2/h13-14,17-18H,3-12,15-16,19-20H2,1-2H3	O=C(OCCCCCCCC)c(c(ccc1)C(=O)OCCCCCCCC)c1	430.94	90.23	1.45e-06	----	-4	1e-07	390.57	1.18e-05	8.1	0.00045488	-3.3421	0.022	4.18596e-05	0.000376769	0.000876783	0.0678841	0.00551903	97.753	2.17229	0	0.199421	0	0	0	Transient										117840	24	288.24	0.199421	199421	5.29977	510.589	2.70807	147172	5.16783	0.147172	0.539632
153	InChI=1S/C24H18N4O4/c1-15-11-12-18(28(31)32)14-21(15)26-27-22-19-10-6-5-7-16(19)13-20(23(22)29)24(30)25-17-8-3-2-4-9-17/h2-14,29H,1H3,(H,25,30)/b27-26+	O=C(Nc(cccc1)c1)c(c(O)c(N=Nc(c(ccc2N(=O)=O)C)c2)c(c3ccc4)c4)c3	665.66	289.98	8.79e-17	----	----	----	426.43	1.86e-16	8.23	0.010314	-1.98657		6.35232e-14	1.55751e-06	0.000649974	0.0678845	0.00551906	97.7536	2.1723	0	0.217295	0	0	0	Immobile POC										6448959	24	288.24	0.217295	217295	5.33705	509.568	2.7072	146878	5.16696	0.146878	0.538553
246	InChI=1S/C15H12N2O3/c1-20-10-6-9(16)11-12(13(10)17)15(19)8-5-3-2-4-7(8)14(11)18/h2-6H,16-17H2,1H3	O=C(c(c(C(=O)c1c(N)cc(OC)c2N)ccc3)c3)c12	472.38	199.7	6.09e-10	----	242	----	268.27	2.35e-17	3.5	18.144	1.25873	0.482	0.000235844	0.00248911	25.8735	0.0503188	0.00409096	72.4591	1.6102	0	0.217289	0	0	0											2872482	15	180.15	0.217289	217289	5.33704	809.966	2.90847	145915	5.1641	0.145915	0.535023
1959	InChI=1S/C15H15N3O2/c1-10-3-8-15(20)14(9-10)18-17-13-6-4-12(5-7-13)16-11(2)19/h3-9,20H,1-2H3,(H,16,19)/b18-17+	O=C(Nc(ccc(N=Nc(c(O)ccc1C)c1)c2)c2)C	466.53	196.97	4.76e-10	----	195	5e-11	269.31	1.93e-15	3.98	257.67	2.41106	1.18	3.17949e-06	0.00119201	10.3607	0.0608507	0.00494721	87.625	1.94722	0	0.217293	0	0	0				X					X		2832408	15	180.15	0.217293	217293	5.33705	806.85	2.90679	145354	5.16243	0.145354	0.532965
173	InChI=1S/C22H34O4/c1-17(2)11-7-9-15-25-21(23)19-13-5-6-14-20(19)22(24)26-16-10-8-12-18(3)4/h5-6,13-14,17-18H,7-12,15-16H2,1-4H3	O=C(c1ccccc1C(=O)OCCCCC(C)C)OCCCCC(C)C	393.74	42.82	8.12e-06	----	----	----	362.51	6.7e-06	7.41	0.014062	-1.85195		0.024167	0.00178524	0.00429306	0.0678644	0.00551743	97.7247	2.17166	0	0.19937	0	0	0									X		71888896	22	264.22	0.19937	199370	5.29966	549.971	2.74034	145313	5.16231	0.145313	0.532816
159	InChI=1S/C20H14N2O5/c21-11-5-6-12(24)15-14(11)19(26)16-13(25)7-10(18(22)17(16)20(15)27)8-1-3-9(23)4-2-8/h1-7,23-25H,21-22H2	Nc3c2c(c(cc3c4ccc(cc4)O)O)C(=O)c1c(c(ccc1N)O)C2=O	651.47	283.35	2.24e-17	----	----	----	362.34	5.44e-23	4.89	0.089708	-1.04717		3.41134e-12	0.000381715	1.40205	0.0669329	0.0054417	96.3833	2.14185	0	0.217295	0	0	0											12222752	20	240.2	0.217295	217295	5.33705	599.698	2.77793	144047	5.15851	0.144047	0.528174
758	InChI=1S/C21H26N8/c1-11-4-5-14(26-28-20-6-12(2)15(22)9-17(20)24)8-19(11)27-29-21-7-13(3)16(23)10-18(21)25/h4-10H,23-24H2,1-3,22,25H3	[N](H)(H)(H)c3cc(N)c(C)cc3N=Nc1c(C)ccc(N=Nc2c(N)cc([N](H)(H)H)c(C)c2)c1	862.69	349.84	1.2e-21	----	----	----	390.49	7.23e-30	3.09	0.006459	-2.18983		7.68543e-13	0.042375	47.2712	0.0357661	0.00290781	51.5032	1.14452	0	0.221406	0	0	0											4482251	21	252.21	0.221406	221406	5.34519	566.996	2.75358	143002	5.15534	0.143002	0.524341
1596	InChI=1S/C20H19N/c1-16(17-8-4-2-5-9-17)18-12-14-20(15-13-18)21-19-10-6-3-7-11-19/h2-16,21H,1H3	c1ccccc1Nc2ccc(cc2)C(C)c3ccccc3	392.71	134.24	9.99e-07	----	----	----	273.38	1.24e-07	5.45	0.047109	-1.3269		0.0607816	0.00455035	0.389867	0.0675759	0.00549398	97.3093	2.16243	0	0	0.162743	0	0											68442682	20	240.2	0.162743	162743	5.2115	595.299	2.77473	142991	5.15531	0.142991	0.524299
331	InChI=1S/C34H25N6O11S3/c1-16-9-18(3-7-26(16)37-39-31-28(53(46,47)48)13-20-11-22(35)5-6-24(20)33(31)41)19-4-8-27(17(2)10-19)38-40-32-29(54(49,50)51)14-21-12-23(52(43,44)45)15-25(36)30(21)34(32)42/h3-15,41-42H,35-36H2,1-2H3/b39-37+,40-38+	O=S(=O)(c3cc6c(c(c3)N)c(c(c(c6)S(=O)(=O)[O])N=Nc4c(cc(cc4)c5cc(c(cc5)N=Nc1c(c2c(cc1S(=O)(=O)[O])cc(cc2)N)O)C)C)O)[O]	1235.42	349.84	1.51e-41	----	----	----	792.82	5.61e-45	4.99	1000000	6		2.38134e-22	1.313e-11	1.11692	0.0671267	0.00545745	96.6625	2.14805	0	0.277137	0	0	0											781550503	34	408.34	0.277137	277137	5.44269	349.559	2.54352	142739	5.15454	0.142739	0.523375
1265	InChI=1S/C22H14N4O7S2/c27-19-11-6-14-12-18(34(28,29)30)13-20(35(31,32)33)21(14)22(19)26-25-17-9-7-16(8-10-17)24-23-15-4-2-1-3-5-15/h1-13,27H/b24-23+,26-25+	[O]S(=O)(=O)c3c2c(c(ccc2cc(c3)S(=O)(=O)[O])O)N=Nc4ccc(cc4)N=Nc1ccccc1	788.93	347.56	3.43e-24	----	----	----	512.51	8.9e-26	3.52	362810	5.55968		9.4974e-21	5.51565e-10	25.0008	0.0509131	0.00413928	73.3149	1.62922	0	0.276445	0	0	0											143203127	22	264.22	0.276445	276445	5.44161	539.394	2.73191	142519	5.15387	0.142519	0.522568
1281	InChI=1S/C22H14N4O7S2/c27-22-20(35(31,32)33)13-14-12-18(34(28,29)30)10-11-19(14)21(22)26-25-17-8-6-16(7-9-17)24-23-15-4-2-1-3-5-15/h1-13,27H/b24-23+,26-25+	[O]S(=O)(=O)c3c(c(c2c(c3)cc(cc2)S(=O)(=O)[O])N=Nc4ccc(cc4)N=Nc1ccccc1)O	788.93	347.56	3.43e-24	----	----	----	512.51	8.9e-26	3.52	362810	5.55968		9.4974e-21	5.51565e-10	25.0008	0.0509131	0.00413928	73.3149	1.62922	0	0.276445	0	0	0											70693537	22	264.22	0.276445	276445	5.44161	539.394	2.73191	142519	5.15387	0.142519	0.522568
341	InChI=1S/C35H25N6O12S3/c1-18-5-3-4-6-27(18)38-40-31-29(55(48,49)50)16-20-14-22(7-10-25(20)33(31)42)36-35(44)37-23-8-11-26-21(15-23)17-30(56(51,52)53)32(34(26)43)41-39-28-12-9-24(13-19(28)2)54(45,46)47/h3-17,42-43H,1-2H3,(H2,36,37,44)/b40-38+,41-39+	Cc1ccccc1N=Nc2c(S(=O)(=O)[O])cc3cc(ccc3c2O)NC(=O)Nc4cc5cc(S(=O)(=O)[O])c(c(O)c5cc4)N=Nc6c(C)cc(S(=O)(=O)[O])cc6	1244.03	349.84	7.11e-42	----	----	----	820.83	1.12e-44	6.04	12519	4.09757		1.77326e-21	9.77718e-11	0.100568	0.0678167	0.00551355	97.656	2.17013	0	0.277896	0	0	0											82952587	35	420.35	0.277896	277896	5.44388	338.555	2.52963	142312	5.15324	0.142312	0.521809
1278	InChI=1S/C9H21N3O3/c13-4-1-10-7-11(2-5-14)9-12(8-10)3-6-15/h13-15H,1-9H2	OCCN(CN(CN1CCO)CCO)C1	386.36	155.26	4.13e-09	----	----	----	219.29	1.08e-11	-4	1000000	6	3000	8.11847e-07	9.10886e-06	99.9999	6.15e-08	5e-09	8.85599e-05	1.968e-06	0	0	0.288687	0	0	Unstable MOC										4719044	9	108.09	0.288687	288687	5.46043	1316.46	3.11941	142296	5.15319	0.142296	0.521754
1411	InChI=1S/C18H35NO4/c1-2-3-4-5-6-7-8-9-10-11-14-19(15-12-17(20)21)16-13-18(22)23/h2-16H2,1H3,(H,20,21)(H,22,23)	O=C(O)CCN(CCCCCCCCCCCC)CCC(=O)O	497.69	306.62	2.21e-11	----	----	----	329.48	8.03e-14	1.15	5.189	0.715084		3.72599e-06	0.000248748	98.7362	0.000857732	6.97343e-05	1.23513	0.0274474	0	0	0.215838	0	0	2-4										17066089	18	216.18	0.215838	215838	5.33413	655.087	2.8163	141617	5.15111	0.141617	0.519261
1594	InChI=1S/C22H46O6/c1-20(2)18-22(4)19-21(3)6-5-8-24-10-12-26-14-16-28-17-15-27-13-11-25-9-7-23/h20-23H,5-19H2,1-4H3	CC(C)CC(C)CC(C)CCCOCCOCCOCCOCCOCCO	440.37	159.48	4.94e-10	----	----	----	406.61	5.51e-14	3.18	806.64	2.90668		2.82412e-07	2.40635e-05	42.1727	0.039256	0.00319155	56.5287	1.25619	0	0	0.215838	0	0											68439543	22	264.22	0.215838	215838	5.33413	530.824	2.72495	140254	5.14692	0.140254	0.514266
245	InChI=1S/C16H14N2O4/c1-17-7-3-5-9(19)13-11(7)15(21)14-10(20)6-4-8(18-2)12(14)16(13)22/h3-6,17-20H,1-2H3	O=C(c(c(c(NC)cc1)C(=O)c2c(O)ccc3NC)c1O)c23	499.84	212.52	5.26e-12	----	217	----	298.3	3.28e-17	4.7	7.133	0.853272	0.0203	4.47884e-06	0.00967115	2.15474	0.0664156	0.00539964	95.6385	2.1253	0	0.217274	0	0	0											3860637	16	192.16	0.217274	217274	5.33701	728.375	2.86236	139965	5.14602	0.139965	0.513204
1895	InChI=1S/C16H22O4/c1-3-5-11-19-15(17)13-9-7-8-10-14(13)16(18)20-12-6-4-2/h7-10H,3-6,11-12H2,1-2H3	O=C(OCCCC)c(c(ccc1)C(=O)OCCCC)c1	337.89	6.04	0.000228	340	-35	2.01e-05	278.35	1.22e-06	4.5	6.4114	0.806953	11.2	0.0452885	0.00202802	3.37126	0.0655642	0.00533042	94.4125	2.09806	0	0.199327	0	0	0	Transient										84742	16	192.16	0.199327	199327	5.29957	716.104	2.85498	137606	5.13864	0.137606	0.504557
46	InChI=1S/C36H32N10O8/c1-19(47)31(33(49)37-21-11-13-23-27(17-21)41-35(51)39-23)45-43-25-7-3-5-9-29(25)53-15-16-54-30-10-6-4-8-26(30)44-46-32(20(2)48)34(50)38-22-12-14-24-28(18-22)42-36(52)40-24/h3-14,17-18,31-32H,15-16H2,1-2H3,(H,37,49)(H,38,50)(H2,39,41,51)(H2,40,42,52)/b45-43+,46-44+	CC(=O)C(C(=O)Nc3ccc6c(c3)NC(=O)N6)N=Nc4ccccc4OCCOc5c(cccc5)N=NC(C(=O)C)C(=O)Nc1ccc2c(c1)NC(=O)N2	1103.05	349.84	1.95e-28	----	----	----	732.72	1.4e-45	4.24	7.3272e-07	-6.13506		8.51801e-10	46.9656	3.16746	0.0338521	0.00275221	48.7471	1.08327	0	0	0.229476	4.75015e-07	0.00134932	4										77804810	36	432.36	0.230826	230826	5.36328	315.026	2.49835	136204	5.13419	0.136204	0.499416
1280	InChI=1S/C17H20O8/c1-5-13(18)22-9-17(10-23-14(19)6-2,11-24-15(20)7-3)12-25-16(21)8-4/h5-8H,1-4,9-12H2	O=C(OCC(COC(=O)C=C)(COC(=O)C=C)COC(=O)C=C)C=C	372.47	53.05	2.12e-05	----	----	----	352.34	5.68e-13	2.11	99.96	1.99983		0.179622	0.00402601	89.3845	0.00708169	0.000575747	10.1976	0.226614	0	0	0.233747	0	0				X							4986894	17	204.17	0.233747	233747	5.36875	663.414	2.82178	135449	5.13178	0.135449	0.496647
105	InChI=1S/CH2O/c1-2/h1H2	O=C	9.5	-110.94	3490	-19.1	-92	3890	30.03	9.29e-05	0.35	396940	5.59872	400000	88.6849	2.05201e-08	11.2922	1.55472e-05	1.264e-06	0.022388	0.000497511	0	0.138751	0.197752	0	0.00030128	Unstable MOC										30525894	1	12.01	0.336804	336804	5.52738	11215.6	4.04982	134699	5.12936	0.134699	0.493897
456	InChI=1S/C20H11N2O10S3/c23-16-7-5-11-9-12(33(24,25)26)10-18(35(30,31)32)19(11)20(16)22-21-15-6-8-17(34(27,28)29)14-4-2-1-3-13(14)15/h1-10,23H/b22-21+	c12c(cc(S(=O)(=O)[O])cc2S(=O)(=O)[O])ccc(c1\N=N\c1c2c(c(S(=O)(=O)[O])cc1)cccc2)O	879.85	349.84	2.47e-28	----	----	----	538.52	1.49e-30	1.63	1000000	6	80000	1.7429e-19	9.60978e-09	96.2792	0.00252585	0.000205354	3.63722	0.0808272	0	0	0.290117	0	0.00888482											7244146	20	240.2	0.299001	299001	5.47567	555.228	2.74447	133366	5.12504	0.133366	0.489008
1321	InChI=1S/C24H19N3O10S3/c1-14-7-9-16(10-8-14)38(29,30)27-19-13-17(39(31,32)33)11-15-12-21(40(34,35)36)23(24(28)22(15)19)26-25-18-5-3-4-6-20(18)37-2/h3-13,27-28H,1-2H3/b26-25+	Cc1ccc(cc1)S(=O)(=O)Nc2c3c(O)c(N=Nc4ccccc4OC)c(S(=O)(=O)[O])cc3cc(S(=O)(=O)[O])c2	898.06	349.84	5.33e-28	----	----	----	607.63	9.2e-29	2.67	131980	5.12051		8.69614e-20	4.79478e-09	70.2374	0.0202043	0.00164263	29.0942	0.646537	0	0.280054	0	0	0											772991169	24	288.24	0.280054	280054	5.44724	460.896	2.6636	132849	5.12336	0.132849	0.487112
1960	InChI=1S/C16H18N4O3/c1-2-19(11-12-21)15-7-3-13(4-8-15)17-18-14-5-9-16(10-6-14)20(22)23/h3-10,21H,2,11-12H2,1H3/b18-17+	O=N(=O)c(ccc(N=Nc(ccc(N(CCO)CC)c1)c1)c2)c2	457.48	185.11	1.46e-10	----	161	4e-14	314.35	5.94e-14	4.3	58.671	1.76842	0.16	1.10776e-08	0.0112604	5.2416	0.064319	0.00522919	92.6194	2.05821	0	0.217271	0	0	0											2872528	16	192.16	0.217271	217271	5.337	691.175	2.83959	132816	5.12325	0.132816	0.486993
1232	InChI=1S/C11H20O4/c12-10(13)8-6-4-2-1-3-5-7-9-11(14)15/h1-9H2,(H,12,13)(H,14,15)	O=C(O)CCCCCCCCCC(=O)O	371.65	135.03	3.15e-06	----	----	----	216.28	3.93e-11	2.68	129.22	2.11133	5100	0.000250583	5.8434e-06	69.7537	0.0205325	0.00166931	29.5668	0.657041	0	0	0.215838	0	0	Unstable MOC										72162233	11	132.11	0.215838	215838	5.33413	997.956	2.99911	131840	5.12005	0.13184	0.483413
1276	InChI=1S/C23H16N6O9S2/c1-12-7-8-15(29(31)32)11-16(12)26-27-21-17(39(33,34)35)9-13-10-18(40(36,37)38)22(23(30)19(13)20(21)24)28-25-14-5-3-2-4-6-14/h2-11,30H,24H2,1H3/b27-26+,28-25+	c12c(N)c(N=Nc3c(C)ccc(N(=O)=O)c3)c(S(=O)(=O)[O])cc1cc(S(=O)(=O)[O])c(N=Nc1ccccc1)c2O	898.78	349.84	5.03e-28	----	----	----	586.55	1.37e-31	3.95	586310	5.76813		2.96479e-21	1.63469e-10	11.0202	0.0604039	0.00491088	86.9815	1.93292	0	0.279348	0	0	0											782385755	23	276.23	0.279348	279348	5.44615	476.256	2.67784	131556	5.11911	0.131556	0.482373
264	InChI=1S/C10H9N/c11-10-6-5-8-3-1-2-4-9(8)7-10/h1-7H,11H2	c12cc(N)ccc1cccc2	293.14	70.85	0.000265	300	113	0.000256	143.19	1.86e-07	2.28	511.81	2.70911	189	0.442823	0.000209848	84.901	0.00994919	0.000808878	14.3268	0.318374	0	0.156803	0	0	0			X	X					X		553004	10	120.1	0.156803	156803	5.19535	1095.07	3.03944	131518	5.11898	0.131518	0.482232
1962	InChI=1S/C18H18N2O6/c21-7-5-19-9-1-2-10(20-6-8-22)14-13(9)17(25)15-11(23)3-4-12(24)16(15)18(14)26/h1-4,19-24H,5-8H2	O=C(c(c(c(NCCO)cc1)C(=O)c2c(O)ccc3O)c1NCCO)c23	609.96	263.96	4.06e-17	----	----	----	358.35	7.74e-23	3.31	95893	4.98179	41	3.34871e-13	3.21508e-05	35.0914	0.0440632	0.00358237	63.4509	1.41002	0	0.217295	0	0	0											3179906	18	216.18	0.217295	217295	5.33705	606.377	2.78274	131087	5.11756	0.131087	0.480651
1308	InChI=1S/C19H15N3O8S2/c1-10-5-3-4-6-14(10)21-22-18-16(32(28,29)30)8-12-7-13(31(25,26)27)9-15(20-11(2)23)17(12)19(18)24/h3-9,24H,1-2H3,(H,20,23)/b22-21+	c12c(O)c(N=Nc3c(C)cccc3)c(S(=O)(=O)[O])cc1cc(S(=O)(=O)[O])cc2NC(=O)C	805.8	349.84	8.45e-25	----	----	----	479.48	4.12e-29	1.06	1000000	6		1.27616e-20	7.03632e-10	98.9706	0.000698845	5.68167e-05	1.00634	0.022363	0	0.274886	0	0	0											25317333	19	228.19	0.274886	274886	5.43915	573.3	2.75838	130821	5.11668	0.130821	0.479678
1668	InChI=1S/2C9H21O2PS2.Zn/c2*1-7(2)6-9(5)11-12(13,14)10-8(3)4;/h2*7-9H,6H2,1-5H3,(H,13,14);/q;;+2/p-2	S=P(OC(C)C)(OC(C)CC(C)C)S[Zn]SP(OC(C)C)(OC(C)CC(C)C)=S	480	31.47	7.67e-08	----	----	----	576.09	2.69e-08	9	0.00066636	-3.17629		5.94427e-05	0.000601992	3.33346e-05	0.0678844	0.00551906	97.7536	2.1723	0	0	0.347903	0	0											84605298	18	216.18	0.347903	347903	5.54146	603.903	2.78097	130552	5.11578	0.130552	0.47869
1239	InChI=1S/C17H16N4O4/c1-11-8-9-14(15(10-11)21(24)25)19-20-16(12(2)22)17(23)18-13-6-4-3-5-7-13/h3-10,16H,1-2H3,(H,18,23)/b20-19+	O=C(Nc(cccc1)c1)C(N=Nc(c(N(=O)=O)cc(c2)C)c2)C(=O)C	526.26	224.87	4.26e-11	----	----	----	340.34	2.87e-16	3.94	24.869	1.39566		1.76347e-07	3.93023e-05	11.248	0.0602492	0.00489831	86.7588	1.92797	0	0	0.216346	4.47836e-07	0.00127211	Immobile POC										2512290	17	204.17	0.217619	217619	5.3377	639.415	2.80578	130549	5.11578	0.130549	0.478681
1964	InChI=1S/C12H10N4O2/c13-9-1-3-10(4-2-9)14-15-11-5-7-12(8-6-11)16(17)18/h1-8H,13H2/b15-14+	O=N(=O)c(ccc(N=Nc(ccc(N)c1)c1)c2)c2	398.91	146.73	8.37e-08	----	215	3e-10	242.24	2.05e-11	3.59	40.272	1.605	0.34	0.000127034	0.00503359	22.1006	0.0528785	0.00429906	76.145	1.69211	0	0.217284	0	0	0											730405	12	144.12	0.217284	217284	5.33703	896.979	2.95278	129273	5.11151	0.129273	0.474
1298	InChI=1S/C24H15Cl2N3O9S2/c1-38-18-5-3-2-4-16(18)28-29-22-20(40(35,36)37)11-14-19(39(32,33)34)9-8-17(21(14)23(22)30)27-24(31)13-7-6-12(25)10-15(13)26/h2-11,30H,1H3,(H,27,31)/b29-28+	c12c(O)c(N=Nc3c(OC)cccc3)c(S(=O)(=O)[O])cc1c(S(=O)(=O)[O])ccc2NC(=O)c1c(Cl)cc(Cl)cc1	927.8	349.84	4.84e-29	----	----	----	626.44	2.4e-31	3.48	47979	4.68105		9.39851e-20	5.18204e-09	26.7672	0.049714	0.00404179	71.5881	1.59085	0	0.280647	0	0	0											713068985	24	288.24	0.280647	280647	5.44816	448.003	2.65128	129132	5.11104	0.129132	0.473485
1961	InChI=1S/C17H20N4O4/c1-13-12-16(20(8-10-22)9-11-23)6-7-17(13)19-18-14-2-4-15(5-3-14)21(24)25/h2-7,12,22-23H,8-11H2,1H3/b19-18+	O=N(=O)c(ccc(N=Nc(c(cc(N(CCO)CCO)c1)C)c1)c2)c2	512.54	218.45	9.9e-13	----	160	----	344.37	2.4e-15	3.69	193.57	2.28684	0.757	2.22731e-07	0.00935847	18.3903	0.0553943	0.0045036	79.7678	1.77262	0	0.217275	0	0	0											3179893	17	204.17	0.217275	217275	5.33701	630.935	2.79998	128818	5.10998	0.128818	0.472333
1833	InChI=1S/C19H36NO5/c1-2-3-4-5-6-7-8-9-16-25-17-10-13-20(14-11-18(21)22)15-12-19(23)24/h2-17H2,1H3,(H,21,22)	[O]C(=O)CCN(CCC(=O)O)CCCOCCCCCCCCCC	521.35	310.07	5e-12	----	----	----	359.51	9.41e-16	0.38	30.941	1.49053		1.55894e-07	4.25254e-05	99.7831	0.000147208	1.19681e-05	0.21198	0.00471067	0	0	0.202866	0	0											736878209	19	228.19	0.202866	202866	5.30721	564.283	2.7515	128764	5.10979	0.128764	0.472134
1290	InChI=1S/C34H27N5O8S2/c1-20-14-29(30(47-2)19-28(20)37-36-25-15-21-8-6-7-11-26(21)31(18-25)48(41,42)43)38-39-33-32(49(44,45)46)17-22-16-24(12-13-27(22)34(33)40)35-23-9-4-3-5-10-23/h3-19,35,40H,1-2H3,(H,41,42,43)(H,44,45,46)/b37-36+,39-38+	c12c(O)c(N=Nc3cc(C)c(N=Nc4cc(S(=O)(=O)O)c5ccccc5c4)cc3OC)c(S(=O)(=O)O)cc1cc(Nc1ccccc1)cc2	1000.92	349.84	1.26e-31	----	----	----	697.74	1.11e-31	6.62	23.16	1.36474		2.14469e-19	1.18252e-08	0.0264718	0.0678669	0.00551764	97.7284	2.17174	0	0	0.216346	4.47837e-07	0.00127212											6227209	34	408.34	0.217619	217619	5.3377	311.891	2.494	127358	5.10502	0.127358	0.466978
1333	InChI=1S/C19H15N3O9S2/c1-10(23)20-14-9-12(32(25,26)27)7-11-8-16(33(28,29)30)18(19(24)17(11)14)22-21-13-5-3-4-6-15(13)31-2/h3-9,24H,1-2H3,(H,20,23)/b22-21+	c12c(O)c(N=Nc3c(OC)cccc3)c(S(=O)(=O)[O])cc1cc(S(=O)(=O)[O])cc2NC(=O)C	817.86	349.84	3.25e-25	----	----	----	495.48	2.21e-30	0.59	1000000	6		1.32778e-20	7.32094e-10	99.6488	0.000238422	1.93839e-05	0.343328	0.00762952	0	0.275665	0	0	0											761337024	19	228.19	0.275665	275665	5.44038	556.359	2.74536	126956	5.10365	0.126956	0.465504
1860	InChI=1S/C16H8N4O9S2/c21-15-13(18-17-9-1-5-11(6-2-9)30(24,25)26)14(16(22)23)19-20(15)10-3-7-12(8-4-10)31(27,28)29/h1-8H	[O]c2c(N=Nc1ccc(cc1)S([O])(=O)=O)c(nn2c3ccc(cc3)S([O])(=O)=O)C([O])=O	773.63	340.42	1.42e-23	----	----	----	468.41	1.67e-32	-0.01	1000000	6		1.25855e-20	8.59962e-10	99.9116	6.00469e-05	4.88186e-06	0.0864676	0.0019215	0	0.0330418	0.273565	0	0.000837794											1227148404	16	192.16	0.307445	307445	5.48777	656.359	2.81714	126126	5.1008	0.126126	0.462462
1696	InChI=1S/C14H28O6/c1-3-5-6-9(4-2)8-19-14-13(18)12(17)11(16)10(7-15)20-14/h9-18H,3-8H2,1-2H3/t9?,10-,11-,12+,13-,14+/m1/s1	O(CC(CCCC)CC)[C@H]1O[C@H](CO)[C@H]([C@@H]([C@H]1O)O)O	438.87	167.41	6.42e-11	----	----	----	292.38	1.13e-13	0.86	1000000	6		5.01498e-11	2.74476e-08	99.348	0.000442623	3.59856e-05	0.637377	0.0141639	0	0	0.215839	0	0											108081067	14	168.14	0.215839	215839	5.33413	738.212	2.86818	124123	5.09385	0.124123	0.455118
1299	InChI=1S/C22H48ClN/c1-5-7-9-11-13-15-17-19-21-24(3,4,23)22-20-18-16-14-12-10-8-6-2/h5-22H2,1-4H3	N(Cl)(C)(C)(CCCCCCCCCC)CCCCCCCCCC	534.7	228.81	2.33e-11	----	----	----	362.09	6.85e-10	4.66	7.1879e-06	-5.1434		0.0582377	21.694	1.84505	0.0518659	0.00421674	74.6869	1.65971	0	0	0.168889	0	0		X		X							7173515	22	264.22	0.168889	168889	5.2276	466.428	2.66878	123239	5.09075	0.123239	0.451878
1418	InChI=1S/C7H16O3/c1-6(8)4-10-7(2)5-9-3/h6-8H,4-5H2,1-3H3	O(CC(OCC(O)C)C)C	191.6	-15.51	0.122	----	----	----	148.2	1.15e-09	-0.35	1000000	6		0.048579	3.584e-07	99.911	2.74466e-05	2.23143e-06	0.0395231	0.000878291	0	0	0.215734	0	0											20324327	7	84.07	0.215734	215734	5.33392	1455.69	3.16307	122380	5.08771	0.12238	0.448727
1440	InChI=1S/C96H174O11/c1-6-11-16-21-26-31-36-41-46-51-56-61-66-71-76-81-90(98)103-87-89(105-92(100)83-78-73-68-63-58-53-48-43-38-33-28-23-18-13-8-3)96(107-94(102)85-80-75-70-65-60-55-50-45-40-35-30-25-20-15-10-5)95(106-93(101)84-79-74-69-64-59-54-49-44-39-34-29-24-19-14-9-4)88(86-97)104-91(99)82-77-72-67-62-57-52-47-42-37-32-27-22-17-12-7-2/h41-50,88-89,95-97H,6-40,51-87H2,1-5H3/b46-41+,47-42+,48-4…	OCC(C(C(C(COC(=O)CCCCCCCC=CCCCCCCCC)OC(=O)CCCCCCCC=CCCCCCCCC)OC(=O)CCCCCCCC=CCCCCCCCC)OC(=O)CCCCCCCC=CCCCCCCCC)OC(=O)CCCCCCCC=CCCCCCCCC	1363.75	349.84	3.31e-43	----	----	----	1504.45	3.12e-09	9	1.5045e-06	-5.82261		2.96832e-17	1.63664e-06	1.10382e-07	0.0678849	0.0055191	97.7543	2.17232	0	0	0.159274	0	0.000208675											26266580	96	1152.96	0.159483	159483	5.20271	106.008	2.02534	122223	5.08715	0.122223	0.448149
195	InChI=1S/C12H11N/c13-12-8-6-11(7-9-12)10-4-2-1-3-5-10/h1-9H,13H2	Nc(ccc(c(cccc1)c1)c2)c2	326.21	88.64	0.000958	302	53.5	----	169.23	1.46e-07	2.86	128.81	2.10995		2.00259	0.000983164	59.1659	0.0263601	0.00214309	37.9585	0.843522	0	0.140979	0	0	0				X					X		92671	12	144.12	0.140979	140979	5.14915	833.062	2.92068	120061	5.0794	0.120061	0.440223
1779	InChI=1S/C24H13ClF2N5O10S3/c25-18-22(26)29-24(27)30-23(18)28-11-4-5-12-10(8-11)9-17(44(37,38)39)19(20(12)33)32-31-15-7-6-13-14(21(15)45(40,41)42)2-1-3-16(13)43(34,35)36/h1-9H,(H,28,29,30)(H,34,35,36)(H,37,38,39)(H,40,41,42)	Fc3nc(c(c(n3)F)Cl)Nc4cc5c(cc4)c(c(c(c5)S(=O)(=O)O)N=Nc1c(c2c(cc1)c(ccc2)S(=O)(=O)O)S(=O)(=O)O)[O]	1009.92	349.84	4.33e-33	----	----	----	702.04	1.58e-37	1.67	1000000	6		1.8112e-20	9.98635e-10	95.9348	0.00275963	0.00022436	3.97387	0.0883083	0	0.291694	0	0	0											64387708	24	288.24	0.291694	291694	5.46493	415.495	2.61857	119762	5.07832	0.119762	0.439128
1691	InChI=1S/2C12H27O2PS2.Zn/c2*1-7-9(3)11(5)12(6)14-15(16,17)13-10(4)8-2;/h2*9-12H,7-8H2,1-6H3,(H,16,17);/q;;+2/p-2	S=P(OC(C)C(C(C)CC)C)(OC(CC)C)S[Zn]SP(OC(C)C(C(C)CC)C)(OC(CC)C)=S	480	62.82	3.89e-08	----	----	----	660.26	1.47e-07	9	1.2862e-06	-5.89069		5.9276e-05	0.000579627	1.10381e-07	0.0678845	0.00551906	97.7536	2.1723	0	0	0.273881	0	0											113706153	24	288.24	0.273881	273881	5.43756	414.808	2.61785	119564	5.0776	0.119564	0.438402
135	InChI=1S/C10H12O2/c1-3-4-8-5-6-9(11)10(7-8)12-2/h3,5-7,11H,1,4H2,2H3	O(c(c(O)ccc1CC=C)c1)C	264.26	60.57	0.00948	253.2	-9.1	0.0226	164.21	4.81e-08	2.27	979.83	2.99115	2460	3.35489	0.000133613	82.6948	0.00947007	0.000769925	13.6369	0.303042	0	0	0.158146	0	0.00484323	2										97530	10	120.1	0.16299	162990	5.21216	992.568	2.99676	119207	5.0763	0.119207	0.437094
1076	InChI=1S/C6H10O4/c1-5(7)9-3-4-10-6(2)8/h3-4H2,1-2H3	O=C(OCCOC(=O)C)C	144.16	-95.3	0.592	190	-31	0.0774	146.14	5.54e-07	0.4	70618	4.84892	178000	0.170212	1.97938e-06	99.6031	0.000153868	1.25096e-05	0.22157	0.00492377	0	0	0.233657	0	0.00614301	Unstable MOC										111557	6	72.06	0.2398	239800	5.37985	1640.89	3.21508	118243	5.07277	0.118243	0.433557
1473	InChI=1S/C41H84N4O2/c1-3-5-7-9-11-13-15-17-19-21-23-25-27-29-31-33-36-42-40(46)44-38-35-39-45-41(47)43-37-34-32-30-28-26-24-22-20-18-16-14-12-10-8-6-4-2/h3-39H2,1-2H3,(H2,42,44,46)(H2,43,45,47)	CCCCCCCCCCCCCCCCCCNC(=O)NCCCNC(=O)NCCCCCCCCCCCCCCCCCC	770.57	338.99	5.6e-19	----	----	----	665.15	7.13e-16	9	6.6515e-07	-6.17708		1.66232e-15	2.09546e-06	1.10382e-07	0.0678849	0.0055191	97.7543	2.17232	0	0	0.159274	0	0.000208675											35674658	41	492.41	0.159483	159483	5.20271	239.77	2.3798	118065	5.07212	0.118065	0.432906
1663	InChI=1S/C21H36N6O6/c28-16(29)10-4-1-7-13-22-19-25-20(23-14-8-2-5-11-17(30)31)27-21(26-19)24-15-9-3-6-12-18(32)33/h1-15H2,(H,28,29)(H,30,31)(H,32,33)(H3,22,23,24,25,26,27)	O=C(CCCCCNc1nc(nc(n1)NCCCCCC(=O)O)NCCCCCC(=O)O)O	689.25	301	2.68e-16	----	----	----	468.56	2.47e-26	4.33	0.00078019	-3.1078		2.12219e-08	0.132784	4.90296	0.0644664	0.00524117	92.8316	2.06292	0	0	0.218	0	0.00120898	Unstable MOC										80584914	21	252.21	0.219209	219209	5.34086	467.835	2.67009	117993	5.07185	0.117993	0.432639
1490	InChI=1S/C21H34O3/c1-8-9-12-24-18(22)11-10-15-13-16(20(2,3)4)19(23)17(14-15)21(5,6)7/h13-14,23H,8-12H2,1-7H3	C(CC(OCCCC)=O)C1=CC(=C(C(=C1)C(C)(C)C)O)C(C)(C)C	398.36	147.88	1.09e-07	----	----	----	334.5	3.05e-08	6.53	0.12216	-0.913071		0.000261382	0.000131456	0.0325653	0.0678625	0.00551728	97.722	2.1716	0	0	0.155446	0	0											52449442	21	252.21	0.155446	155446	5.19158	464.712	2.66718	117205	5.06895	0.117205	0.429752
268	InChI=1S/C11H18N2/c1-4-8-6-7(3)10(12)9(5-2)11(8)13/h6H,4-5,12-13H2,1-3H3	Nc1c(c(c(cc1C)CC)N)CC	328.81	104.64	6.94e-05	----	----	----	178.28	1.59e-09	2.23	151.62	2.18076		0.189826	0.000401416	86.5014	0.00903438	0.000734502	13.0095	0.2891	0	0.1572	0	0	0			X	X					X		68479981	11	132.11	0.1572	157200	5.19645	881.761	2.94535	116489	5.06629	0.116489	0.427128
1935	InChI=1S/C35H68N8/c1-30(2,3)24-35(12,13)40-28-37-25-38-29(39-28)43(27-22-33(8,9)42-34(10,11)23-27)19-17-15-14-16-18-36-26-20-31(4,5)41-32(6,7)21-26/h25-27,36,41-42H,14-24H2,1-13H3,(H,37,38,39,40)	CC1(CC(N(c3ncnc(n3)NC(CC(C)(C)C)(C)C)CCCCCCNC2CC(C)(C)NC(C2)(C)C)CC(N1)(C)C)C	638.62	277.35	5.2e-13	----	138	----	600.99	1.87e-16	9	0.0097833	-2.00951		6.86926e-11	9.06894e-06	7.99645e-05	0.0678849	0.00551909	97.7542	2.17232	0	0.0193414	0.144231	2.98558e-07	0.000848077											71878198	35	420.35	0.16442	164420	5.21596	273.583	2.43709	115001	5.0607	0.115001	0.421669
1963	InChI=1S/C12H10N4O4/c13-8-1-3-9(4-2-8)14-11-6-5-10(15(17)18)7-12(11)16(19)20/h1-7,14H,13H2	O=N(=O)c(ccc(Nc(ccc(N)c1)c1)c2N(=O)=O)c2	446.28	187.5	1.2e-08	----	188	6e-11	274.24	1.26e-13	2.04	28.093	1.4486		1.43278e-06	0.000524991	90.9636	0.00613399	0.000498698	8.83294	0.196288	0	0.217294	0	0	0											6373735	12	144.12	0.217294	217294	5.33705	792.351	2.89892	114194	5.05764	0.114194	0.41871
1955	InChI=1S/C12H9N3O5/c16-10-4-1-8(2-5-10)13-11-6-3-9(14(17)18)7-12(11)15(19)20/h1-7,13,16H	O=N(=O)c(ccc(Nc(ccc(O)c1)c1)c2N(=O)=O)c2	438.54	183.89	2.78e-09	----	194	4e-12	275.22	3.72e-14	2.67	4.5406	0.657113	0.99	2.10018e-06	0.0100688	70.2304	0.0202023	0.00164246	29.0913	0.646473	0	0.217274	0	0	0											119153	12	144.12	0.217274	217274	5.33701	789.454	2.89733	113776	5.05605	0.113776	0.417179
1551	InChI=1S/C20H34O2/c1-13(2)14-6-8-16-15(12-14)7-9-17-19(16,3)10-5-11-20(17,4)18(21)22/h13-17H,5-12H2,1-4H3,(H,21,22)	CC12C(CCC3C2CCC(C3)C(C)C)C(C(O)=O)(CCC1)C	387.16	141.7	1.13e-06	----	----	----	306.49	7.7e-06	6.63	0.15394	-0.812649		0.00156512	8.74028e-05	0.0258689	0.0678662	0.00551758	97.7274	2.17172	0	0	0.144228	2.98553e-07	0.000848063											65997060	20	240.2	0.145077	145077	5.1616	473.349	2.67518	113698	5.05575	0.113698	0.416894
161	InChI=1S/C17H15Cl2N5O2/c1-2-23(9-3-8-20)13-6-4-12(5-7-13)21-22-17-15(18)10-14(24(25)26)11-16(17)19/h4-7,10-11H,2-3,9H2,1H3/b22-21+	O=N(=O)c(cc(c(N=Nc(ccc(N(CCC#N)CC)c1)c1)c2Cl)Cl)c2	509.58	217.07	1.4e-10	----	----	----	392.25	3.7e-13	5.98	0.20163	-0.695445		8.45589e-07	6.84916e-05	0.115451	0.0678065	0.00551272	97.6414	2.16981	0	0.217295	0	0	0											13301616	17	204.17	0.217295	217295	5.33705	553.971	2.74349	113104	5.05348	0.113104	0.414716
1573	InChI=1S/C22H34O5/c1-2-3-4-8-11-16-14-15-17(20-19(16)21(25)27-22(20)26)12-9-6-5-7-10-13-18(23)24/h14-17,19-20H,2-13H2,1H3,(H,23,24)	C1(=O)OC(=O)C2C1C(CCCCCCCC(=O)O)C=CC2CCCCCC	486.64	193.26	1.02e-09	----	----	----	378.51	5.6e-09	7.45	0.035546	-1.44921		1.14392e-06	2.18723e-05	0.00391635	0.0678822	0.00551888	97.7504	2.17223	0	0	0.159274	0	0.000208675											68139899	22	264.22	0.159483	159483	5.20271	421.344	2.62464	111328	5.0466	0.111328	0.408201
1264	InChI=1S/C14H18O7/c1-4-11(16)19-8-14(7-15,9-20-12(17)5-2)10-21-13(18)6-3/h4-6,15H,1-3,7-10H2	O=C(OCC(CO)(COC(=O)C=C)COC(=O)C=C)C=C	355.8	40.12	0.0358	205	----	----	298.3	1.66e-14	0.91	6258.6	3.79648		4.35666	7.76258e-05	94.9441	0.000474617	3.85867e-05	0.683448	0.0151877	0	0	0.196735	0	0				X							3524683	14	168.14	0.196735	196735	5.29388	659.519	2.81923	110892	5.0449	0.110892	0.406602
366	InChI=1S/C24H13Cl2N6O10S3/c1-32(24-28-22(25)27-23(26)29-24)12-5-6-13-11(9-12)10-18(44(37,38)39)19(20(13)33)31-30-16-8-7-14-15(21(16)45(40,41)42)3-2-4-17(14)43(34,35)36/h2-10,33H,1H3/b31-30+	c3(cc4c(ccc(c4)N(c5nc(nc(n5)Cl)Cl)C)c(c3N=Nc1c(c2c(cc1)c(ccc2)S(=O)(=O)[O])S(=O)(=O)[O])O)S(=O)(=O)[O]	1040.58	349.84	3.17e-34	----	----	----	715.51	2.59e-33	3.43	51091	4.70834		1.09533e-19	6.03929e-09	29.0834	0.0481417	0.00391396	69.324	1.54053	0	0.274761	0	0	0											73816758	24	288.24	0.274761	274761	5.43896	384.007	2.58434	110686	5.04409	0.110686	0.40585
1557	InChI=1S/C19H38O4/c1-2-3-4-5-6-7-8-9-10-11-12-13-14-15-19(22)23-17-18(21)16-20/h18,20-21H,2-17H2,1H3	OCC(O)COC(CCCCCCCCCCCCCCC)=O	425.15	149.62	7.13e-10	----	----	----	330.51	2.18e-08	5.63	1.2721	0.104521		1.28575e-06	9.50141e-05	0.258093	0.0677096	0.00550485	97.5019	2.16671	0	0	0.159274	0	0.000208675											67701331	19	228.19	0.159483	159483	5.20271	482.536	2.68353	110110	5.04183	0.11011	0.403736
1465	InChI=1S/C10H20O6/c1-2-3-4-15-10-9(14)8(13)7(12)6(5-11)16-10/h6-14H,2-5H2,1H3	O1C(OCCCC)C(O)C(O)C(O)C1CO	399.45	142.63	2.21e-09	----	----	----	236.27	3.65e-14	-1.04	1000000	6		1.40408e-09	3.92516e-08	99.9917	5.6084e-06	4.55968e-07	0.0080761	0.000179469	0	0	0.215839	0	0											31387970	10	120.1	0.215839	215839	5.33413	913.525	2.96072	109714	5.04026	0.109714	0.402286
171	InChI=1S/C14H17N5O3S/c1-3-18(6-7-20)11-4-5-12(10(2)8-11)16-17-14-15-9-13(23-14)19(21)22/h4-5,8-9,20H,3,6-7H2,1-2H3/b17-16+	O=N(=O)C(SC(=N1)N=Nc(c(cc(N(CCO)CC)c2)C)c2)=C1	480.24	203.37	9.7e-12	----	----	----	335.38	4.67e-17	3.17	339.62	2.53099		1.10085e-08	1.75818e-05	42.7352	0.0388742	0.0031605	55.9788	1.24397	0	0.217295	0	0	0											68516814	14	168.14	0.217295	217295	5.33705	647.908	2.81151	108939	5.03718	0.108939	0.399444
1819	InChI=1S/C14H29O5S/c1-2-3-4-5-6-7-8-9-10-11-12-18-13-14-19-20(15,16)17/h2-14H2,1H3	[O]S(=O)(=O)OCCOCCCCCCCCCCCC	423.09	157.45	1.7e-09	----	----	----	310.45	2.85e-09	2.15	68768	4.83739		1.82972e-08	4.74477e-07	88.655	0.00770155	0.000626143	11.0902	0.24645	0	0	0.200957	0	0											48073445	14	168.14	0.200957	200957	5.3031	647.308	2.81111	108838	5.03678	0.108838	0.399074
1950	InChI=1S/C12H14O4/c1-3-15-11(13)9-7-5-6-8-10(9)12(14)16-4-2/h5-8H,3-4H2,1-2H3	O=C(OCC)c(c(ccc1)C(=O)OCC)c1	282.13	-1.74	0.00254	295	-40.5	0.0021	222.24	3.94e-07	2.42	719.88	2.85726	1080	0.929747	0.000398497	80.0055	0.0129418	0.00105218	18.6362	0.414138	0	0	0.162114	0	0.00496475	Transient										84662	12	144.12	0.167079	167079	5.22292	751.796	2.8761	108349	5.03482	0.108349	0.397279
1212	InChI=1S/C37H29N3O3S/c41-44(42,43)36-14-8-7-13-35(36)40-34-25-19-29(20-26-34)37(27-15-21-32(22-16-27)38-30-9-3-1-4-10-30)28-17-23-33(24-18-28)39-31-11-5-2-6-12-31/h1-26,38,40H,(H,41,42,43)/b37-28-,39-33+	OS(=O)(=O)c6ccccc6Nc1ccc(cc1)C(=C3C=CC(=Nc2ccccc2)C=C3)c5ccc(Nc4ccccc4)cc5	806.63	349.84	5.93e-24	----	----	----	595.72	4.73e-20	6.51	0.014918	-1.82629		3.66192e-16	2.01906e-05	0.0340996	0.0678617	0.00551722	97.7209	2.17158	0	0	0.144231	2.98558e-07	0.000848077											1324761	37	444.37	0.145079	145079	5.1616	243.536	2.38656	108220	5.03431	0.10822	0.396807
1376	InChI=1S/C24H42O6/c1-23(2,3)20-24(4,5)21-6-8-22(9-7-21)30-19-18-29-17-16-28-15-14-27-13-12-26-11-10-25/h6-9,25H,10-20H2,1-5H3	CC(C)(C)CC(C)(C)C1=CC=C(OCCOCCOCCOCCOCCO)C=C1	475.9	191.94	1.79e-11	----	----	----	426.6	7.24e-15	3.77	116.56	2.06655		2.7812e-08	3.12273e-05	15.7863	0.0571684	0.00464784	82.3225	1.82939	0	0	0.159274	0	0.000208675											9036195	24	288.24	0.159483	159483	5.20271	373.847	2.57269	107758	5.03245	0.107758	0.395111
1758	InChI=1S/C20H29O2/c1-13(2)14-6-8-16-15(12-14)7-9-17-19(16,3)10-5-11-20(17,4)18(21)22/h7,12-13,16-17H,5-6,8-11H2,1-4H3	C32(C)C(C(C)(C(=O)[O])CCC3)CC=C1C2CCC(C(C)C)=C1	394.94	152.34	3.19e-07	----	173.5	----	302.46	6.76e-06	6.46	0.27663	-0.558101	48.4	2.05103e-06	1.96661e-07	0.0382588	0.0678589	0.00551699	97.7169	2.17149	0	0	0.134042	2.77467e-07	0.000788168											17817957	20	240.2	0.134831	134831	5.12979	445.78	2.64912	107076	5.02969	0.107076	0.392613
1392	InChI=1S/C17H13ClN6O5/c1-8(25)15(23-22-12-4-2-9(18)6-14(12)24(28)29)16(26)19-10-3-5-11-13(7-10)21-17(27)20-11/h2-7,15H,1H3,(H,19,26)(H2,20,21,27)/b23-22+	O=C(Nc(c1cc(NC(=O)C(N=Nc(c(N(=O)=O)cc(c2)Cl)c2)C(=O)C)c3)c3)N1	653.42	284.26	3.91e-15	----	----	----	416.78	1.8e-23	3.25	0.061079	-1.21411		2.74747e-08	0.0172512	38.2926	0.0418783	0.00340474	60.3048	1.34011	0	0	0.216309	4.47759e-07	0.0012719	4										12236623	17	204.17	0.217581	217581	5.33762	522.053	2.71771	106588	5.02771	0.106588	0.390821
112	InChI=1S/C12H22O11/c13-1-4-6(16)8(18)9(19)11(21-4)23-12(3-15)10(20)7(17)5(2-14)22-12/h4-11,13-20H,1-3H2	O(C(C(O)C(O)C1O)CO)C1OC(OC(C2O)CO)(C2O)CO	591.59	255.38	3.53e-16	----	185.5	----	342.3	4.47e-22	-3.7	1000000	6	2100000	1.54735e-16	1.02015e-08	99.9999	6.15e-08	5e-09	8.85599e-05	1.968e-06	0	0	0.246783	0	0	Unstable MOC										57501	12	144.12	0.246783	246783	5.39231	720.954	2.85791	103904	5.01663	0.103904	0.380981
202	InChI=1S/C37H74ClN/c1-5-7-9-11-13-15-17-19-21-23-25-27-29-31-33-35-37-39(3,4,38)36-34-32-30-28-26-24-22-20-18-16-14-12-10-8-6-2/h19-22H,5-18,23-37H2,1-4H3/b21-19+,22-20+	CCCCCCCCC=CCCCCCCCN(Cl)(C)(C)CCCCCCCCC=CCCCCCCCC	715.91	313.45	3.59e-17	----	----	----	568.46	3.71e-08	9	5.6846e-07	-6.2453		2.73917e-13	9.63568e-06	2.83725e-07	0.0678849	0.0055191	97.7543	2.17232	0	0.131822	0	0	0											68783788	37	444.37	0.131822	131822	5.11999	231.893	2.36529	103046	5.01303	0.103046	0.377836
877	InChI=1S/C9H14O4/c10-8(11)6-4-2-1-3-5-7-9(12)13/h1-7H2	O=C(CCCCCCCC(=O)[O])[O]	348.45	127.15	2.29e-05	----	106.5	1.07e-08	188.23	2.23e-11	1.57	1333.6	3.12503	2400	2.18329e-06	2.87031e-05	96.7437	0.00221054	0.000179718	3.18317	0.0707372	0	0	0.179241	0	0											123999	9	108.09	0.179241	179241	5.25344	952.244	2.97875	102928	5.01253	0.102928	0.377403
1936	InChI=1S/C42H63O3P/c1-37(2,3)28-19-22-34(31(25-28)40(10,11)12)43-46(44-35-23-20-29(38(4,5)6)26-32(35)41(13,14)15)45-36-24-21-30(39(7,8)9)27-33(36)42(16,17)18/h19-27H,1-18H3	O(c(c(cc(c1)C(C)(C)C)C(C)(C)C)c1)P(Oc(c(cc(c2)C(C)(C)C)C(C)(C)C)c2)Oc(c(cc(c3)C(C)(C)C)C(C)(C)C)c3	619.75	268.54	4.74e-14	----	----	----	646.94	0.00016	9	6.4694e-07	-6.18914		1.40703e-10	1.04248e-05	1.10382e-07	0.0678849	0.0055191	97.7543	2.17232	0	0.0574028	0.0721154	1.96581e-05	0.000424038	Transient										31570044	42	504.42	0.129962	129962	5.11382	200.887	2.30295	101331	5.00574	0.101331	0.371549
1367	InChI=1S/C17H10ClF2N7O7S2/c18-13-14(19)24-16(20)25-15(13)22-7-1-3-9(11(5-7)23-17(21)28)26-27-10-4-2-8(35(29,30)31)6-12(10)36(32,33)34/h1-6H,(H3,21,23,28)(H,22,24,25)/b27-26+	c1cc(S(=O)(=O)[O])cc(S(=O)(=O)[O])c1N=Nc2c(NC(=O)N)cc(cc2)Nc3c(Cl)c(F)nc(F)n3	810.55	349.84	5.8e-25	----	----	----	563.9	1.28e-32	-1.39	1000000	6		1.5164e-20	8.36094e-10	99.9963	2.5053e-06	2.03683e-07	0.00360763	8.01695e-05	0	0.278535	0	0	0											97904035	17	204.17	0.278535	278535	5.44488	493.943	2.69368	100848	5.00367	0.100848	0.369777
1439	InChI=1S/C22H44O7/c1-2-3-4-5-6-7-8-9-10-11-12-13-14-15-20(26)29-17-19(25)22(28)21(27)18(24)16-23/h18-19,21-25,27-28H,2-17H2,1H3	O=C(OCC(C(C(C(O)CO)O)O)O)CCCCCCCCCCCCCCC	558.09	239.73	1.08e-15	----	----	----	420.59	2.5e-12	4.28	2675.2	3.42736		2.50032e-14	1.56696e-07	5.47572	0.0641677	0.00521689	92.4015	2.05337	0	0	0.159274	0	0.000208675											26266579	22	264.22	0.159483	159483	5.20271	379.189	2.57886	100189	5.00082	0.100189	0.367361
1358	InChI=1S/C20H12Cl2N8O10S3/c21-17-26-18(22)28-20(27-17)24-9-1-2-12(13(5-9)25-19(23)31)29-30-14-7-11-8(4-16(14)43(38,39)40)3-10(41(32,33)34)6-15(11)42(35,36)37/h1-7H,(H3,23,25,31)(H,35,36,37)(H,24,26,27,28)/b30-29+	c1c(S(=O)(=O)O)c2cc(c(S(=O)(=O)[O])cc2cc1S(=O)(=O)[O])N=Nc3c(NC(=O)N)cc(cc3)Nc4nc(Cl)nc(Cl)n4	1045.11	349.84	2.16e-34	----	----	----	693.47	4.66e-37	0.05	1000000	6		1.863e-20	1.0272e-09	99.8984	6.89341e-05	5.60439e-06	0.099265	0.00220589	0	0.282514	0	0	0											76213768	20	240.2	0.282514	282514	5.45104	407.392	2.61001	97855.6	4.99059	0.0978556	0.358804
356	InChI=1S/C20H13ClN9O10S3/c21-17-26-18(22)28-20(27-17)24-9-1-2-12(13(5-9)25-19(23)31)29-30-14-7-11-8(4-16(14)43(38,39)40)3-10(41(32,33)34)6-15(11)42(35,36)37/h1-7H,(H3,23,25,31)(H3,22,24,26,27,28)/b30-29+	[O]S(=O)(=O)c3cc2c(c(cc(c2)S(=O)(=O)[O])S(=O)(=O)[O])cc3N=Nc4c(cc(cc4)Nc1nc(nc(n1)Cl)N)NC(=O)N	1068.99	349.84	2.79e-35	----	----	----	674.04	2.22e-40	-0.66	1000000	6		1.81229e-20	9.99237e-10	99.9802	1.34521e-05	1.09366e-06	0.019371	0.000430466	0	0.273283	0	0	0											35642649	20	240.2	0.273283	273283	5.43661	405.44	2.60793	97386.7	4.9885	0.0973867	0.357085
1296	InChI=1S/C7H12N2O4/c1-7(2)5(12)8(3-10)6(13)9(7)4-11/h10-11H,3-4H2,1-2H3	O=C(N(C(C1(=O))(C)C)CO)N1CO	411.53	171.27	1.06e-09	----	----	----	188.18	7.1e-12	-2.37	614130	5.78826		8.73463e-10	2.65174e-08	99.9996	2.62345e-07	2.13289e-08	0.000377777	8.39506e-06	0	0	0.215839	0	0	Unstable MOC										6440580	7	84.07	0.215839	215839	5.33413	1146.98	3.05956	96426.5	4.9842	0.0964265	0.353564
1238	InChI=1S/C17H13N3O3/c1-11-6-8-14(15(10-11)20(22)23)18-19-17-13-5-3-2-4-12(13)7-9-16(17)21/h2-10,21H,1H3/b19-18+	O=N(=O)c(c(N=Nc(c(c(ccc1)cc2)c1)c2O)ccc3C)c3	473.67	200.3	2.64e-10	----	----	----	307.31	6.5e-13	6.45	0.652	-0.185752		1.31005e-07	8.24432e-06	0.0391497	0.0678583	0.00551694	97.716	2.17147	0	0	0.144231	2.98558e-07	0.000848077											2425856	17	204.17	0.145079	145079	5.1616	472.094	2.67403	96387.4	4.98402	0.0963874	0.35342
163	InChI=1S/C16H15Cl3N4O4/c17-12-7-10(22(3-5-24)4-6-25)1-2-15(12)20-21-16-13(18)8-11(23(26)27)9-14(16)19/h1-2,7-9,24-25H,3-6H2/b21-20+	N(=O)(=O)c(cc(c(N=Nc(c(cc(N(CCO)CCO)c1)Cl)c1)c2Cl)Cl)c2	557.02	239.23	4.33e-15	----	----	----	433.68	8.84e-16	5.08	6.8651	0.836647		6.69216e-12	1.05806e-05	0.909765	0.0672673	0.00546889	96.8649	2.15255	0	0.217295	0	0	0											23355648	16	192.16	0.217295	217295	5.33705	501.05	2.69988	96281.8	4.98354	0.0962818	0.353033
1525	InChI=1S/C33H24Cl2N4O6/c1-44-28-10-6-5-9-25(28)36-32(42)23-15-18-7-3-4-8-21(18)29(30(23)40)39-38-26-16-19(11-13-22(26)33(43)45-2)31(41)37-27-17-20(34)12-14-24(27)35/h3-17,40H,1-2H3,(H,36,42)(H,37,41)/b39-38+	O=C(Nc(c(OC)ccc1)c1)c(c(O)c(N=Nc(c(ccc2C(=O)Nc(c(ccc3Cl)Cl)c3)C(=O)OC)c2)c(c4ccc5)c5)c4	900.79	349.84	1.67e-24	----	----	----	643.49	3.21e-21	8.08	6.8887e-06	-5.16186		2.30632e-14	0.00127163	0.000918097	0.0678834	0.00551898	97.7521	2.17227	0	0	0.144229	2.98554e-07	0.000848066	Immobile POC										61847481	33	396.33	0.145077	145077	5.1616	225.454	2.35306	89354.1	4.95111	0.0893541	0.327632
1241	InChI=1S/C9H20O5Si/c1-10-15(11-2,12-3)6-4-5-13-7-9-8-14-9/h9H,4-8H2,1-3H3	CO[Si](CCCOCC1CO1)(OC)OC	253.27	46.77	0.0142	----	----	----	236.34	3.88e-09	-0.92	1000000	6		0.00902332	3.4837e-07	99.9801	7.39245e-06	6.01012e-07	0.0106451	0.000236559	0	0	0.187897	0	0.0006656	Unstable MOC										2530838	9	108.09	0.188563	188563	5.27546	797.845	2.90192	86239	4.9357	0.086239	0.31621
1114	InChI=1S/C8H8O3/c1-11-8-4-6(5-9)2-3-7(8)10/h2-5,10H,1H3	O=Cc(ccc(O)c1OC)c1	274.3	71.55	0.000447	285	81.5	0.000118	152.15	8.27e-11	1.21	11030	4.04258	11000	0.00432549	9.11209e-06	98.5477	0.000982928	7.99128e-05	1.41542	0.0314537	0	0	0.134085	0	0	Unstable MOC										121335	8	96.08	0.134085	134085	5.12738	881.269	2.94511	84672.3	4.92774	0.0846723	0.310465
1507	InChI=1S/C26H50N2S5/c1-7-9-11-13-15-17-19-21-25(3,4)32-30-23-27-28-24(29-23)31-33-26(5,6)22-20-18-16-14-12-10-8-2/h7-22H2,1-6H3	CC(SSc1nnc(s1)SSC(CCCCCCCCC)(C)C)(CCCCCCCCC)C	617.78	267.61	5.48e-14	----	----	----	551	1.61e-06	9	5.51e-07	-6.25885		1.74303e-10	1.14094e-05	1.18276e-07	0.0678849	0.0055191	97.7543	2.17232	0	0	0.148045	0	0											59656201	26	312.26	0.148045	148045	5.17039	268.684	2.42924	83899.1	4.92376	0.0838991	0.30763
1065	InChI=1S/C28H22N4O6/c1-15-11-21(13-23(25(15)33)27(35)36)31-29-19-7-3-17(4-8-19)18-5-9-20(10-6-18)30-32-22-12-16(2)26(34)24(14-22)28(37)38/h3-14,33-34H,1-2H3,(H,35,36)(H,37,38)/b31-29+,32-30+	N(=NC1=CC(=C(C(=C1)C)O)C(O)=O)C2=CC=C(C=C2)C3=CC=C(C=C3)N=NC4=CC(=C(C(=C4)C)O)C(O)=O	770.79	339.09	8.38e-22	----	----	----	510.51	2.61e-20	9	5.9063e-06	-5.22868		6.59498e-16	4.64492e-05	2.83725e-05	0.0678849	0.00551909	97.7542	2.17232	0	0.12605	0	0	0											16432669	28	336.28	0.12605	126050	5.10054	246.911	2.39254	83031.2	4.91924	0.0830312	0.304448
1475	InChI=1S/C39H66O6/c1-31(2)22-16-10-7-13-19-27-43-37(40)34-25-26-35(38(41)44-28-20-14-8-11-17-23-32(3)4)36(30-34)39(42)45-29-21-15-9-12-18-24-33(5)6/h25-26,30-33H,7-24,27-29H2,1-6H3	O=C(c1c(ccc(c1)C(=O)OCCCCCCCC(C)C)C(=O)OCCCCCCCC(C)C)OCCCCCCCC(C)C	610.18	246.01	1.6e-13	----	----	----	630.96	3.03e-06	9	6.3096e-07	-6.2		4.74947e-10	1.74141e-05	1.10382e-07	0.0678849	0.0055191	97.7543	2.17232	0	0	0.111034	0	0	Immobile POC										36631308	39	468.39	0.111034	111034	5.04545	175.975	2.24545	82425.2	4.91606	0.0824252	0.302226
1655	InChI=1S/C49H96O4/c1-4-6-8-10-12-14-16-18-20-22-24-26-27-29-31-33-35-37-39-41-43-48(50)52-46-45-47(3)53-49(51)44-42-40-38-36-34-32-30-28-25-23-21-19-17-15-13-11-9-7-5-2/h47H,4-46H2,1-3H3	CCCCCCCCCCCCCCCCCCCCCC(=O)OC(C)CCOC(=O)CCCCCCCCCCCCCCCCCCCCCC	699.51	297.52	1.58e-16	----	----	----	749.31	0.108	9	7.4931e-07	-6.12534		4.6901e-13	5.38814e-06	1.10382e-07	0.0678849	0.0055191	97.7543	2.17232	0	0	0.103631	0	0											73138440	49	588.49	0.103631	103631	5.01549	138.302	2.14083	81389.5	4.91057	0.0813895	0.298428
1808	InChI=1S/C3H3O2/c1-2-3(4)5/h2H,1H2	[O]C(=O)C=C	143.35	-10.35	6.02	141.2	13.5	3.97	72.06	2.89e-07	0.35	53468	4.72809	1000000	0.761921	1.72742e-07	99.0372	0.000136356	1.10858e-05	0.196352	0.00436339	0	0	0.162386	0	0											79107	3	36.03	0.162386	162386	5.21055	2253.49	3.35286	81193.2	4.90952	0.0811932	0.297708
1425	InChI=1S/C9H20O5/c1-11-4-5-13-8-9-14-7-6-12-3-2-10/h10H,2-9H2,1H3	O(CCOCCOCCOC)CCO	291.14	62.05	0.000107	----	----	----	208.26	1.57e-13	-1.73	1000000	6		5.99251e-05	2.16801e-07	99.9982	1.14516e-06	9.31027e-08	0.00164904	3.66452e-05	0	0	0.155447	0	0	5										23783428	9	108.09	0.155447	155447	5.19158	746.408	2.87298	80679.2	4.90676	0.0806792	0.295824
1828	InChI=1S/C7H4NOS/c9-7-5-3-1-2-4-6(5)10-8-7/h1-4H	c1cc2C(=O)[N]Sc2cc1	339.46	121.6	2.57e-05	----	----	----	151.18	6.92e-09	0.64	22204	4.34643		0.000468713	1.81898e-06	99.6056	0.000267399	2.17397e-05	0.385054	0.00855675	0	0	0.142036	0	0.000434986		X	X	X							2634335	7	84.07	0.142471	142471	5.15373	942.394	2.97423	79227	4.89887	0.079227	0.290499
1801	InChI=1S/C16H29O7S/c1-10(2)7-12(5)22-15(17)9-14(24(19,20)21)16(18)23-13(6)8-11(3)4/h10-14H,7-9H2,1-6H3	CC(C)CC(C)OC(=O)C(S(=O)(=O)[O])CC(=O)OC(C)CC(C)C	422.8	98.85	7.54e-09	----	----	----	366.47	1.61e-12	3.98	42950	4.63296		1.79254e-08	3.98073e-07	10.3609	0.0608515	0.00494727	87.6261	1.94725	0	0	0.149872	0	0.000196357											162215932	16	192.16	0.150069	150069	5.17629	409.498	2.61225	78689.2	4.89591	0.0786892	0.288527
1914	InChI=1S/C34H27N5O9S2/c1-47-29-15-19(11-13-25(29)36-38-27-17-31(49(41,42)43)21-7-3-5-9-23(21)33(27)35)20-12-14-26(30(16-20)48-2)37-39-28-18-32(50(44,45)46)22-8-4-6-10-24(22)34(28)40/h3-18,40H,35H2,1-2H3,(H,41,42,43)(H,44,45,46)/b38-36+,39-37+	c4c(c2c(c(c4N=Nc5c(cc(cc5)c6cc(c(cc6)N=Nc1c(c3c(c(c1)S(=O)(=O)O)cccc3)O)OC)OC)N)cccc2)S(=O)(=O)O	1047.94	349.84	2.64e-33	----	----	----	713.74	8.25e-34	6.1	88.011	1.94454		1.9105e-19	1.05339e-08	0.0876027	0.0678255	0.00551426	97.6686	2.17041	0	0.137404	0	0	0											6428940	34	408.34	0.137404	137404	5.138	192.512	2.28446	78610.4	4.89548	0.0786104	0.288238
1488	InChI=1S/C16H26O8/c1-3-15(19)23-11-13(17)9-21-7-5-6-8-22-10-14(18)12-24-16(20)4-2/h3-4,13-14,17-18H,1-2,5-12H2	O=C(OCC(O)COCCCCOCC(O)COC(=O)C=C)C=C	411.37	94.75	7.4e-09	----	----	----	346.38	1.55e-16	-0.14	448520	5.65178		1.53584e-08	3.8153e-07	99.9344	4.45236e-05	3.6198e-06	0.064114	0.00142475	0	0	0.139241	0	0	3										52408421	16	192.16	0.139241	139241	5.14377	401.988	2.60421	77246	4.88788	0.077246	0.283235
1572	InChI=1S/C18H14F3N5O3/c1-9(27)15(26-25-12-5-3-2-4-11(12)18(19,20)21)16(28)22-10-6-7-13-14(8-10)24-17(29)23-13/h2-8,15H,1H3,(H,22,28)(H2,23,24,29)/b26-25+	O=C(Nc(c1cc(NC(=O)C(N=Nc(c(ccc2)C(F)(F)F)c2)C(=O)C)c3)c3)N1	582.45	251.11	7.32e-13	----	----	----	405.34	5.36e-20	3.17	0.013538	-1.86845		2.51425e-05	0.179403	42.6585	0.0388044	0.00315483	55.8783	1.24174	0	0	0.143972	2.98022e-07	0.000846555	4										68134225	18	216.18	0.144819	144819	5.16083	357.277	2.55301	77236.2	4.88782	0.0772362	0.2832
1420	InChI=1S/C18H6Cl4N2O/c19-13-11-12(14(20)16(22)15(13)21)18(25)24-9-6-2-4-7-3-1-5-8(10(7)9)23-17(11)24/h1-6H	O=C(N(c(c(c(ccc1)cc2)c1N=3)c2)C3c4c(c(c(c5Cl)Cl)Cl)Cl)c45	539.09	230.86	1.7e-11	----	----	----	408.07	2.03e-11	5.18	0.0040947	-2.38778		3.29808e-05	0.0160705	0.72389	0.0673826	0.00547826	97.0309	2.15624	0	0	0.144208	2.9851e-07	0.00084794	Immobile POC										20749682	18	216.18	0.145056	145056	5.16154	355.468	2.5508	76845	4.88562	0.076845	0.281765
1000	InChI=1S/C4H6O6/c5-1(3(7)8)2(6)4(9)10/h1-2,5-6H,(H,7,8)(H,9,10)	O=C(O)C(O)C(O)C(=O)O	355.84	130.2	9.68e-08	----	147	----	150.09	1.32e-10	-1	1000000	6	246000	1.58811e-07	9.17571e-08	99.9909	6.14944e-06	4.99955e-07	0.0088552	0.000196782	0	0	0.215839	0	0.0199698	Unstable MOC										133379	4	48.04	0.235808	235808	5.37256	1571.11	3.19621	75476.3	4.87781	0.0754763	0.276746
1394	InChI=1S/C12H18O4/c1-3-11(13)15-9-7-5-6-8-10-16-12(14)4-2/h3-4H,1-2,5-10H2	O=C(OCCCCCCOC(=O)C=C)C=C	259.18	-29.67	0.0166	----	----	----	226.27	4.79e-07	3.08	70.19	1.84628		40.7864	0.0022115	28.3419	0.0209558	0.00170372	30.1763	0.670584	0	0	0.118048	0	0	Transient			X							13048334	12	144.12	0.118048	118048	5.07206	521.713	2.71743	75189.3	4.87616	0.0751893	0.275694
1816	InChI=1S/C7H13O8/c8-1-2(9)3(10)4(11)5(12)6(13)7(14)15/h2-6,8-13H,1H2	[O]C(=O)C(O)C(O)C(O)C(O)C(O)CO	461.4	193.8	2.07e-11	----	146.5	----	226.18	2.3e-14	-2.32	1000000	6		1.25907e-11	3.44081e-08	99.9996	2.94356e-07	2.39314e-08	0.000423873	9.4194e-06	0	0	0.195924	0	0											488368	7	84.07	0.195924	195924	5.29209	866.23	2.93763	72823.9	4.86227	0.0728239	0.267021
1218	InChI=1S/C22H20O13/c1-4-8-5(2-6(24)9(4)22(33)34)13(25)10-11(15(8)27)16(28)12(18(30)17(10)29)21-20(32)19(31)14(26)7(3-23)35-21/h2,7,14,19-21,23-24,26,28-32H,3H2,1H3,(H,33,34)	O=C3c4c(cc(c(c4C)C(=O)O)O)C(=O)c2c3c(c(c(c2O)O)C1(OC(CO)(H)C(C(C1(O)H)(O)H)(O)H)H)O	835.59	349.84	3.8e-24	----	136	----	492.4	6.57e-32	0.97	65215	4.81435	1300	1.01005e-17	7.25732e-05	99.1615	0.000569139	4.62715e-05	0.81956	0.0182125	0	0	0.134091	0	0											1390654	22	264.22	0.134091	134091	5.1274	272.321	2.43508	71952.6	4.85705	0.0719526	0.263826
1622	InChI=1S/C26H57N5O/c1-7-21(2)16-22(3)17-23(4)18-24(5)19-25(6)20-26(32)31-15-14-30-13-12-29-11-10-28-9-8-27/h21-25,28-30H,7-20,27H2,1-6H3,(H,31,32)	CCC(CC(CC(CC(CC(CC(NCCNCCNCCNCCN)=O)C)C)C)C)C	561.15	241.16	3.45e-12	----	----	----	455.78	8.41e-21	4.27	12169	4.08525		1.94462e-11	3.69283e-08	5.59613	0.064086	0.00521024	92.2838	2.05075	0	0	0.103631	0	0											68784178	26	312.26	0.103631	103631	5.01549	227.371	2.35674	70999	4.85125	0.070999	0.26033
1595	InChI=1S/C23H44O5/c1-2-3-4-5-6-7-8-9-10-11-12-13-14-15-16-17-22(27)28-21-23(18-24,19-25)20-26/h9-10,24-26H,2-8,11-21H2,1H3/b10-9+	CCCCCCCCC=CCCCCCCCC(=O)OCC(CO)(CO)CO	517.75	210.51	5.37e-14	----	----	----	400.6	2.18e-09	6.88	0.86543	-0.0627681		9.72557e-12	2.38468e-06	0.0145491	0.0678751	0.0055183	97.7401	2.172	0	0	0.0686274	0	0.0338965	Transient										68440095	23	276.23	0.102524	102524	5.01083	255.926	2.40811	70694.4	4.84939	0.0706944	0.259213
266	InChI=1S/C16H13N/c1-2-8-15(9-3-1)17-16-11-10-13-6-4-5-7-14(13)12-16/h1-12,17H	N(c(ccc(c1ccc2)c2)c1)c(cccc3)c3	363.24	114.84	1.64e-06	395.5	108	----	219.29	1.03e-07	4.38	1.2557	0.0988859		0.0338692	0.00280754	4.39745	0.0648748	0.00527438	93.4197	2.07599	0	0.0787211	0	0	0			X	X					X		135886	16	192.16	0.0787211	78721.1	4.89609	358.982	2.55507	68981.9	4.83874	0.0689819	0.252934
333	InChI=1S/C31H40O/c1-14-7-23(30(32)25(8-14)31(2,3)4)19-10-17-11-20(19)28-24-13-21(27(17)28)22-12-18-15-5-6-16(9-15)26(18)29(22)24/h5-8,15-22,24,26-29,32H,9-13H2,1-4H3	Oc1c(C(C)(C)C)cc(C)cc1C2CC3CC2C4C3C5CC4C6C5CC7C6C8CC7C=C8	492.86	209.26	6.2e-11	----	----	----	428.66	1.09e-06	9	4.2866e-07	-6.36789		8.03359e-06	0.00175537	4.81827e-06	0.0678837	0.005519	97.7525	2.17228	0	0.0787486	0	1.75752e-07	0											68610515	31	372.31	0.0787488	78748.8	4.89624	183.709	2.26413	68396.8	4.83504	0.0683968	0.250788
181	InChI=1S/C26H12N4O2/c31-25-15-11-12-16-22-14(24-28-18-6-2-4-8-20(18)30(24)26(16)32)10-9-13(21(15)22)23-27-17-5-1-3-7-19(17)29(23)25/h1-12H	c68c3c4ccc6C7=Nc5c(N7C(=O)C8=CC=C3C(=O)N1C4=Nc2ccccc21)cccc5	723.73	317.11	1.99e-17	----	----	----	412.41	2.35e-15	4.58	0.0028889	-2.53927		2.15522e-10	0.0125834	2.82107	0.0659613	0.00536271	94.9843	2.11076	0	0.0888331	0	0	0											4216028	26	312.26	0.0888331	88833.1	4.94857	215.4	2.33325	67260.8	4.82776	0.0672608	0.246623
305	InChI=1S/C12H11N/c1-3-7-11(8-4-1)13-12-9-5-2-6-10-12/h1-10,13H	N(c(cccc1)c1)c(cccc2)c2	283.01	54.46	0.000971	302	52.9	0.00067	169.23	1.05e-06	3.5	54.697	1.73796	53	1.46673	0.00104378	25.4945	0.0495816	0.00403103	71.3975	1.58661	0	0.0775941	0	5.19525e-07	0	Transient		X						X	X	122394	12	144.12	0.0775947	77594.7	4.88983	458.516	2.66135	66081.3	4.82008	0.0660813	0.242298
1954	InChI=1S/C26H38O2/c1-10-11-18(19-14-21(25(4,5)6)23(27)12-16(19)2)20-15-22(26(7,8)9)24(28)13-17(20)3/h12-15,18,27-28H,10-11H2,1-9H3	Oc(c(cc(c1C)C(c(c(cc(O)c2C(C)(C)C)C)c2)CCC)C(C)(C)C)c1	472.57	199.79	5.26e-11	----	----	----	382.59	9.87e-11	9	0.0013928	-2.85611		3.48622e-08	1.114e-05	8.97217e-05	0.0678848	0.00551909	97.7542	2.17232	0	0.07875	0	0	0	Immobile POC										85609	26	312.26	0.07875	78750	4.89625	205.834	2.31352	64273.7	4.80803	0.0642737	0.23567
1512	InChI=1S/C2H6O7P2/c1-2(3,10(4,5)6)11(7,8)9/h3H,1H3,(H,4,5)(H,7,8)	CC(O)(P(O)([O])=O)P(O)([O])=O	456.79	88.01	1.24e-10	----	----	----	206.03	9.79e-26	-0.01	1000000	6	690000	9.94823e-11	1.7195e-07	99.9116	6.00469e-05	4.88186e-06	0.0864676	0.0019215	0	0	0.529374	0	0											2809214	2	24.02	0.529374	529374	5.72376	2569.4	3.40983	61717.1	4.79041	0.0617171	0.226296
1840	InChI=1S/C3H6NO3/c5-2-4-1-3(6)7/h4-5H,1-2H2	[O]C(=O)CNCO	349.79	206.01	6.4e-08	----	----	----	105.09	1.8e-12	-3.41	887770	5.9483		2.03736e-08	4.6439e-09	99.9999	6.15e-08	5e-09	8.85599e-05	1.968e-06	0	0	0.177096	0	0											15874347	3	36.03	0.177096	177096	5.24821	1685.19	3.22665	60717.2	4.78331	0.0607172	0.22263
1017	InChI=1S/C8H6O4/c9-7(10)5-1-2-6(4-3-5)8(11)12/h1-4H,(H,9,10)(H,11,12)	O=C(O)c(ccc(c1)C(=O)O)c1	351.37	126.58	1.19e-05	----	----	9.2e-06	166.13	2.18e-12	2	100.11	2.00048	15	0.250616	0.0024256	91.4611	0.00562486	0.000457305	8.09979	0.179995	0	0	0.104166	0	0	Transient										9016880	8	96.08	0.104166	104166	5.01773	627.016	2.79728	60243.7	4.77991	0.0602437	0.220893
57	InChI=1S/C22H12N2O/c25-22-16-10-2-6-13-5-1-9-15(19(13)16)21-23-17-11-3-7-14-8-4-12-18(20(14)17)24(21)22/h1-12H	O=C(N(c(c(c(ccc1)cc2)c1N=3)c2)C3c(c4c(ccc5)cc6)c6)c45	535.21	229.05	2.24e-11	----	----	----	320.35	6.57e-12	3.78	0.033347	-1.47694		8.95647e-05	0.0345149	15.4773	0.0573547	0.00466298	82.5908	1.83535	0	0	0.0720904	1.49227e-07	0.000423892											6829227	22	264.22	0.0725145	72514.5	4.86042	226.36	2.3548	59808.9	4.77677	0.0598089	0.219299
998	InChI=1S/C9H19NO4/c1-9(2,6-12)7(13)8(14)10-4-3-5-11/h7,11-13H,3-6H2,1-2H3,(H,10,14)	O=C(NCCCO)C(O)C(CO)(C)C	411.04	161.4	1.47e-08	----	----	----	205.26	2.8e-11	-1.92	1000000	6	1000000	8.11417e-09	2.22402e-08	99.9989	7.39385e-07	6.01126e-08	0.00106471	2.36603e-05	0	0	0.113462	0	0	Unstable MOC										81130	9	108.09	0.113462	113462	5.05485	552.77	2.74254	59748.9	4.77633	0.0597489	0.219079
267	InChI=1S/C11H18N2/c1-4-8-6-9(5-2)11(13)7(3)10(8)12/h6H,4-5,12-13H2,1-3H3	Nc1c(c(c(cc1CC)CC)N)C	328.81	104.64	6.94e-05	----	----	----	178.28	1.59e-09	2.23	151.62	2.18076		0.189826	0.000401416	86.5014	0.00903438	0.000734502	13.0095	0.2891	0	0.0786002	0	0	0											2095014	11	132.11	0.0786002	78600.2	4.89542	440.881	2.64432	58244.7	4.76526	0.0582447	0.213564
265	InChI=1S/C12H9NO2/c14-13(15)12-8-6-11(7-9-12)10-4-2-1-3-5-10/h1-9H	O=N(=O)c(ccc(c(cccc1)c1)c2)c2	340.28	110.29	3.01e-05	340	114	----	199.21	1.63e-06	3.82	5.1807	0.714388	1.23	1.84202	0.00725689	14.0506	0.0570913	0.00464157	82.2115	1.82692	0	0.0772937	0	0	0			X						X		92933	12	144.12	0.0772937	77293.7	4.88814	388.001	2.58883	55918.7	4.74756	0.0559187	0.205035
1997	InChI=1S/C19H18ClN3/c20-23-18-11-5-15(6-12-18)19(13-1-7-16(21)8-2-13)14-3-9-17(22)10-4-14/h1-12H,21-23H2	Nc1ccc(cc1)C(=C2C=CC(=N(H)(H)Cl)C=C2)c3ccc(N)cc3	627.04	271.94	2.77e-14	----	----	----	323.83	4.61e-20	-0.21	1.0064	0.00277063	3000	8.03637e-12	9.42961e-07	99.9442	3.78994e-05	3.08125e-06	0.0545752	0.00121278	0	0.0787505	0	0	0									X		569619	19	228.19	0.0787505	78750.5	4.89625	243.185	2.38594	55492.3	4.74423	0.0554923	0.203472
1638	InChI=1S/C54H87N9O9/c1-49(2)25-37(55-43(67)58-22-16-10-13-19-40(58)64)28-52(7,31-49)34-61-46(70)62(35-53(8)29-38(26-50(3,4)32-53)56-44(68)59-23-17-11-14-20-41(59)65)48(72)63(47(61)71)36-54(9)30-39(27-51(5,6)33-54)57-45(69)60-24-18-12-15-21-42(60)66/h37-39H,10-36H2,1-9H3,(H,55,67)(H,56,68)(H,57,69)	O=C7N(CC3(C)CC(CC(C)(C)C3)NC(=O)N4CCCCCC4=O)C(=O)N(CC1(C)CC(CC(C)(C)C1)NC(=O)N2CCCCCC2=O)C(=O)N7CC5(C)CC(CC(C)(C)C5)NC(=O)N6CCCCCC6=O	1442.77	349.84	2.13e-38	----	----	----	1006.35	1.4e-45	9	1.0064e-06	-5.99723		2.96827e-17	1.63661e-06	1.10382e-07	0.0678849	0.0055191	97.7543	2.17232	0	0	0.085443	0	0											68975837	54	648.54	0.085443	85443	4.93168	84.9039	1.92893	55063.6	4.74086	0.0550636	0.2019
4	InChI=1S/C12H2Br8O/c13-3-1-5(15)6(2-4(3)14)21-12-10(19)8(17)7(16)9(18)11(12)20/h1-2H	Brc1c(c(c(c(c1Br)Br)Br)Br)Oc2cc(c(cc2Br)Br)Br	528.31	225.82	3.68e-11	----	----	0.0127	801.38	7.48e-08	8.71	7.4257e-05	-4.12926		88.8053	6.4968e-05	2.40939e-05	0.00759945	0.000617842	10.9432	0.243182	0	0.292557	0	0	0									X		32536520	12	144.12	0.292557	292557	5.46621	365.067	2.56237	52613.5	4.7211	0.0526135	0.192916
1782	InChI=1S/C22H16N3O6S/c1-11(26)24-12-6-8-13(9-7-12)25-16-10-17(32(29,30)31)20(23)19-18(16)21(27)14-4-2-3-5-15(14)22(19)28/h2-10,25H,23H2,1H3,(H,24,26)	[O]S(C1=C(N)C(C2=O)=C(C(NC(C=C4)=CC=C4NC(C)=O)=C1)C(C3=C2C=CC=C3)=O)(=O)=O	765.63	336.68	1.97e-22	----	----	----	451.46	1.17e-28	1.32	1476.1	3.16912		8.07211e-18	6.00604e-07	98.1424	0.00126105	0.000102524	1.81591	0.0403536	0	0.0884759	0	0	0											6247343	22	264.22	0.0884759	88475.9	4.94682	195.977	2.29221	51781.1	4.71417	0.0517811	0.189864
1605	InChI=1S/C28H46O4/c1-27(2,3)19-13-7-9-15-21-31-25(29)23-17-11-12-18-24(23)26(30)32-22-16-10-8-14-20-28(4,5)6/h11-12,17-18H,7-10,13-16,19-22H2,1-6H3	O=C(c1ccccc1C(=O)OCCCCCCC(C)(C)C)OCCCCCCC(C)(C)C	454.16	141.06	2.6e-08	----	----	----	446.68	3.67e-05	9	2.241e-05	-4.64956		8.07332e-05	0.000198822	5.79292e-06	0.0678847	0.00551908	97.754	2.17231	0	0	0.0148044	0	0.0532527											68515491	28	336.28	0.0680571	68057.1	4.83287	152.362	2.18288	51236.3	4.70958	0.0512363	0.187867
1783	InChI=1S/C21H19N4O5S/c1-14-12-20(25-23-15-4-8-17(29-2)9-5-15)21(30-3)13-19(14)24-22-16-6-10-18(11-7-16)31(26,27)28/h4-13H,1-3H3/b24-22+,25-23+	S(=O)(=O)([O])c1ccc(N=Nc2c(C)cc(N=Nc3ccc(OC)cc3)c(OC)c2)cc1	607.91	263.01	2.05e-16	----	----	----	440.48	7.24e-17	3.78	9.2529	0.966278		4.06325e-12	7.89505e-05	15.4826	0.0573745	0.00466459	82.6193	1.83598	0	0.0883691	0	0	0											87186901	21	252.21	0.0883691	88369.1	4.9463	200.62	2.30237	50598.4	4.70414	0.0505984	0.185527
1631	InChI=1S/C30H39O4P/c1-28(2,3)22-10-16-25(17-11-22)32-35(31,33-26-18-12-23(13-19-26)29(4,5)6)34-27-20-14-24(15-21-27)30(7,8)9/h10-21H,1-9H3	O=P(Oc1ccc(cc1)C(C)(C)C)(Oc2ccc(cc2)C(C)(C)C)Oc3ccc(cc3)C(C)(C)C	480	90.27	2.06e-08	----	----	----	494.62	6.85e-07	9	4.1166e-05	-4.38546		2.72976e-05	0.000269763	4.10106e-06	0.0678847	0.00551908	97.754	2.17231	0	0	0.0666199	0	0											68937406	30	360.3	0.0666199	66619.9	4.8236	134.689	2.12933	48528.5	4.686	0.0485285	0.177938
1538	InChI=1S/C26H24/c1-3-7-17-9-5-12-22-23-14-13-18-10-6-11-21-19(8-4-2)15-20(16-24(17)22)26(23)25(18)21/h5-6,9-16H,3-4,7-8H2,1-2H3	c52c3c4c(cc5cc(CCC)c1c2c(cc3)ccc1)c(CCC)ccc4	512.36	215.55	1.24e-10	----	----	----	336.48	3.07e-06	9	1.688e-06	-5.77263		4.96035e-05	0.00469603	7.46238e-05	0.0678816	0.00551883	97.7496	2.17221	0	0	0.0518132	0	0											64742105	26	312.26	0.0518132	51813.2	4.71444	153.986	2.18748	48083.6	4.682	0.0480836	0.176307
1504	InChI=1S/C22H42O4/c1-2-3-4-5-6-7-8-9-10-11-12-13-14-15-16-17-18-25-19-20-26-21-22(23)24/h9-10H,2-8,11-21H2,1H3,(H,23,24)/b10-9+	C(CCCCCCC=CCCCCCCCC)COCCOCC(O)=O	456.14	175.05	9.62e-09	----	----	----	370.58	7.67e-08	7.18	0.067803	-1.16875		1.0311e-05	3.1647e-05	0.00729233	0.0678799	0.00551869	97.7471	2.17216	0	0	0.0666201	0	0											57635480	22	264.22	0.0666201	66620.1	4.82361	179.772	2.25472	47499.5	4.67669	0.0474995	0.174165
1806	InChI=1S/C45H45N3O7S2/c1-4-47(31-33-9-7-11-43(29-33)56(49,50)51)40-23-15-36(16-24-40)45(35-13-19-38(20-14-35)46-39-21-27-42(28-22-39)55-6-3)37-17-25-41(26-18-37)48(5-2)32-34-10-8-12-44(30-34)57(52,53)54/h7-30,46H,4-6,31-32H2,1-3H3,(H,49,50,51)/b45-37-,48-41+	OS(=O)(=O)c3cc(ccc3)CN(c4ccc(cc4)C(=C5C=CC(=N(Cc2cccc(c2)S(=O)(=O)[O])CC)C=C5)c6ccc(cc6)Nc1ccc(cc1)OCC)CC	1182.1	349.84	3.77e-38	----	----	----	805	7.39e-34	2.66	0.0039448	-2.40398		3.87249e-12	0.213517	70.5655	0.0198366	0.00161273	28.5647	0.634772	0	0	0.0699633	1.44824e-07	0.000411384											25305855	45	540.45	0.0703749	70374.9	4.84742	87.4222	1.94162	47247.3	4.67438	0.0472473	0.17324
1563	InChI=1S/C63H122O6/c1-4-7-10-13-16-19-22-25-27-29-30-31-32-34-35-38-41-44-47-50-53-56-62(65)68-59-60(58-67-61(64)55-52-49-46-43-40-37-24-21-18-15-12-9-6-3)69-63(66)57-54-51-48-45-42-39-36-33-28-26-23-20-17-14-11-8-5-2/h60H,4-59H2,1-3H3	O=C(OCC(COC(CCCCCCCCCCCCCCCCCCCCCCC)=O)OC(CCCCCCCCCCCCCCCCCCC)=O)CCCCCCCCCCCCCCC	888.14	349.84	2.35e-22	----	----	----	975.67	0.00773	9	9.7567e-07	-6.0107		2.96842e-17	1.63669e-06	1.10382e-07	0.0678849	0.0055191	97.7543	2.17232	0	0	0.0592179	0	0											68002722	63	756.63	0.0592179	59217.9	4.77245	60.6946	1.78315	45923.3	4.66203	0.0459233	0.168386
36	InChI=1S/C20H10Cl2N2O2/c21-9-1-3-15-11(5-9)19(25)13-8-18-14(7-17(13)23-15)20(26)12-6-10(22)2-4-16(12)24-18/h1-8H,(H,23,25)(H,24,26)	Oc(c(c(nc1cc(c(nc(c2cc(c3)Cl)c3)c4)c2O)ccc5Cl)c5)c14	588.02	253.72	4.47e-15	----	----	----	381.22	4.98e-21	4.97	0.005104	-2.29209		1.0494e-08	0.0115545	1.1688	0.0670836	0.00545395	96.6004	2.14668	0	0	0.0721071	1.49262e-07	0.000423989	4										3089176	20	240.2	0.0725312	72531.2	4.86052	190.261	2.27935	45700.6	4.65992	0.0457006	0.167569
1995	InChI=1S/C18H35NO/c1-2-3-4-5-6-7-8-9-10-11-12-13-14-15-16-17-18(19)20/h9-10H,2-8,11-17H2,1H3,(H2,19,20)/b10-9+	O=C(N)CCCCCCCC=CCCCCCCCC	414.63	158.7	1.56e-07	----	----	----	281.49	9.16e-07	6.48	0.071272	-1.14708		0.000605385	0.000166274	0.0365373	0.0678596	0.00551704	97.7178	2.17151	0	0	0.0592174	0	0	Transient										301020	18	216.18	0.0592174	59217.4	4.77245	210.371	2.32299	45478.1	4.6578	0.0454781	0.166753
1516	InChI=1S/C24H49NO5/c1-2-3-4-5-6-7-8-9-10-11-12-13-14-15-16-17-24(29)30-25(18-21-26,19-22-27)20-23-28/h9-10,25-28H,2-8,11-23H2,1H3/b10-9+	CCCCCCCCC=CCCCCCCCC(=O)ON(H)(CCO)(CCO)CCO	701.69	306.81	1.91e-21	----	----	----	431.66	1.47e-19	3.98	0.22369	-0.650353		5.37669e-15	0.000789851	10.3608	0.060851	0.00494723	87.6254	1.94723	0	0	0.0666196	0	0											67784785	24	288.24	0.0666196	66619.6	4.8236	154.333	2.18846	44485.1	4.64821	0.0444851	0.163112
2002	InChI=1S/C38H58O6S/c1-35(2,3)27-21-25(22-28(33(27)41)36(4,5)6)13-15-31(39)43-17-19-45-20-18-44-32(40)16-14-26-23-29(37(7,8)9)34(42)30(24-26)38(10,11)12/h21-24,41-42H,13-20H2,1-12H3	O=C(OCCSCCOC(=O)CCc(cc(c(O)c1C(C)(C)C)C(C)(C)C)c1)CCc(cc(c(O)c2C(C)(C)C)C(C)(C)C)c2	664.46	289.42	7.5e-18	----	----	----	642.94	4.34e-17	9	6.4294e-07	-6.19183		9.71819e-13	0.000282847	4.81834e-06	0.0678847	0.00551908	97.754	2.17231	0	0.055153	0.00740221	8.78771e-07	0	4										41484359	38	456.38	0.0625561	62556.1	4.79627	97.2969	1.9881	44404.4	4.64743	0.0444044	0.162816
1953	InChI=1S/C35H62O3/c1-8-9-10-11-12-13-14-15-16-17-18-19-20-21-22-23-26-38-32(36)25-24-29-27-30(34(2,3)4)33(37)31(28-29)35(5,6)7/h27-28,37H,8-26H2,1-7H3	O=C(OCCCCCCCCCCCCCCCCCC)CCc(cc(c(O)c1C(C)(C)C)C(C)(C)C)c1	560.82	241.01	3.38e-13	----	----	----	530.88	1.61e-06	9	5.3088e-07	-6.275		1.00332e-09	1.95143e-05	1.10382e-07	0.0678849	0.0055191	97.7542	2.17232	0	0.0551531	0	1.65209e-05	0											2082793	35	420.35	0.0551696	55169.6	4.7417	103.921	2.0167	43683.2	4.64031	0.0436832	0.160172
9	InChI=1S/C26H50O4/c1-5-9-17-23(7-3)21-29-25(27)19-15-13-11-12-14-16-20-26(28)30-22-24(8-4)18-10-6-2/h23-24H,5-22H2,1-4H3	O=C(OCC(CCCC)CC)CCCCCCCCC(=O)OCC(CCCC)CC	425.63	51.04	1.97e-06	----	-48	----	426.69	0.00016	9	1.0528e-05	-4.97765		0.0197076	0.00900423	9.17854e-06	0.0678654	0.00551751	97.7262	2.17169	0	0	0.0592009	0	0	Transient										122623	26	312.26	0.0592009	59200.9	4.77233	138.744	2.14222	43324.3	4.63673	0.0433243	0.158856
1427	InChI=1S/C12H24O3/c1-8(2)10(13)12(5,6)7-15-11(14)9(3)4/h8-10,13H,7H2,1-6H3	O=C(OCC(C(C(C)C)O)(C)C)C(C)C	258.37	24.81	0.00478	244	----	0.01	216.32	8.21e-08	3	1360.7	3.13376		2.1939	0.000197467	51.3162	0.0315595	0.00256581	45.4456	1.0099	0	0	0.0649976	0	0	Unstable MOC										25265774	12	144.12	0.0649976	64997.6	4.8129	300.47	2.4778	43303.7	4.63652	0.0433037	0.15878
1012	InChI=1S/C5H10O3/c1-3-8-5(7)4(2)6/h4,6H,3H2,1-2H3	O=C(OCC)C(O)C	166.19	-27.76	1.08	154	----	3.75	118.13	4.82e-05	-0.18	617300	5.7905	1000000	1.17657	2.82401e-07	98.7643	4.01306e-05	3.26265e-06	0.057788	0.00128418	0	0	0.0720109	0	0.0121622	Unstable MOC	X		X		X					97643	5	60.05	0.084173	84173	4.92517	712.546	2.85281	42788.4	4.63133	0.0427884	0.156891
1597	InChI=1S/2C9H21O2PS2.Zn/c2*1-4-5-6-7-10-12(13,14)11-8-9(2)3;/h2*9H,4-8H2,1-3H3,(H,13,14);/q;;+2/p-2	CC(C)COP(=S)(OCCCCC)S[Zn]SP(=S)(OCC(C)C)OCCCCC	480	81.47	2.53e-08	----	----	----	576.09	2.69e-08	9	8.4474e-05	-4.07328		7.75193e-05	0.000762168	1.67069e-05	0.0678843	0.00551905	97.7535	2.1723	0	0	0.111033	0	0											68457794	18	216.18	0.111033	111033	5.04545	192.735	2.28496	41665.4	4.61978	0.0416654	0.152773
87	InChI=1S/C40H62O6/c1-37(2,3)29-23-27(24-30(35(29)43)38(4,5)6)17-19-33(41)45-21-15-13-14-16-22-46-34(42)20-18-28-25-31(39(7,8)9)36(44)32(26-28)40(10,11)12/h23-26,43-44H,13-22H2,1-12H3	O=C(OCCCCCCOC(=O)CCc(cc(c(O)c1C(C)(C)C)C(C)(C)C)c1)CCc(cc(c(O)c2C(C)(C)C)C(C)(C)C)c2	654.41	284.73	1.75e-17	----	----	----	638.94	9.51e-15	9	6.3894e-07	-6.19454		9.45287e-14	1.31202e-05	2.00862e-07	0.0678849	0.0055191	97.7543	2.17232	0	0.0551531	0	0	0											35074772	40	480.4	0.0551531	55153.1	4.74157	86.3197	1.93611	41468	4.61771	0.041468	0.152049
1261	InChI=1S/C16H10N4O5/c21-15-8-5-10-3-1-2-4-12(10)16(15)18-17-13-7-6-11(19(22)23)9-14(13)20(24)25/h1-9,21H/b18-17+	O=N(=O)c(c(N=Nc(c(c(ccc1)cc2)c1)c2O)ccc3N(=O)=O)c3	517.75	220.89	9.32e-12	----	----	----	338.28	2.33e-15	5.72	0.96764	-0.0142862		1.83904e-08	2.05116e-05	0.209887	0.0677424	0.00550751	97.5491	2.16776	0	0	0.0721154	1.49279e-07	0.000424038	4										3468631	16	192.16	0.0725396	72539.6	4.86057	214.436	2.3313	41206.1	4.61496	0.0412061	0.151089
2003	InChI=1S/C34H52N2O4/c1-31(2,3)23-17-21(18-24(29(23)39)32(4,5)6)13-15-27(37)35-36-28(38)16-14-22-19-25(33(7,8)9)30(40)26(20-22)34(10,11)12/h17-20,39-40H,13-16H2,1-12H3,(H,35,37)(H,36,38)	O=C(NNC(=O)CCc(cc(c(O)c1C(C)(C)C)C(C)(C)C)c1)CCc(cc(c(O)c2C(C)(C)C)C(C)(C)C)c2	741.68	325.49	1.04e-20	----	----	----	552.8	1.33e-18	7.79	0.026659	-1.57416		1.03819e-17	9.58335e-07	0.00179015	0.0678837	0.005519	97.7525	2.17228	0	0.0551531	0	1.66967e-05	0	4										32687788	34	408.34	0.0551698	55169.8	4.7417	99.8007	1.99913	40752.6	4.61016	0.0407526	0.149426
70	InChI=1S/C21H15N3O2/c1-25-20-22-19(23-21(24-20)26-2)16-11-9-14-7-6-12-4-3-5-13-8-10-15(16)18(14)17(12)13/h3-11H,1-2H3	O(c(nc(OC)nc1c(c(c(c(c(c2)ccc3)c3cc4)c4c5)c2)c5)n1)C	533.71	228.34	2.5e-11	----	----	----	341.37	4.16e-11	6.46	0.10941	-0.960943		8.02541e-08	2.81623e-05	0.0382588	0.0678589	0.00551699	97.7168	2.17149	0	0.0551531	0	0	0											3271225	21	252.21	0.0551531	55153.1	4.74157	161.564	2.20834	40748.1	4.61011	0.0407481	0.14941
1992	InChI=1S/C48H69N3O6/c1-43(2,3)31-19-28(20-32(37(31)52)44(4,5)6)25-49-40(55)50(26-29-21-33(45(7,8)9)38(53)34(22-29)46(10,11)12)42(57)51(41(49)56)27-30-23-35(47(13,14)15)39(54)36(24-30)48(16,17)18/h19-24,52-54H,25-27H2,1-18H3	Oc(c(cc1CN(C(=O)N(C2(=O))Cc(cc(c3O)C(C)(C)C)cc3C(C)(C)C)C(=O)N2Cc(cc(c4O)C(C)(C)C)cc4C(C)(C)C)C(C)(C)C)c(c1)C(C)(C)C	960.98	349.84	4.68e-28	----	----	----	784.1	1.62e-26	9	7.841e-07	-6.10563		2.96842e-17	1.63669e-06	1.10382e-07	0.0678849	0.0055191	97.7543	2.17232	0	0.0551531	0	0	0	4										27676626	48	576.48	0.0551531	55153.1	4.74157	70.3394	1.8472	40549.3	4.60798	0.0405493	0.148681
67	InChI=1S/C14H17NO2/c1-4-15(5-2)11-6-7-12-10(3)8-14(16)17-13(12)9-11/h6-9H,4-5H2,1-3H3	CCN(CC)c1cc2OC(=O)C=C(C)c2cc1	366.43	119.96	1.93e-05	----	72	----	231.3	3.05e-07	3.22	117.36	2.06952		0.0408426	0.000653101	39.9276	0.0407519	0.00331317	58.6828	1.30406	0	0.0551302	0	0	0											91441	14	168.14	0.0551302	55130.2	4.74139	238.349	2.37721	40076.1	4.60289	0.0400761	0.146946
1940	InChI=1S/C34H50O8/c1-23-19-25(21-27(31(23)37)33(3,4)5)9-11-29(35)41-17-15-39-13-14-40-16-18-42-30(36)12-10-26-20-24(2)32(38)28(22-26)34(6,7)8/h19-22,37-38H,9-18H2,1-8H3	O=C(CCc1cc(c(c(c1)C)O)C(C)(C)C)OCCOCCOCCOC(=O)CCc2cc(c(c(c2)C(C)(C)C)O)C	632.08	274.3	1.14e-16	----	----	----	586.77	1.35e-19	8.21	0.0038365	-2.41606		3.19124e-13	8.62237e-06	0.000680605	0.0678844	0.00551906	97.7536	2.1723	0	0.0574028	0	0	0	Immobile POC										36443682	34	408.34	0.0574028	57402.8	4.75893	97.8284	1.99046	39947.2	4.60149	0.0399472	0.146473
334	InChI=1S/C9H14N2S2/c1-5-8(10)6(12-2)4-7(13-3)9(5)11/h4H,10-11H2,1-3H3	Nc1c(cc(c(c1C)N)SC)SC	372.96	135.55	2.89e-06	----	----	----	214.35	6.31e-13	1.36	306.86	2.48694		0.00531818	0.000133582	97.9615	0.00138016	0.000112208	1.98744	0.0441652	0	0.0787457	0	0	0			X	X							106264793	9	108.09	0.0787457	78745.7	4.89623	367.37	2.5651	39709	4.59889	0.039709	0.1456
243	InChI=1S/C26H18N2O4/c27-21-19-20(24(30)18-14-8-7-13-17(18)23(19)29)22(28)26(32-16-11-5-2-6-12-16)25(21)31-15-9-3-1-4-10-15/h1-14H,27-28H2	O=C(c(c(C(=O)c1c(N)c(Oc(cccc2)c2)c(Oc(cccc3)c3)c4N)ccc5)c5)c14	641.14	278.53	1e-13	----	195	----	422.44	1.9e-19	5.19	0.0037386	-2.42729	0.053	1.51676e-08	0.00284321	0.707623	0.0674026	0.00547989	97.0598	2.15688	0	0.0534512	0	0	0											6408726	26	312.26	0.0534512	53451.2	4.72796	126.53	2.10219	39510.2	4.59671	0.0395102	0.144871
47	InChI=1S/C55H37Cl5F6N8O8/c1-26-20-41(68-53(80)49(28(3)76)74-72-43-22-30(5-17-38(43)59)51(78)70-45-24-32(55(64,65)66)7-19-47(45)82-36-14-10-34(57)11-15-36)39(60)25-40(26)67-52(79)48(27(2)75)73-71-42-21-29(4-16-37(42)58)50(77)69-44-23-31(54(61,62)63)6-18-46(44)81-35-12-8-33(56)9-13-35/h4-25,48-49H,1-3H3,(H,67,79)(H,68,80)(H,69,77)(H,70,78)/b73-71+,74-72+	FC(c2cc(c(cc2)Oc3ccc(cc3)Cl)NC(=O)c4ccc(c(c4)N=NC(C(=O)C)C(=O)Nc5cc(c(cc5Cl)NC(=O)C(C(=O)C)N=Nc6cc(ccc6Cl)C(=O)Nc7c(ccc(c7)C(F)(F)F)Oc1ccc(cc1)Cl)C)Cl)(F)F	1419.75	349.84	1.04e-37	----	----	----	1229.21	5.84e-37	9	1.2292e-06	-5.91038		1.5224e-16	8.39403e-06	5.66107e-07	0.0678849	0.0055191	97.7543	2.17232	0	0	0.0721154	1.49279e-07	0.000424038											79953858	55	660.55	0.0725396	72539.6	4.86057	59.0132	1.77095	38981.1	4.59085	0.0389811	0.142931
1657	InChI=1S/C17H11ClN6O3/c1-9-15(21-20-13-7-6-10(18)8-14(13)24(26)27)16-19-12-5-3-2-4-11(12)17(25)23(16)22-9/h2-8,22H,1H3/b21-20+	O=C3c4ccccc4N=C2N3NC(=C2N=Nc1c(cc(cc1)Cl)N(=O)=O)C	565.74	243.31	2.47e-12	----	----	----	382.77	2.32e-17	4.08	206.58	2.31509		1.03496e-09	2.614e-06	8.40912	0.0621764	0.00505499	89.534	1.98965	0	0	0.0721154	1.49279e-07	0.000424038	5										74336597	17	204.17	0.0725396	72539.6	4.86057	189.512	2.27764	38692.7	4.58763	0.0386927	0.141873
1391	InChI=1S/C26H27ClN4O8S/c1-15(32)25(26(33)28-18-12-20(36-2)17(27)11-21(18)37-3)30-29-19-13-23(39-5)24(14-22(19)38-4)40(34,35)31-16-9-7-6-8-10-16/h6-14,25,31H,1-5H3,(H,28,33)/b30-29+	O=C(Nc(c(OC)cc(c1OC)Cl)c1)C(N=Nc(c(OC)cc(S(=O)(=O)Nc(cccc2)c2)c3OC)c3)C(=O)C	760.34	334.21	1.23e-18	----	----	----	591.04	2.58e-23	4.04	0.0025715	-2.58981		6.95041e-11	0.0444771	9.14214	0.0616486	0.00501208	88.774	1.97276	0	0	0.0720833	1.49212e-07	0.00042385	4										12225182	26	312.26	0.0725073	72507.3	4.86038	122.677	2.08876	38307.3	4.58328	0.0383073	0.14046
1938	InChI=1S/C13H11N3O/c1-9-6-7-13(17)12(8-9)16-14-10-4-2-3-5-11(10)15-16/h2-8,17H,1H3	Oc1ccc(C)cc1n2nc3ccccc3n2	396.6	164.3	1.87e-07	----	131	----	225.25	6.12e-14	4.31	2931.5	3.46709		1.98187e-06	8.53331e-07	5.12899	0.0644031	0.00523603	92.7405	2.0609	0	0.0551531	0	0	0	3										2440224	13	156.13	0.0551531	55153.1	4.74157	244.853	2.38891	38228.9	4.58239	0.0382289	0.140173
1096	InChI=1S/C10H22O3/c1-2-3-4-5-7-12-9-10-13-8-6-11/h11H,2-10H2,1H3	O(CCOCCO)CCCCCC	274.22	40.52	0.0017	260	-40	0.00118	190.29	2.68e-09	1.7	33467	4.52462	17000	0.033966	2.59084e-05	95.6242	0.00294743	0.000239628	4.24429	0.0943177	0	0	0.0591977	0	0	Unstable MOC	X		X							112594	10	120.1	0.0591977	59197.7	4.77231	311.092	2.49289	37362.2	4.57243	0.0373622	0.136995
1985	InChI=1S/C33H56N4OS2/c1-9-11-13-15-17-19-21-39-30-35-29(36-31(37-30)40-22-20-18-16-14-12-10-2)34-25-23-26(32(3,4)5)28(38)27(24-25)33(6,7)8/h23-24,38H,9-22H2,1-8H3,(H,34,35,36,37)	n(c(nc(n1)Nc(cc(c(O)c2C(C)(C)C)C(C)(C)C)c2)SCCCCCCCC)c1SCCCCCCCC	665.29	289.81	9.05e-17	----	----	----	588.96	3.94e-08	9	5.8896e-07	-6.22991		2.68642e-13	6.42236e-06	1.10382e-07	0.0678849	0.0055191	97.7543	2.17232	0	0.0551531	0	0	0	Immobile POC										991844	33	396.33	0.0551531	55153.1	4.74157	93.6449	1.97148	37114.3	4.56954	0.0371143	0.136086
1423	InChI=1S/C14H18N2O5/c1-21-14(20)11(7-9-5-3-2-4-6-9)16-13(19)10(15)8-12(17)18/h2-6,10-11H,7-8,15H2,1H3,(H,16,19)(H,17,18)	O=C(NC(C(=O)OC)Cc(cccc1)c1)C(N)CC(=O)O	522.89	310.29	2.84e-11	----	246.5	----	294.31	2.53e-18	0.07	1000000	6		2.24537e-11	4.58668e-09	99.8937	7.21794e-05	5.86824e-06	0.103938	0.00230974	0	0	0.0618881	0	0											22839470	14	168.14	0.0618881	61888.1	4.79161	210.282	2.3228	35356.8	4.54847	0.0353568	0.129642
271	InChI=1S/C7H9ClN2O2/c1-5-2-3-6(10(11)12)4-7(5)9-8/h2-4H,1,9H3	c(cc(c1)N(=O)=O)c(c1N(H)(H)(H)Cl)C	434.07	181.8	2.83e-08	----	----	----	188.61	7.68e-16	-2.24	242.42	2.38457		5.92116e-05	5.29744e-05	99.9994	3.53893e-07	2.87718e-08	0.000509606	1.13246e-05	0	0.0787499	0	0	0									X	X	51085520	7	84.07	0.0787499	78749.9	4.89625	417.528	2.62069	35101.6	4.54533	0.0351016	0.128706
179	InChI=1S/C32H22N4O2/c1-3-35-29-19-9-5-7-11-21(19)31(37)23-15-13-17(27(33-35)25(23)29)18-14-16-24-26-28(18)34-36(4-2)30(26)20-10-6-8-12-22(20)32(24)38/h5-16H,3-4H2,1-2H3	O=C(c(c(c(n(nc1c(c(c(nn(c2c(c(C(=O)c3c4)ccc5)c5)CC)c23)c4)cc6)CC)c17)ccc8)c8)c67	756.75	332.53	1.61e-18	----	----	----	494.56	2.35e-17	7.43	1.4205e-06	-5.84756		6.17981e-11	0.0313903	0.00409963	0.0678608	0.00551714	97.7196	2.17155	0	0.0444082	0	0	0											4203774	32	384.32	0.0444082	44408.2	4.64746	89.7933	1.95324	34509.4	4.53794	0.0345094	0.126534
238	InChI=1S/C20H17N3O5/c1-28-8-4-7-23-19(26)13-14(20(23)27)16(22)12-11(15(13)21)17(24)9-5-2-3-6-10(9)18(12)25/h2-3,5-6H,4,7-8,21-22H2,1H3	O=C1(C2(=C(C(=O)N1CCCOC)C(N)=C4(C(=C2N)C(=O)C3(=C(C=CC=C3)C4=O))))	680.95	297.12	5e-16	----	----	----	379.38	3.41e-23	2.89	11.111	1.04575		2.69552e-11	9.87512e-05	58.7117	0.0280285	0.00227874	40.361	0.896912	0	0.0534527	0	0	0											12217800	20	240.2	0.0534527	53452.7	4.72797	140.895	2.14889	33842.9	4.52947	0.0338429	0.124091
165	InChI=1S/C17H17N5O2/c1-2-21(13-3-12-18)16-8-4-14(5-9-16)19-20-15-6-10-17(11-7-15)22(23)24/h4-11H,2-3,13H2,1H3/b20-19+	N(=O)(=O)c(ccc(N=Nc(ccc(N(CCC(#N))CC)c1)c1)c2)c2	472.19	195.07	4.37e-09	----	170	----	323.36	6.74e-13	4.69	4.0222	0.604464	40000	2.09389e-09	1.58718e-08	2.20404	0.0663887	0.00539746	95.5997	2.12444	0	0.0534527	0	0	0											31482561	17	204.17	0.0534527	53452.7	4.72797	165.304	2.21828	33750.1	4.52828	0.0337501	0.12375
1559	InChI=1S/C33H68O4/c1-5-9-13-17-21-25-34-29-33(30-35-26-22-18-14-10-6-2,31-36-27-23-19-15-11-7-3)32-37-28-24-20-16-12-8-4/h5-32H2,1-4H3	CCCCCCCOCC(COCCCCCCC)(COCCCCCCC)COCCCCCCC	521.89	208.83	2.83e-10	----	----	----	528.91	3.86e-06	9	1.486e-06	-5.82798		1.16325e-06	5.62332e-05	4.29436e-07	0.0678849	0.0055191	97.7542	2.17232	0	0	0.0444134	0	0											67762532	33	396.33	0.0444134	44413.4	4.64751	83.9715	1.92413	33280.4	4.52219	0.0332804	0.122028
37	InChI=1S/C26H14N2O4/c1-27-23(29)15-7-3-11-13-5-9-17-22-18(26(32)28(2)25(17)31)10-6-14(20(13)22)12-4-8-16(24(27)30)21(15)19(11)12/h3-10H,1-2H3	O=C(N(C(=O)c(c1c(c(c(c(c(c(C(=O)N(C2=O)C)c3)c2cc4)c45)c3)cc6)c5c7)c7)C)c16	813.46	349.84	2.73e-20	----	----	----	418.41	8.88e-21	4.18	0.00064872	-3.18794		3.21647e-12	0.0649619	6.79275	0.0632296	0.00514062	91.0506	2.02335	0	0.0443933	0	0	0	Immobile POC										5521313	26	312.26	0.0443933	44393.3	4.64732	106.1	2.02571	33130.8	4.52023	0.0331308	0.121479
180	InChI=1S/C29H14N2O5/c30-24-18(10-9-17-23(24)28(35)16-8-4-3-7-15(16)25(17)32)29-31-21-11-19-20(12-22(21)36-29)27(34)14-6-2-1-5-13(14)26(19)33/h1-12H,30H2	O=C(c(c(C(=O)c1cccc2)cc(OC(=N3)c(ccc(c4C(=O)c(c5ccc6)c6)C5=O)c4N)c37)c7)c12	737.66	323.62	6.9e-18	----	----	----	470.44	6.49e-24	6.37	7.2236e-05	-4.14125		5.68702e-11	0.0082567	0.0470607	0.0678474	0.00551605	97.7002	2.17112	0	0.0444185	0	0	0											2379795	29	348.29	0.0444185	44418.5	4.64756	94.419	1.97506	32885.2	4.517	0.0328852	0.120579
1066	InChI=1S/C6H8O2/c1-2-3-4-5-6(7)8/h2-5H,1H3,(H,7,8)/b3-2+,5-4+	O=C(O)C=CC=CC	219.63	24.62	0.00987	----	134.5	----	112.13	5.72e-07	1.33	9636	3.9839	1910	1.50561	1.13413e-05	96.6229	0.00127044	0.000103288	1.82944	0.0406542	0	0	0.0507969	0	0	Unstable MOC										110441	6	72.06	0.0507969	50796.9	4.70584	453.018	2.65612	32644.5	4.51381	0.0326445	0.119696
1183	InChI=1S/C12H22O4/c13-11(14)9-7-5-3-1-2-4-6-8-10-12(15)16/h1-10H2,(H,13,14)(H,15,16)	O=C(O)CCCCCCCCCCC(=O)O	383.26	142.71	1.98e-06	----	128	----	230.31	5.22e-11	3.17	39.958	1.6016	40	0.0131	0.000570377	42.7294	0.0388689	0.00316007	55.9711	1.2438	0	0	0.0521444	3.32633e-07	0	Unstable MOC										693232	12	144.12	0.0521447	52144.7	4.71721	226.411	2.3549	32630.3	4.51362	0.0326303	0.119645
183	InChI=1S/C16H10N2O2/c19-15-9-5-1-3-7-11(9)17-13(15)14-16(20)10-6-2-4-8-12(10)18-14/h1-8,17-18H/b14-13+	O=C(c(c(N1)ccc2)c2)C1=C(Nc(c3ccc4)c4)C3(=O)	453.36	190.81	2.35e-11	----	390	----	262.27	5.01e-14	3.72	109.31	2.03866		2.63499e-08	2.47713e-07	17.3778	0.056088	0.00456	80.7667	1.79482	0	0.0444221	0	0	0	4										482893	16	192.16	0.0444221	44422.1	4.6476	169.376	2.22885	32547.2	4.51251	0.0325472	0.11934
566	InChI=1S/C18H36O3/c1-2-3-4-11-14-17(19)15-12-9-7-5-6-8-10-13-16-18(20)21/h17,19H,2-16H2,1H3,(H,20,21)	C(CCCCCCCCCCC(O)=O)(CCCCCC)O	414.75	152.85	3.38e-09	----	----	----	300.49	1.86e-09	6.41	0.40177	-0.396022		2.91815e-06	4.22637e-05	0.0429251	0.0678558	0.00551673	97.7123	2.17138	0	0	0.0447689	1.75755e-07	0	Unstable MOC										106149	18	216.18	0.044769	44769	4.65098	148.987	2.17315	32208	4.50796	0.032208	0.118096
1664	InChI=1S/C12H27O4P/c1-3-5-7-9-11-15-17(13,14)16-12-10-8-6-4-2/h3-12H2,1-2H3,(H,13,14)	CCCCCCOP(=O)(OCCCCCC)O	367.98	88.1	3.92e-07	----	----	----	266.32	1.32e-08	4.25	34.505	1.53788		0.000475528	0.000259464	5.84441	0.063917	0.0051965	92.0404	2.04534	0	0	0.0592174	0	0											80939624	12	144.12	0.0592174	59217.4	4.77245	222.354	2.34705	32045.7	4.50577	0.0320457	0.117501
1918	InChI=1S/C18H14N4O/c23-18-12-10-17(11-13-18)22-21-16-8-6-15(7-9-16)20-19-14-4-2-1-3-5-14/h1-13,23H/b20-19+,22-21+	Oc(ccc(N=Nc(ccc(N=Nc(cccc1)c1)c2)c2)c3)c3	449.66	173.58	2.41e-09	----	----	----	302.34	4.18e-12	5.75	0.61842	-0.208716	6.04e-05	0.0630076	0.798217	0.194218	0.0671684	0.00546085	96.7225	2.14939	0	0.0440401	0	0	0											6250233	18	216.18	0.0440401	44040.1	4.64385	145.664	2.16335	31489.7	4.49817	0.0314897	0.115462
182	InChI=1S/C36H16Cl2N2O4/c37-17-1-5-19(6-2-17)39-33(41)25-13-9-21-23-11-15-27-32-28(36(44)40(35(27)43)20-7-3-18(38)4-8-20)16-12-24(30(23)32)22-10-14-26(34(39)42)31(25)29(21)22/h1-16H	O=C(N(C(=O)c(c1c(c(c(c(c(c(C(=O)N(C2=O)c(ccc(c3)Cl)c3)c4)c2cc5)c56)c4)cc7)c6c8)c8)c(ccc(c9)Cl)c9)c17	995.95	349.84	2.21e-25	----	----	----	611.44	2.68e-20	6.46	6.1144e-07	-6.21365		1.02306e-11	0.564084	0.038043	0.0674762	0.00548587	97.1657	2.15924	0	0.0441715	0	0	0											2379773	36	432.36	0.0441715	44171.5	4.64514	72.2418	1.85879	31234.5	4.49463	0.0312345	0.114526
1735	InChI=1S/C23H25N4/c1-5-25-19-14-23-21(12-16(19)3)26-20-11-15(2)18(24-4)13-22(20)27(23)17-9-7-6-8-10-17/h6-14,24-25H,5H2,1-4H3	N(CC)C3=CC2=[N](C1=CC(=C(C=C1N=C2C=C3C)C)NC)C4=CC=CC=C4	530.68	226.93	3.11e-11	----	----	----	357.48	9.84e-17	4.9	0.59904	-0.222544		6.84049e-07	0.000199257	1.37058	0.0669544	0.00544344	96.4143	2.14254	0	0.0404143	0	0	0											47530676	23	276.23	0.0404143	40414.3	4.60653	113.053	2.05328	31228.7	4.49455	0.0312287	0.114505
240	InChI=1S/C22H23N5O6/c1-15-12-19(26(8-10-32-16(2)28)9-11-33-17(3)29)4-6-21(15)24-25-22-7-5-20(27(30)31)13-18(22)14-23/h4-7,12-13H,8-11H2,1-3H3/b25-24+	O=C(OCCN(c(ccc(N=Nc(c(C(#N))cc(N(=O)(=O))c1)c1)c2C)c2)CCOC(=O)C)C	554.41	238.01	5.62e-12	----	----	----	453.46	9.83e-17	4.84	0.1525	-0.81673		7.05752e-07	0.000883924	1.57043	0.0668182	0.00543238	96.2182	2.13818	0	0.0534522	0	0	0											66882164	22	264.22	0.0534522	53452.2	4.72797	117.876	2.07143	31145.3	4.49339	0.0311453	0.114199
289	InChI=1S/C12H12N2O2S/c13-9-1-5-11(6-2-9)17(15,16)12-7-3-10(14)4-8-12/h1-8H,13-14H2	O=S(=O)(c(ccc(N)c1)c1)c(ccc(N)c2)c2	438	182.92	2.68e-08	----	175.5	----	248.3	3.11e-14	0.97	237.53	2.37572	380	4.6698e-05	5.09236e-05	99.1615	0.000569139	4.62715e-05	0.81956	0.0182125	0	0.0534527	0	0	0	4.5			X							80080	12	144.12	0.0534527	53452.7	4.72797	215.275	2.33299	31025.4	4.49172	0.0310254	0.11376
241	InChI=1S/C17H16ClN5O2/c1-2-22(11-3-10-19)14-6-4-13(5-7-14)20-21-17-9-8-15(23(24)25)12-16(17)18/h4-9,12H,2-3,11H2,1H3/b21-20+	N(=O)(=O)c(ccc(N=Nc(ccc(N(CCC(#N))CC)c1)c1)c2Cl)c2	490.89	208.34	5.3e-10	----	----	----	357.8	5e-13	5.33	0.90475	-0.0434714		2.89518e-06	7.55703e-05	0.513643	0.0675362	0.00549075	97.2521	2.16116	0	0.0534527	0	0	0											40880511	17	204.17	0.0534527	53452.7	4.72797	149.393	2.17433	30501.5	4.48432	0.0305015	0.111839
1926	InChI=1S/C17H20N2O3/c1-3-21-15-11-14(16(22-4-2)10-13(15)18)19-17(20)12-8-6-5-7-9-12/h5-11H,3-4,18H2,1-2H3,(H,19,20)	O=C(Nc(c(OCC)cc(N)c1OCC)c1)c(cccc2)c2	491.58	208.66	5.05e-10	----	----	----	300.36	2.66e-15	2.36	2.0639	0.314689		0.000163663	0.00445087	82.8092	0.0116668	0.000948524	16.8003	0.373339	0	0.0444201	0	0	0	4.5										120003	17	204.17	0.0444201	44420.1	4.64758	147.889	2.16994	30194.6	4.47993	0.0301946	0.110713
167	InChI=1S/C19H19N5O4S/c1-3-23(11-10-18(25)28-2)14-6-4-13(5-7-14)20-21-19-16-12-15(24(26)27)8-9-17(16)29-22-19/h4-9,12H,3,10-11H2,1-2H3/b21-20+	c12SN=C(N=Nc3ccc(N(CC)CCC(=O)OC)cc3)c1cc(N(=O)(=O))cc2	545.47	233.84	1.07e-11	----	----	----	413.45	3e-15	4.81	0.46505	-0.3325		4.30001e-07	0.000311048	1.68087	0.0667436	0.00542631	96.1108	2.1358	0	0.0534526	0	0	0											52239040	19	228.19	0.0534526	53452.6	4.72797	129.284	2.11155	29501.4	4.46984	0.0295014	0.108172
242	InChI=1S/C19H18ClN5O4/c1-29-19(26)9-12-24(11-2-10-21)15-5-3-14(4-6-15)22-23-18-8-7-16(25(27)28)13-17(18)20/h3-8,13H,2,9,11-12H2,1H3/b23-22+	C(#N)CCN(c1ccc(cc1)N=Nc2ccc(cc2Cl)N(=O)(=O))CCC(=O)OC	540.27	231.41	1.56e-11	----	----	----	415.84	1.19e-15	4.87	1.1496	0.0605468		2.22643e-07	0.000116751	1.46716	0.0668889	0.00543812	96.32	2.14044	0	0.0534527	0	0	0											6657370	19	228.19	0.0534527	53452.7	4.72797	128.541	2.10904	29331.9	4.46734	0.0293319	0.10755
1097	InChI=1S/C8H18O5/c9-1-3-11-5-7-13-8-6-12-4-2-10/h9-10H,1-8H2	O(CCOCCOCCO)CCO	315.8	82.91	1.12e-05	328	-6.2	4.65e-05	194.23	4.91e-13	-2.02	1000000	6	1000000	2.4288e-05	4.70131e-07	99.9991	5.87315e-07	4.77492e-08	0.000845734	1.87941e-05	0	0	0.0592179	0	0	5										112607	8	96.08	0.0592179	59217.9	4.77245	304.885	2.48414	29293.4	4.46677	0.0292934	0.107409
1867	InChI=1S/C25H26N6O3/c1-17(2)34-15-7-14-31-24(32)22(16-26)18(3)23(25(31)33)30-29-21-12-10-20(11-13-21)28-27-19-8-5-4-6-9-19/h4-6,8-13,17,33H,7,14-15H2,1-3H3/b28-27+,30-29+	N(=NC1=CC=C(C=C1)N=NC2=CC=CC=C2)C3=C(O)N(CCCOC(C)C)C(C(=C3C)C#N)=O	664.25	289.32	1.55e-18	----	----	----	458.52	8.31e-20	5.29	0.95185	-0.0214315		1.1303e-14	1.59544e-05	0.56292	0.0675028	0.00548803	97.204	2.16009	0	0.0444227	0	0	0									X		85136749	25	300.25	0.0444227	44422.7	4.6476	96.8827	1.98625	29089	4.46373	0.029089	0.10666
1231	InChI=1S/C8H19O3P/c1-3-5-7-10-12(9)11-8-6-4-2/h12H,3-8H2,1-2H3	O=P(OCCCC)OCCCC	252.1	17.38	0.0243	----	----	----	194.21	1.8e-05	1.81	15217	4.18233	7300	1.61592	5.98538e-05	92.9473	0.00369073	0.000300059	5.31464	0.118103	0	0	0.0582609	0	0	Unstable MOC										1809194	8	96.08	0.0582609	58260.9	4.76538	299.989	2.47711	28823	4.45974	0.028823	0.105684
239	InChI=1S/C17H19ClN4O4/c1-12-10-13(21(6-8-23)7-9-24)2-4-16(12)19-20-17-5-3-14(22(25)26)11-15(17)18/h2-5,10-11,23-24H,6-9H2,1H3/b20-19+	O=N(=O)c(ccc(N=Nc(c(cc(N(CCO)CCO)c1)C)c1)c2Cl)c2	531.23	227.19	1.07e-13	----	192	----	378.82	1.78e-15	4.3	43.285	1.63634	0.102	5.60159e-08	0.0105072	5.24164	0.0643195	0.00522923	92.6201	2.05822	0	0.0534471	0	0	0											3769571	17	204.17	0.0534471	53447.1	4.72792	141.088	2.14949	28806	4.45948	0.028806	0.105622
1784	InChI=1S/C39H41N3O6S2/c1-5-41(27-29-9-7-11-37(25-29)49(43,44)45)35-21-15-32(16-22-35)39(31-13-19-34(20-14-31)40(3)4)33-17-23-36(24-18-33)42(6-2)28-30-10-8-12-38(26-30)50(46,47)48/h7-26H,5-6,27-28H2,1-4H3,(H,43,44,45)	[O]S(=O)(=O)c3cc(ccc3)C[N](=C1C=CC(=C(c4ccc(cc4)N(Cc5cc(ccc5)S(=O)(=O)O)CC)c2ccc(cc2)N(C)C)C=C1)CC	1075.48	349.84	2.72e-34	----	----	----	712.91	7.67e-31	0.97	0.58157	-0.235398		3.26885e-14	0.00180234	99.1598	0.000569129	4.62707e-05	0.819546	0.0182121	0	0.0430336	0	0	0											775516819	39	468.39	0.0430336	43033.6	4.63381	60.3633	1.78077	28273.5	4.45138	0.0282735	0.10367
269	InChI=1S/C7H12N2O5S/c1-13-7-3-2-5(8)4-6(7)9-14-15(10,11)12/h2-4H,8H2,1,9H3,(H,10,11,12)	COc1ccc(N)cc1N(H)(H)(H)OS(O)(=O)=O	561.86	241.49	1.05e-14	----	----	----	236.24	1.16e-24	-4	1000000	6		6.67067e-15	4.13105e-09	99.9999	6.15e-08	5e-09	8.85599e-05	1.968e-06	0	0.07875	0	0	0			X	X					X		39156417	7	84.07	0.07875	78750	4.89625	333.347	2.5229	28024.5	4.44754	0.0280245	0.102757
1673	InChI=1S/C11H25O2PS2.C7H17O2PS2.Zn/c1-5-7-8-11(6-2)9-12-14(15,16)13-10(3)4;1-5-7(4)9-10(11,12)8-6(2)3;/h10-11H,5-9H2,1-4H3,(H,15,16);6-7H,5H2,1-4H3,(H,11,12);/q;;+2/p-2	S=P(OCC(CC)CCCC)(OC(C)C)S[Zn]SP(OC(C)C)(OC(C)CC)=S	480	56.47	4.48e-08	----	----	----	576.09	2.69e-08	9	0.00023726	-3.62478		6.90344e-05	0.000677349	2.35991e-05	0.0678844	0.00551906	97.7535	2.1723	0	0	0.0740218	0	0											85940289	18	216.18	0.0740218	74021.8	4.86936	128.49	2.10887	27777	4.44368	0.027777	0.101849
1062	InChI=1S/C21H39NO3/c1-3-4-5-6-7-8-9-10-11-12-13-14-15-16-17-18-20(23)22(2)19-21(24)25/h10-11H,3-9,12-19H2,1-2H3,(H,24,25)/b11-10+	O=C(N(CC(=O)O)C)CCCCCCCC=CCCCCCCCC	476.15	196.12	1.73e-09	----	----	----	353.55	6.55e-10	6.83	0.18755	-0.726883		1.43164e-06	1.51217e-05	0.016324	0.0678738	0.0055182	97.7383	2.17196	0	0	0.0382367	0	0.000605294	Unstable MOC										14351623	21	252.21	0.038842	38842	4.5893	109.863	2.04085	27708.5	4.44261	0.0277085	0.101598
284	InChI=1S/C14H8O4/c15-10-6-5-9-11(14(10)18)13(17)8-4-2-1-3-7(8)12(9)16/h1-6,15,18H	O=C(c(c(C(=O)c1c(O)c(O)cc2)ccc3)c3)c12	433.26	181.42	7.15e-11	430	289.5	8.76e-10	240.22	4.33e-14	3.16	255.83	2.40795	400	6.12582e-07	1.52369e-06	43.2996	0.038491	0.00312935	55.4271	1.23171	0	0.0395287	0	0	0											72480	14	168.14	0.0395287	39528.7	4.59691	164.552	2.2163	27667.8	4.44197	0.0276678	0.101448
703	InChI=1S/C18H15O3P/c1-4-10-16(11-5-1)19-22(20-17-12-6-2-7-13-17)21-18-14-8-3-9-15-18/h1-15H	P(OC1=CC=CC=C1)(OC2=CC=CC=C2)OC3=CC=CC=C3	410.85	143.84	7.63e-05	360	25	----	310.29	5.41e-07	6.62	0.0023604	-2.62701		6.65921	0.0785557	0.0246882	0.0632942	0.00514587	91.1437	2.02542	0	0	0.0394437	0	0	4		X	X							101020	18	216.18	0.0394437	39443.7	4.59598	127.119	2.10421	27480.6	4.43903	0.0274806	0.100762
145	InChI=1S/C20H21BrN6O3/c1-4-19(28)23-18-11-14(26(5-2)6-3)7-8-17(18)24-25-20-13(12-22)9-15(27(29)30)10-16(20)21/h7-11H,4-6H2,1-3H3,(H,23,28)/b25-24+	O=C(Nc(c(N=Nc(c(C#N)cc(N(=O)=O)c1)c1Br)ccc2N(CC)CC)c2)CC	622.56	269.85	3.85e-14	----	----	----	473.33	9.52e-18	6.1	0.011313	-1.94642		3.79481e-09	0.00033598	0.0876024	0.0678252	0.00551425	97.6683	2.17041	0	0.0534525	0	0	0											2309946	20	240.2	0.0534525	53452.5	4.72797	112.929	2.0528	27125.5	4.43338	0.0271255	0.0994601
967	InChI=1S/C11H12N2O2/c12-9(11(14)15)5-7-6-13-10-4-2-1-3-8(7)10/h1-4,6,9,13H,5,12H2,(H,14,15)	O=C(O)C(N)CC(c(c(N1)ccc2)c2)=C1	432.24	278.99	1.94e-09	----	282	----	204.23	1.98e-14	-1.06	1046.4	3.0197	13400	7.95077e-08	1.05931e-07	99.9921	5.356e-06	4.35447e-07	0.00771264	0.000171392	0	0	0.0412587	0	0	Unstable MOC										73223	11	132.11	0.0412587	41258.7	4.61552	202.021	2.3054	26689	4.42633	0.026689	0.0978596
74	InChI=1S/C40H64N2O4/c1-37(2,3)29-23-27(24-30(35(29)45)38(4,5)6)17-19-33(43)41-21-15-13-14-16-22-42-34(44)20-18-28-25-31(39(7,8)9)36(46)32(26-28)40(10,11)12/h23-26,45-46H,13-22H2,1-12H3,(H,41,43)(H,42,44)	O=C(NCCCCCCNC(=O)CCc(cc(c(O)c1C(C)(C)C)C(C)(C)C)c1)CCc(cc(c(O)c2C(C)(C)C)C(C)(C)C)c2	811.3	349.84	3.16e-23	----	----	----	636.97	2.96e-19	9	1.8419e-05	-4.73473		2.51987e-16	1.38938e-05	2.70956e-05	0.0678849	0.0055191	97.7542	2.17232	0	0.0349318	0	0	0	Immobile POC										23128747	40	480.4	0.0349318	34931.8	4.54322	54.8405	1.7391	26345.4	4.4207	0.0263454	0.0965998
1192	InChI=1S/C9H23NO3Si/c1-4-11-14(12-5-2,13-6-3)9-7-8-10/h4-10H2,1-3H3	CCO[Si](CCCN)(OCC)OCC	256.24	55.9	0.0734	217	----	----	221.37	3.68e-08	0.31	1000000	6		0.0435963	2.64494e-07	99.7719	0.00012528	1.01854e-05	0.180404	0.00400897	0	0	0.053774	0	0	Unstable MOC	X		X							919302	9	108.09	0.053774	53774	4.73057	242.915	2.38545	26256.6	4.41924	0.0262566	0.0962744
1036	InChI=1S/C2H8N2/c3-1-2-4/h1-4H2	NCCN	103.44	-23.8	17.9	117	11.1	12	60.1	1.03e-09	-2.04	1000000	6	1000000	1.90255	1.42704e-07	98.0966	5.50211e-07	4.47326e-08	0.000792304	1.76067e-05	3.53369e-06	0	0.0653526	0	0	Transient	X		X		X			X		107153	2	24.02	0.0653526	65352.6	4.81526	1087.4	3.03639	26119.3	4.41696	0.0261193	0.0957708
1511	InChI=1S/C18H30O4/c19-17(20)15-13-11-9-7-5-3-1-2-4-6-8-10-12-14-16-18(21)22/h13-16H,1-12H2,(H,19,20)(H,21,22)/b15-13+,16-14+	O=C(C=CCCCCCCCCCCCCC=CC(=O)O)O	460.03	190.06	5.16e-09	----	----	----	310.44	6.28e-11	5.69	0.058591	-1.23217		0.000165326	0.00067211	0.224862	0.0677317	0.00550664	97.5336	2.16742	0	0	0.0370109	0	0											61788894	18	216.18	0.0370109	37010.9	4.56833	119.221	2.07635	25773.1	4.41117	0.0257731	0.0945015
1219	InChI=1S/C12H26O5/c1-2-3-5-14-7-9-16-11-12-17-10-8-15-6-4-13/h13H,2-12H2,1H3	O(CCOCCOCCOCCO)CCCC	332.74	91.1	3.73e-06	----	----	----	250.34	3.67e-13	-0.26	1000000	6		2.50986e-06	1.34418e-07	99.9502	3.378e-05	2.74634e-06	0.0486431	0.00108096	0	0	0.0444134	0	0	5										1559348	12	144.12	0.0444134	44413.4	4.64751	177.412	2.24898	25568.7	4.40771	0.0255687	0.0937518
169	InChI=1S/C16H18N6O5S/c1-4-20(5-2)11-6-7-12(13(8-11)17-10(3)23)18-19-16-14(21(24)25)9-15(28-16)22(26)27/h6-9H,4-5H2,1-3H3,(H,17,23)/b19-18+	O=C(Nc(c(N=NC(SC(N(=O)(=O))=C1)=C1N(=O)(=O))ccc2N(CC)CC)c2)C	594.87	256.91	2.95e-13	----	----	----	406.42	3.99e-18	4.23	0.66993	-0.173971		2.93726e-08	0.00045571	6.10306	0.0637415	0.00518224	91.7878	2.03973	0	0.0534525	0	0	0											58979467	16	192.16	0.0534525	53452.5	4.72797	131.52	2.11899	25272.9	4.40266	0.0252729	0.0926674
1647	InChI=1S/C32H70NO4P/c1-6-7-8-25-30-36-38(34,35)37-33(28-23-19-15-11-9-13-17-21-26-31(2)3)29-24-20-16-12-10-14-18-22-27-32(4)5/h31-32H,6-30,33H2,1-5H3,(H,34,35)	CC(C)CCCCCCCCCCN(H)(H)(OP(=O)(OCCCCCC)(O))CCCCCCCCCCC(C)C	480	90.27	1.78e-10	----	----	----	563.89	1.42e-16	9	5.6389e-07	-6.24881		3.91675e-06	0.00447951	8.18236e-07	0.0678819	0.00551885	97.7499	2.17222	0	0	0.0370095	0	0											71412425	32	384.32	0.0370095	37009.5	4.56831	65.6325	1.81712	25223.9	4.40181	0.0252239	0.0924876
297	InChI=1S/C4H11NO/c1-5(2)3-4-6/h6H,3-4H2,1-2H3	OCCN(C)C	136.32	-39.55	3.28	134	-59	3.18	89.14	1.77e-09	-0.94	1000000	6	1000000	0.756456	2.1411e-07	99.2332	7.007e-06	5.69675e-07	0.0100901	0.000224224	0	0.0145962	0.0233083	0	0.00841001	Unstable MOC	X		X		X					108010	4	48.04	0.0463146	46314.6	4.66572	519.571	2.71565	24960.2	4.39725	0.0249602	0.0915207
1149	InChI=1S/C8H16O2/c1-3-5-6-7(4-2)8(9)10/h7H,3-6H2,1-2H3,(H,9,10)	O=C(O)C(CCCC)CC	234.2	37.72	0.0626	228	----	0.03	144.22	3e-06	2.64	1861.5	3.26986	2000	4.0021	8.98749e-05	68.793	0.018468	0.00150146	26.5939	0.590975	0	0	0.037142	1.59682e-06	0	Unstable MOC								X		149575	8	96.08	0.0371436	37143.6	4.56988	257.548	2.41086	24745.2	4.39349	0.0247452	0.0907325
1904	InChI=1S/C34H27N9O7S2/c35-22-10-15-27(26(36)18-22)41-38-24-11-6-19(7-12-24)20-8-13-25(14-9-20)40-42-32-28(51(45,46)47)16-21-17-29(52(48,49)50)33(34(44)30(21)31(32)37)43-39-23-4-2-1-3-5-23/h1-18,44H,35-37H2,(H,45,46,47)(H,48,49,50)/b41-38+,42-40+,43-39+	Nc6ccc(N=Nc1ccc(cc1)c5ccc(N=Nc4c(N)c3c(O)c(N=Nc2ccccc2)c(cc3cc4S(O)(=O)=O)S(O)(=O)=O)cc5)c(N)c6	1129.04	349.84	3.18e-36	----	----	----	737.77	8.23e-40	4.9	55.937	1.7477		4.86131e-18	2.68037e-07	1.37058	0.0669545	0.00544346	96.4145	2.14254	0	0.0444227	0	0	0									X		1937377	34	408.34	0.0444227	44422.7	4.64761	60.2122	1.77968	24587	4.39071	0.024587	0.0901525
244	InChI=1S/C17H11ClF3N3O4S/c18-9-2-4-13(11(6-9)17(19,20)21)23-24-16-12(22)3-1-8-5-10(29(26,27)28)7-14(25)15(8)16/h1-7,25H,22H2,(H,26,27,28)/b24-23+	O=S(=O)(O)c1(cc(O)c2(c(c1)ccc(N)c2N=Nc3(c(C(F)(F)F)cc(Cl)cc3)))	605.26	261.77	2.57e-16	----	----	----	445.8	1.59e-19	2.74	1553.7	3.19137		1.32393e-13	2.11072e-06	66.7622	0.0225635	0.00183443	32.4914	0.722031	0	0.0534527	0	0	0											57741476	17	204.17	0.0534527	53452.7	4.72797	119.903	2.07883	24480.6	4.38882	0.0244806	0.0897621
146	InChI=1S/C18H10Cl2O2S2/c1-7-3-9(19)5-11-13(7)15(21)17(23-11)18-16(22)14-8(2)4-10(20)6-12(14)24-18/h3-6H,1-2H3/b18-17+	O=C(c(c(S1)cc(c2)Cl)c2C)C1=C(Sc(c3c(cc4Cl)C)c4)C3=O	517.3	220.68	8.1e-11	----	----	3e-14	393.3	3.05e-13	5.92	0.0015079	-2.82163		2.78856e-08	0.00970868	0.13252	0.0677884	0.00551125	97.6152	2.16923	0	0.0444178	0	0	0											2379740	18	216.18	0.0444178	44417.8	4.64756	112.936	2.05283	24414.5	4.38765	0.0244145	0.08952
160	InChI=1S/C24H27BrN6O10/c1-5-39-18-12-20(27-28-23-19(25)10-17(30(35)36)11-22(23)31(37)38)24(26-14(2)32)21(13-18)29(6-8-40-15(3)33)7-9-41-16(4)34/h10-13H,5-9H2,1-4H3,(H,26,32)/b28-27+	N(=O)(=O)c1c(c(cc(c1)N(=O)(=O))Br)N=Nc2cc(cc(c2NC(=O)C)N(CCOC(=O)C)CCOC(=O)C)OCC	737.1	323.35	7.48e-16	----	157	----	639.42	1.3e-24	5.53	0.011701	-1.93178	0.000938	4.44066e-09	0.264409	0.323844	0.0674856	0.00548664	97.1792	2.15954	0	0.0533114	0	0	0											12239348	24	288.24	0.0533114	53311.4	4.72682	83.3746	1.92103	24031.9	4.38079	0.0240319	0.0881169
280	InChI=1S/C23H16Cl2O6/c1-10-6-12(8-14(20(10)26)22(28)29)18(19-16(24)4-3-5-17(19)25)13-7-11(2)21(27)15(9-13)23(30)31/h3-9,26H,1-2H3,(H,28,29)(H,30,31)/b18-13+	C1(=O)C(C(=O)O)=CC(=C(c3c(Cl)cccc3Cl)c2cc(C)c(O)c(C(=O)O)c2)C=C1C	652.88	284.01	2.44e-16	----	----	----	459.29	2.05e-19	5.93	0.024609	-1.60891		1.58615e-11	0.000160505	0.129519	0.0677969	0.00551194	97.6275	2.1695	0	0.0395286	0	0	0											1796925	23	276.23	0.0395286	39528.6	4.59691	86.0646	1.93482	23773.6	4.3761	0.0237736	0.08717
1300	InChI=1S/C21H44N2/c1-2-3-4-5-6-7-8-9-10-11-12-13-14-15-16-17-20-23-21-18-19-22/h9-10,23H,2-8,11-22H2,1H3/b10-9+	N(CCCCCCCCC=CCCCCCCCC)CCCN	402.06	142.1	4.85e-07	----	----	----	324.6	3.28e-07	7.47	0.13965	-0.854959		0.000113386	1.46189e-05	0.00374009	0.0678823	0.00551889	97.7505	2.17223	0	0	0.0296089	0	0.000355928	Unstable MOC										7173628	21	252.21	0.0299648	29964.8	4.47661	92.3131	1.96526	23282.3	4.36703	0.0232823	0.0853684
1187	InChI=1S/CH5O4P/c1-5-6(2,3)4/h1H3,(H2,2,3,4)	O=P(OC)(O)O	266.2	23.57	0.00067	----	----	----	112.02	2.43e-12	-0.71	1000000	6		0.000201799	2.71097e-07	99.9821	1.19894e-05	9.74748e-07	0.0172647	0.000383661	0	0	0.215838	0	0											812000	1	12.01	0.215838	215838	5.33413	1926.78	3.28483	23140.6	4.36438	0.0231406	0.084849
272	InChI=1S/C8H5Cl2F4NO/c9-4-1-3(15)2-5(10)6(4)16-8(13,14)7(11)12/h1-2,7H,15H2	FC(Oc1c(cc(cc1Cl)N)Cl)(C(F)F)F	276.62	73.85	0.00231	----	----	----	278.03	1.29e-06	3.77	14.024	1.14687		16.277	0.00208492	13.2165	0.0478619	0.00389121	68.9212	1.53158	0	0.0659302	0	0	0	4		X	X							104147322	8	96.08	0.0659302	65930.2	4.81908	237.134	2.37499	22783.8	4.35763	0.0227838	0.0835406
982	InChI=1S/C8H20O4Si/c1-5-9-13(10-6-2,11-7-3)12-8-4/h5-8H2,1-4H3	CCO[Si](OCC)(OCC)OCC	208.3	5.75	1.65	168.8	-82.5	1.88	208.33	1.97e-05	0.04	1000000	6		1.04126	4.98518e-07	98.8605	6.6665e-05	5.41992e-06	0.0959976	0.00213328	0	0	0.0469741	0	0.00218053	Unstable MOC										78104	8	96.08	0.0491546	49154.6	4.69156	235.946	2.37281	22669.7	4.35545	0.0226697	0.0831222
1558	InChI=1S/C10H16O4/c11-9(12)7-5-3-1-2-4-6-8-10(13)14/h1-8H2	[O]C(=O)CCCCCCCCC(=O)[O]	360.05	127.36	6.64e-06	----	130.8	5.55e-08	202.25	2.96e-11	2.19	416.13	2.61923	1000	2.64718e-05	3.85791e-05	87.6951	0.00835315	0.000679118	12.0285	0.267301	0	0	0.0378285	1.62634e-06	0											111206	10	120.1	0.0378301	37830.1	4.57784	187.046	2.27195	22464.3	4.35149	0.0224643	0.082369
1603	InChI=1S/C21H24O4/c1-3-9-16(2)14-24-20(22)18-12-7-8-13-19(18)21(23)25-15-17-10-5-4-6-11-17/h4-8,10-13,16H,3,9,14-15H2,1-2H3	C(C)CC(C)COC(=O)c1ccccc1C(=O)OCc2ccccc2	403.66	68.91	2.62e-06	----	----	----	340.42	7.44e-08	5.75	0.1662	-0.779369		0.0282632	0.00357195	0.195843	0.0677304	0.00550653	97.5317	2.16737	0	0	0	0	0.0299452											68515402	21	252.21	0.0299452	29945.2	4.47633	87.9654	1.94431	22185.8	4.34607	0.0221858	0.0813478
282	InChI=1S/C20H13N3O7S/c24-17-10-18(31(28,29)30)15-9-12(23(26)27)6-7-14(15)19(17)22-21-16-8-5-11-3-1-2-4-13(11)20(16)25/h1-10,24-25H,(H,28,29,30)/b22-21+	c12c(O)c(N=Nc3c4ccc(N(=O)=O)cc4c(S(=O)(=O)O)cc3O)ccc1cccc2	701.99	306.95	5.63e-20	----	----	----	439.4	2.8e-24	3.56	1414.1	3.15048		1.09681e-17	2.85278e-07	23.3139	0.0520583	0.00423238	74.9639	1.66587	0	0.0395287	0	0	0											1787617	20	240.2	0.0395287	39528.7	4.59691	89.9606	1.95405	21608.5	4.33463	0.0216085	0.0792313
1398	InChI=1S/C28H20N2O8S2/c1-15-7-9-19(23(13-15)39(33,34)35)29-21-11-12-22(30-20-10-8-16(2)14-24(20)40(36,37)38)26-25(21)27(31)17-5-3-4-6-18(17)28(26)32/h3-14,29-30H,1-2H3	c12C(=O)c3c(Nc4c(S(=O)(=O)[O])cc(C)cc4)ccc(Nc4c(S(=O)(=O)[O])cc(C)cc4)c3C(=O)c1cccc2	866.84	349.84	6.54e-27	----	----	----	578.62	3.21e-29	4.58	2318.5	3.36521		1.89357e-19	1.04406e-08	2.82143	0.0659696	0.00536338	94.9962	2.11103	0	0.0366188	0	0	0											3443901	28	336.28	0.0366188	36618.8	4.5637	63.2864	1.80131	21281.9	4.32801	0.0212819	0.0780338
1279	InChI=1S/C5H10O4/c1-5(2-6,3-7)4(8)9/h6-7H,2-3H2,1H3,(H,8,9)	O=C(O)C(CO)(CO)C	301.5	86.19	1.24e-06	----	190	----	134.13	1.71e-12	-1.07	1000000	6		4.47241e-07	7.57639e-09	99.9923	5.2341e-06	4.25536e-07	0.0075371	0.000167491	0	0	0.0474684	0	0	Unstable MOC										4767037	5	60.05	0.0474684	47468.4	4.6764	353.898	2.54888	21251.6	4.32739	0.0212516	0.0779225
1228	InChI=1S/C12H18O6/c1-3-11(13)17-9-7-15-5-6-16-8-10-18-12(14)4-2/h3-4H,1-2,5-10H2	O=C(OCCOCCOCCOC(=O)C=C)C=C	292.57	2.31	0.00289	----	----	----	258.27	3.72e-11	0.96	28373	4.45291		0.0701157	2.18372e-05	99.111	0.0005559	4.51952e-05	0.800496	0.0177888	0	0	0.037948	0	0				X							1680213	12	144.12	0.037948	37948	4.57919	146.932	2.16712	21175.8	4.32584	0.0211758	0.0776446
285	InChI=1S/C16H12N2O6S/c19-14-3-1-2-11-10(14)5-6-12(16(11)21)17-18-13-8-9(25(22,23)24)4-7-15(13)20/h1-8,19-21H,(H,22,23,24)/b18-17+	c12c(O)c(N=Nc3c(O)ccc(S(=O)(=O)O)c3)ccc1c(O)ccc2	610.25	264.1	1.67e-16	----	----	----	360.34	7.55e-25	2.09	101740	5.00749		1.43111e-15	3.32974e-08	89.9721	0.00680743	0.000553449	9.80269	0.217838	0	0.0395287	0	0	0	4.5-5										2052257	16	192.16	0.0395287	39528.7	4.59691	109.698	2.0402	21079.6	4.32386	0.0210796	0.0772919
283	InChI=1S/C14H8O7S/c15-11-6-3-1-2-4-7(6)12(16)10-8(11)5-9(22(19,20)21)13(17)14(10)18/h1-5,17-18H,(H,19,20,21)	c1ccc2C(=O)c3c(O)c(O)c(S(=O)(=O)O)cc3C(=O)c2c1	567.44	244.1	6.51e-15	----	----	----	320.28	2.02e-20	0	1000000	6		5.60202e-15	5.27265e-09	99.9095	6.14443e-05	4.99547e-06	0.0884798	0.00196622	0	0.0395287	0	0	0											130223	14	168.14	0.0395287	39528.7	4.59691	123.419	2.09138	20751.7	4.31705	0.0207517	0.0760895
1284	InChI=1S/C4H11NO/c1-6-4-2-3-5/h2-5H2,1H3	O(CCCN)C	112.63	-40.36	17.5	117.5	----	----	89.14	1.56e-07	-0.42	1000000	6		4.02483	2.07009e-07	95.9421	2.24328e-05	1.82381e-06	0.0323033	0.000717851	0	0	0.0246995	0	0.0121996	3										5332730	4	48.04	0.0368991	36899.1	4.56702	413.945	2.61694	19885.9	4.29855	0.0198859	0.0729151
1326	InChI=1S/C57H94O6/c1-4-7-10-13-16-19-22-25-28-31-34-37-40-43-46-49-55(58)61-52-54(63-57(60)51-48-45-42-39-36-33-30-27-24-21-18-15-12-9-6-3)53-62-56(59)50-47-44-41-38-35-32-29-26-23-20-17-14-11-8-5-2/h13,15-22,24-30,54H,4-12,14,23,31-53H2,1-3H3/b16-13+,18-15+,20-17+,22-19+,24-21+,28-25+,29-26+,30-27+	O=C(CCCCCCCC=CCC=CCCCCC)OCC(OC(CCCCCCCC=CC=CC=CCCCC)=O)COC(CCCCCCCC=CC=CC=CCCCC)=O	847.11	349.84	3.23e-21	----	----	----	875.38	0.000223	9	8.7538e-07	-6.0578		2.96842e-17	1.63669e-06	1.10382e-07	0.0678849	0.0055191	97.7543	2.17232	0	0	0.0253165	0	0											8001205	57	684.57	0.0253165	25316.5	4.4034	28.9205	1.46121	19798.1	4.29662	0.0197981	0.0725931
278	InChI=1S/C29H22ClN3O10S3/c1-17-7-10-21(11-8-17)44(35,36)33-24-16-22(45(37,38)39)13-18-14-26(46(40,41)42)28(29(34)27(18)24)32-31-23-15-19(30)9-12-25(23)43-20-5-3-2-4-6-20/h2-16,33-34H,1H3,(H,37,38,39)(H,40,41,42)/b32-31+	Cc3ccc(cc3)S(=O)(=O)Nc4cc(cc2c4c(c(c(c2)S(=O)(=O)O)N=Nc5c(ccc(c5)Cl)Oc1ccccc1)O)S(=O)(=O)O	989.31	349.84	3.25e-31	----	----	----	704.14	2.52e-29	4.45	518.49	2.71474		1.37645e-18	7.58929e-08	3.76889	0.0653264	0.00531109	94.07	2.09044	0	0.0395287	0	0	0											6416666	29	348.29	0.0395287	39528.7	4.59691	56.1375	1.74925	19552.1	4.29119	0.0195521	0.0716912
279	InChI=1S/C13H10N2O6S/c16-12-6-3-9(7-11(12)13(17)18)15-14-8-1-4-10(5-2-8)22(19,20)21/h1-7,16H,(H,17,18)(H,19,20,21)/b15-14+	S(=O)(=O)(O)c1ccc(N=Nc2cc(C(=O)O)c(O)cc2)cc1	552.12	236.94	2.39e-14	----	----	----	322.29	1.81e-17	1.2	76792	4.88532	10000	2.04212e-12	6.1626e-07	98.5845	0.000960912	7.8123e-05	1.38371	0.0307492	0	0.0395287	0	0	0											6054995	13	156.13	0.0395287	39528.7	4.59691	122.649	2.08867	19149.3	4.28215	0.0191493	0.0702139
84	InChI=1S/C20H27N/c1-19(2,3)15-20(4,5)16-11-13-18(14-12-16)21-17-9-7-6-8-10-17/h6-14,21H,15H2,1-5H3	c1ccccc1Nc2ccc(cc2)C(C)(C)CC(C)(C)C	361.98	120.09	7.8e-06	----	----	----	281.44	8.42e-06	7.05	0.028623	-1.54328		0.0202842	0.000268444	0.00983481	0.0678643	0.00551742	97.7246	2.17166	0	0	0.0222021	0	0											68411461	20	240.2	0.0222021	22202.1	4.34639	78.8876	1.89701	18948.8	4.27758	0.0189488	0.069479
1172	InChI=1S/C18H15O3PS/c23-22(19-16-10-4-1-5-11-16,20-17-12-6-2-7-13-17)21-18-14-8-3-9-15-18/h1-15H	O(c(cccc1)c1)P(Oc(cccc2)c2)(Oc(cccc3)c3)=S	437.8	86.16	2.55e-07	----	----	----	342.35	5.82e-06	6.47	0.019638	-1.7069		0.0044693	0.00391809	0.0373852	0.0678538	0.00551657	97.7095	2.17132	0	0	0.0296065	0	0	Transient										597820	18	216.18	0.0296065	29606.5	4.47139	86.4801	1.93692	18695.3	4.27173	0.0186953	0.0685493
1567	InChI=1S/C26H46O/c1-8-9-14-22(25(2,3)4)15-10-11-16-23(26(5,6)7)19-18-21-13-12-17-24(27)20-21/h12-13,17,20,22-23,27H,8-11,14-16,18-19H2,1-7H3	Oc1cc(ccc1)CCC(CCCCC(CCCC)C(C)(C)C)C(C)(C)C	416.23	152.68	3.25e-08	----	----	----	374.66	0.000135	9	5.8005e-05	-4.23653		5.95086e-06	8.99817e-06	1.05414e-06	0.0678849	0.0055191	97.7543	2.17232	0	0	0.0222067	0	0											68025376	26	312.26	0.0222067	22206.7	4.34648	59.2716	1.77285	18508.2	4.26736	0.0185082	0.0678632
1107	InChI=1S/C29H44O2/c1-26(2,3)20-14-18(15-21(24(20)30)27(4,5)6)13-19-16-22(28(7,8)9)25(31)23(17-19)29(10,11)12/h14-17,30-31H,13H2,1-12H3	Oc(c(cc(c1)Cc(cc(c(O)c2C(C)(C)C)C(C)(C)C)c2)C(C)(C)C)c1C(C)(C)C	491.19	208.48	1.19e-11	----	----	----	424.67	2.31e-10	8.99	0.00013684	-3.86379		1.12179e-07	0.000129996	0.000112953	0.0678848	0.00551909	97.754	2.17231	0	0	0.0222067	0	0	Immobile POC										118821	29	348.29	0.0222067	22206.7	4.34648	52.2916	1.71843	18212.6	4.26037	0.0182126	0.0667797
346	InChI=1S/C6H8O6/c7-1-2(8)5-3(9)4(10)6(11)12-5/h2,5,7-10H,1H2	O1C(=O)C(O)=C(O)C1C(O)CO	424.64	155.71	1.79e-10	----	168.5	----	176.13	4.07e-08	-1.85	1000000	6	400000	2.11957e-10	4.05867e-08	99.9987	8.687e-07	7.0626e-08	0.00125093	2.77984e-05	0.287836	0	0.0444233	1.08968e-05	0	Unstable MOC										89656	6	72.06	0.0444342	44434.2	4.64772	252.281	2.40188	18179.3	4.25958	0.0181793	0.0666576
1373	InChI=1S/C18H14N2O7S2/c1-10-3-6-15(11(2)7-10)19-20-17-14-5-4-13(28(22,23)24)8-12(14)9-16(18(17)21)29(25,26)27/h3-9,21H,1-2H3/b20-19+	Cc3ccc(N=Nc1c(O)c(cc2cc(ccc12)S([O])(=O)=O)S([O])(=O)=O)c(C)c3	697.96	305.07	1.48e-20	----	----	----	436.46	3.97e-23	2.5	1000000	6		1.35029e-20	1.39446e-09	77.7312	0.0151172	0.00122904	21.7687	0.483749	0	0.0357618	0	0	0											7481494	18	216.18	0.0357618	35761.8	4.55342	81.936	1.91347	17712.9	4.24829	0.0177129	0.0649474
277	InChI=1S/C23H16BrN3O9S2/c1-10(24)23(30)26-11-6-7-14(16(8-11)37(31,32)33)27-15-9-17(38(34,35)36)20(25)19-18(15)21(28)12-4-2-3-5-13(12)22(19)29/h2-9,27H,1,25H2,(H,26,30)(H,31,32,33)(H,34,35,36)	C=C(C(=O)Nc3ccc(c(c3)S(=O)(=O)O)Nc4cc(c(c2c4C(=O)c1c(cccc1)C2=O)N)S(=O)(=O)O)Br	945	349.84	1.2e-29	----	----	----	622.42	5.75e-36	1.12	1000000	6		1.65407e-20	9.12003e-10	98.8198	0.00080116	6.5135e-05	1.15367	0.0256371	0	0.0395287	0	0	0											70209993	23	276.23	0.0395287	39528.7	4.59691	63.508	1.80283	17542.8	4.2441	0.0175428	0.0643237
1452	InChI=1S/C7H12O3/c1-5(2)7(9)10-4-6(3)8/h6,8H,1,4H2,2-3H3	O=C(OCC(O)C)C(=C)C	200.3	-14.39	0.0724	----	-89	----	144.17	9.34e-09	0.97	108020	5.0335		0.257017	3.19524e-06	98.9068	0.000567677	4.61526e-05	0.817454	0.0181657	0	0	0.0252514	0	0.00464765											27813021	7	84.07	0.029899	29899	4.47566	207.387	2.31678	17435.1	4.24142	0.0174351	0.0639285
1350	InChI=1S/C20H17N3O11S3/c1-12(24)21-15-3-2-13-10-18(36(28,29)30)19(20(25)17(13)11-15)23-22-14-4-6-16(7-5-14)35(26,27)9-8-34-37(31,32)33/h2-7,10-11,25H,8-9H2,1H3,(H,21,24)/b23-22+	c12c(O)c(N=Nc3ccc(S(=O)(=O)CCOS(=O)(=O)[O])cc3)c(S(=O)(=O)[O])cc1ccc(NC(=O)C)c2	911.67	349.84	1.78e-28	----	----	----	573.57	2.71e-33	-3.3	1000000	6		1.54246e-20	8.50462e-10	99.9999	6.15e-08	5e-09	8.85599e-05	1.968e-06	0	0.0411253	0	0	0											109603487	20	240.2	0.0411253	41125.3	4.61411	71.7006	1.85552	17222.5	4.2361	0.0172225	0.0631491
276	InChI=1S/C23H14Cl2N6O8S2/c24-21-29-22(25)31-23(30-21)28-12-7-9(5-6-14(12)40(34,35)36)27-13-8-15(41(37,38)39)18(26)17-16(13)19(32)10-3-1-2-4-11(10)20(17)33/h1-8,27H,26H2,(H,34,35,36)(H,37,38,39)(H,28,29,30,31)	O=C(c(c(C(=O)c1c(N)c(S(=O)(=O)O)cc2Nc(ccc(S(=O)(=O)O)c3Nc(nc(nc4Cl)Cl)n4)c3)ccc5)c5)c12	939.92	349.84	1.81e-29	----	----	----	637.43	4.07e-33	1.72	33562	4.52585	1000000	1.63639e-20	9.02254e-10	95.4613	0.00308108	0.000250494	4.43675	0.0985945	0	0.0395287	0	0	0											13324204	23	276.23	0.0395287	39528.7	4.59691	62.0126	1.79248	17129.7	4.23375	0.0171297	0.062809
996	InChI=1S/C36H60O2/c1-7-8-9-10-11-12-13-14-15-16-17-18-19-25-35(37)38-30-28-32(3)23-20-22-31(2)26-27-34-33(4)24-21-29-36(34,5)6/h20,22-23,26-28H,7-19,21,24-25,29-30H2,1-6H3/b23-20+,27-26+,31-22+,32-28+	O=C(OCC=C(C=CC=C(C=CC(=C(CCC1)C)C1(C)C)C)C)CCCCCCCCCCCCCCC	552.79	221.99	1.15e-09	----	28.5	----	524.88	0.4	9	5.2488e-07	-6.27994		3.4136e-06	0.00246705	1.10379e-07	0.0678832	0.00551896	97.7519	2.17226	0	0	0.0206289	0	0	Transient										79812	36	432.36	0.0206289	20628.9	4.31448	39.3021	1.59442	16992.6	4.23026	0.0169926	0.0623063
1384	InChI=1S/C22H14N6O9S2/c23-19-18-12(11-17(39(35,36)37)21(22(18)29)27-24-13-4-2-1-3-5-13)10-16(38(32,33)34)20(19)26-25-14-6-8-15(9-7-14)28(30)31/h1-11,29H,23H2/b26-25+,27-24+	c12c(N)c(N=Nc3ccc(N(=O)=O)cc3)c(S(=O)(=O)[O])cc1cc(S(=O)(=O)[O])c(N=Nc1ccccc1)c2O	887.18	349.84	1.28e-27	----	----	----	572.53	1.24e-31	3.4	1000000	6		4.70035e-21	2.59162e-10	30.5285	0.0471607	0.0038342	67.9114	1.50914	0	0.0365901	0	0	0											3121742	22	264.22	0.0365901	36590.1	4.56336	63.9095	1.80557	16886.2	4.22753	0.0168862	0.061916
1662	InChI=1S/C24H42N4/c1-6-10-14-21(8-3)17-27(18-22(9-4)15-11-7-2)19-28-23-16-12-13-20(5)24(23)25-26-28/h12-13,16,21-22H,6-11,14-15,17-19H2,1-5H3	Cc1c2c(ccc1)N(N=N2)CN(CC(CC)CCCC)CC(CC)CCCC	465.12	196.31	3.25e-09	----	----	----	386.63	9.04e-08	7.62	0.015215	-1.81773		5.88059e-06	3.29209e-05	0.00264781	0.0678831	0.00551895	97.7517	2.17226	0	0	0.0222067	0	0											80584903	24	288.24	0.0222067	22206.7	4.34648	57.4366	1.75919	16555.5	4.21894	0.0165555	0.0607035
1562	InChI=1S/C35H58O6/c1-4-7-10-13-16-17-20-23-27-40-34(37)31-25-24-30(33(36)39-26-21-18-14-11-8-5-2)29-32(31)35(38)41-28-22-19-15-12-9-6-3/h24-25,29H,4-23,26-28H2,1-3H3	O=C(c1ccc(cc1C(=O)OCCCCCCCC)C(=O)OCCCCCCCC)OCCCCCCCCCC	584.75	234.12	1.03e-12	----	----	----	574.85	9.75e-07	9	5.7485e-07	-6.24045		3.05747e-09	2.28296e-05	1.10382e-07	0.0678849	0.0055191	97.7543	2.17232	0	0	0.0222067	0	0											67989235	35	420.35	0.0222067	22206.7	4.34648	38.6304	1.58693	16238.3	4.21054	0.0162383	0.0595404
72	InChI=1S/C20H25N3O/c1-6-13(2)15-11-14(20(3,4)5)12-18(19(15)24)23-21-16-9-7-8-10-17(16)22-23/h7-13,24H,6H2,1-5H3	n1c2ccccc2nn1c3cc(C(C)(C)C)cc(C(CC)C)c3O	459.23	193.56	7.79e-10	----	----	----	323.44	3.7e-13	6.31	3.1056	0.492146		1.1789e-07	2.93138e-06	0.0540336	0.0678482	0.00551612	97.7015	2.17114	0	0.021591	0	0	0											36437373	20	240.2	0.021591	21591	4.33427	66.7543	1.82448	16034.4	4.20505	0.0160344	0.0587928
1072	InChI=1S/C6H15NO2/c1-5(8)3-7-4-6(2)9/h5-9H,3-4H2,1-2H3	OC(C)CNCC(O)C	234.3	25.83	0.0013	250	44.5	0.000125	133.19	6.91e-11	-0.82	1000000	6	860000	5.20536e-05	2.40411e-07	99.9862	9.30712e-06	7.56676e-07	0.0134022	0.000297828	0	0	0.0296089	0	0	Unstable MOC			X							110974	6	72.06	0.0296089	29608.9	4.47142	222.306	2.34695	16019.4	4.20465	0.0160194	0.0587377
1632	InChI=1S/C27H33O4P/c1-19(2)22-10-7-13-25(16-22)29-32(28,30-26-14-8-11-23(17-26)20(3)4)31-27-15-9-12-24(18-27)21(5)6/h7-21H,1-6H3	O=P(Oc1cccc(c1)C(C)C)(Oc2cccc(c2)C(C)C)Oc3cc(ccc3)C(C)C	480	90.27	2.06e-08	----	----	----	452.54	2.93e-07	9	0.00048555	-3.31377		4.8508e-05	0.00047937	9.39498e-05	0.0678845	0.00551907	97.7537	2.1723	0	0	0.0222066	0	0											68937417	27	324.27	0.0222066	22206.6	4.34648	49.071	1.69082	15912.3	4.20173	0.0159123	0.0583449
1832	InChI=1S/C7H6N3/c1-5-2-3-6-7(4-5)9-10-8-6/h2-4H,1H3	Cc1cc2[N]N=Nc2cc1	311.65	97.46	0.000314	----	80	----	133.15	1.62e-07	1.71	10100	4.00432		0.0106367	8.7132e-06	95.5499	0.00301374	0.000245019	4.33978	0.0964396	0	0	0.0231147	0	0.00206446											136856	7	84.07	0.0251792	25179.2	4.40104	189.104	2.2767	15898	4.20134	0.015898	0.0582926
1236	InChI=1S/C8H10O4/c1-3-7(9)11-5-6-12-8(10)4-2/h3-4H,1-2,5-6H2	O=C(OCCOC(=O)C=C)C=C	183.89	-74.19	0.799	----	----	0.0658	170.17	1.54e-07	1.11	7423.2	3.87059		3.85507	5.27333e-05	95.0357	0.000752943	6.12149e-05	1.08424	0.0240942	0	0	0.027383	0	0											2274115	8	96.08	0.027383	27383	4.43748	160.916	2.2066	15460.8	4.18923	0.0154608	0.0566896
1695	InChI=1S/C25H35N3O/c1-3-4-5-6-7-8-9-10-11-12-15-21-18-20(2)19-24(25(21)29)28-26-22-16-13-14-17-23(22)27-28/h13-14,16-19,29H,3-12,15H2,1-2H3	Oc1c(cc(cc1n3nc2c(n3)cccc2)C)CCCCCCCCCCCC	535.84	229.34	2.33e-12	----	----	----	393.58	1.52e-12	8.95	0.0018918	-2.72312		1.6145e-09	5.942e-06	0.000123851	0.0678848	0.00551909	97.7541	2.17231	0	0.0193414	0	0	0.00066566											125304043	25	300.25	0.020007	20007	4.30118	50.8334	1.70615	15262.7	4.18363	0.0152627	0.0559634
1676	InChI=1S/C20H38N2S5/c1-19(2,3)13-9-7-11-15-23-26-17-21-22-18(25-17)27-24-16-12-8-10-14-20(4,5)6/h7-16H2,1-6H3	CC(CCCCCSSc1nnc(s1)SSCCCCCC(C)(C)C)(C)C	548.15	235.09	8.83e-12	----	----	----	466.84	2.94e-07	9	8.2858e-06	-5.08167		1.41031e-06	0.00120152	0.000105412	0.067884	0.00551903	97.753	2.17229	0	0	0.0296086	0	0											89347091	20	240.2	0.0296086	29608.6	4.47142	63.4234	1.80225	15234.3	4.18282	0.0152343	0.0558591
1723	InChI=1S/C28H52N2O4/c1-25(2)17-21(18-26(3,4)29-25)33-23(31)15-13-11-9-10-12-14-16-24(32)34-22-19-27(5,6)30-28(7,8)20-22/h21-22,29-30H,9-20H2,1-8H3	O(C(CCCCCCCCC(OC1CC(C)(C)NC(C1)(C)C)=O)=O)C2CC(C)(C)NC(C2)(C)C	495.85	210.66	3.73e-10	----	----	----	480.74	1.59e-12	6.5	0.62794	-0.202082		2.67963e-07	9.42693e-06	0.0348937	0.0678612	0.00551717	97.7202	2.17156	0	0.021591	0	2.10906e-06	0	5										52829079	28	336.28	0.0215931	21593.1	4.33432	44.9164	1.65241	15104.5	4.17911	0.0151045	0.0553832
399	InChI=1S/C24H15ClN7O10S3/c1-32(24-28-22(25)27-23(26)29-24)12-5-6-13-11(9-12)10-18(44(37,38)39)19(20(13)33)31-30-16-8-7-14-15(21(16)45(40,41)42)3-2-4-17(14)43(34,35)36/h2-10,33H,1H3,(H2,26,27,28,29)/b31-30+	c3(cc4c(ccc(c4)N(c5nc(nc(n5)N)Cl)C)c(c3N=Nc1c(c2c(cc1)c(ccc2)S(=O)(=O)[O])S(=O)(=O)[O])O)S(=O)(=O)[O]	1064.46	349.84	4.11e-35	----	----	----	696.08	1.24e-36	2.72	345970	5.53904		3.66711e-20	2.02193e-09	67.7761	0.0218752	0.00177847	31.5003	0.700006	0	0.0359651	0	0	0											77365265	24	288.24	0.0359651	35965.1	4.55588	51.6681	1.71322	14892.8	4.17298	0.0148928	0.054607
1414	InChI=1S/C19H10Cl2N6O7S2/c20-17-23-18(21)25-19(24-17)22-12-8-11(35(29,30)31)6-9-7-13(36(32,33)34)15(16(28)14(9)12)27-26-10-4-2-1-3-5-10/h1-8,28H,(H,22,23,24,25)/b27-26+	c42c(O)c(N=Nc3ccccc3)c(S(=O)(=O)[O])cc4cc(S(=O)(=O)[O])cc2Nc1nc(Cl)nc(Cl)n1	834.31	349.84	8.79e-26	----	----	----	571.37	2.78e-27	2.65	1091.8	3.03814		1.00191e-17	5.52419e-07	71.1911	0.0195569	0.00158999	28.162	0.625822	0	0.0365846	0	0	0											6522867	19	228.19	0.0365846	36584.6	4.5633	64.0296	1.80638	14610.9	4.16468	0.0146109	0.0535734
1999	InChI=1S/C22H29N3O/c1-7-21(3,4)15-13-16(22(5,6)8-2)20(26)19(14-15)25-23-17-11-9-10-12-18(17)24-25/h9-14,26H,7-8H2,1-6H3	Oc(c(cc(c1)C(CC)(C)C)C(CC)(C)C)c1n(nc(c2ccc3)c3)n2	477.84	202.25	1.93e-10	----	----	----	351.5	6.52e-13	7.25	0.41798	-0.378844		2.7091e-08	2.23076e-06	0.00620685	0.0678807	0.00551876	97.7482	2.17218	0	0.0193414	0	0	0	Immobile POC										25973551	22	264.22	0.0193414	19341.4	4.28649	55.0252	1.74056	14538.8	4.16253	0.0145388	0.0533088
1989	InChI=1S/C30H56N2O4/c1-27(2)19-23(20-28(3,4)31(27)9)35-25(33)17-15-13-11-12-14-16-18-26(34)36-24-21-29(5,6)32(10)30(7,8)22-24/h23-24H,11-22H2,1-10H3	O=C(CCCCCCCCC(=O)OC1CC(N(C(C1)(C)C)C)(C)C)OC2CC(N(C)C(C2)(C)C)(C)C	485.55	205.29	7.85e-10	----	----	----	508.79	7.66e-12	6.92	0.068745	-1.16276		2.07317e-06	3.91635e-05	0.0132691	0.0678759	0.00551836	97.7413	2.17203	0	0.0193414	0	2.63632e-06	0											41556267	30	360.3	0.019344	19344	4.28655	38.0196	1.58001	13698.5	4.13667	0.0136985	0.0502277
77	InChI=1S/C7H6O2/c8-7(9)6-4-2-1-3-5-6/h1-5H,(H,8,9)	O=C(O)c(cccc1)c1	249.51	48.85	0.00298	249.2	122.4	0.0007	122.12	1.08e-07	1.87	1491.2	3.17354	3400	0.0633183	8.85877e-06	93.6474	0.00426944	0.000347109	6.14799	0.136622	0	0.00018888	0.0182622	0	0.00120982	Unstable MOC	X							X		65850	7	84.07	0.0196609	19660.9	4.2936	160.997	2.20682	13535	4.13146	0.013535	0.0496283
1113	InChI=1S/C9H10O3/c1-2-12-9-5-7(6-10)3-4-8(9)11/h3-6,11H,2H2,1H3	O=Cc(ccc(O)c1OCC)c1	290.04	81.44	0.000293	294	77.5	1.04e-05	166.18	1.1e-10	1.58	3498.4	3.54387	2820	0.00159322	4.17129e-05	96.6688	0.00226028	0.000183762	3.2548	0.0723288	0	0	0.020629	0	0	Unstable MOC										121324	9	108.09	0.020629	20629	4.31448	124.137	2.0939	13417.9	4.12769	0.0134179	0.0491991
1150	InChI=1S/C16H35O4P/c1-5-9-11-15(7-3)13-19-21(17,18)20-14-16(8-4)12-10-6-2/h15-16H,5-14H2,1-4H3,(H,17,18)	O=P(OCC(CCCC)CC)(OCC(CCCC)CC)O	400.41	86.28	1.8e-07	----	-50	----	322.43	4.11e-08	6.07	0.83431	-0.0786726	182	8.04922e-07	4.02495e-06	0.0938621	0.0678212	0.00551392	97.6625	2.17028	0	0	0.0222067	0	0	Unstable MOC										298077	16	192.16	0.0222067	22206.7	4.34648	68.8729	1.83805	13234.6	4.12171	0.0132346	0.048527
1869	InChI=1S/C40H44N6O6/c1-39(2,3)27-21-25(23-33(37(27)49)45-41-29-11-7-8-12-30(29)42-45)15-17-35(47)51-19-20-52-36(48)18-16-26-22-28(40(4,5)6)38(50)34(24-26)46-43-31-13-9-10-14-32(31)44-46/h7-14,21-24,49-50H,15-20H2,1-6H3	OC1=C(C(C)(C)C)C=C(C=C1[N]2N=C3C(=N2)C=CC=C3)CCC(OCCOC(CCC4=CC(=C(C(=C4)C(C)(C)C)O)[N]5N=C6C(=N5)C=CC=C6)=O)=O	865.69	349.84	5.74e-25	----	----	----	704.83	4.5e-30	9	0.00016491	-3.78275		3.659e-17	2.01746e-06	3.18345e-05	0.0678849	0.0055191	97.7542	2.17232	0	0.0193414	0	1.40604e-06	0											104810471	40	480.4	0.0193428	19342.8	4.28652	27.4432	1.43843	13183.7	4.12004	0.0131837	0.0483402
1856	InChI=1S/C4H4O3/c5-3-1-2-4(6)7-3/h1-2H2	O=C1OC(CC1)=O	153.54	-52.78	0.00177	261	119	0.0015	100.07	1.57e-05	0.81	548740	5.73937		0.00073134	5.15939e-08	99.4177	0.000394765	3.20947e-05	0.568462	0.0126325	0	0	0.027066	0	0	Unstable MOC	X		X					X		108305	4	48.04	0.027066	27066	4.43242	270.471	2.43212	12993.4	4.11372	0.0129934	0.0476425
1670	InChI=1S/C31H52O4/c1-5-9-10-11-12-13-14-15-16-19-24-34-30(32)28-22-17-18-23-29(28)31(33)35-25-27(21-7-3)26(8-4)20-6-2/h17-18,22-23,26-27H,5-16,19-21,24-25H2,1-4H3	O=C(c1ccccc1C(=O)OCCCCCCCCCCCC)OCC(C(CC)CCC)CCC	498.17	141.48	2.03e-09	----	----	----	488.76	8.58e-05	9	4.8876e-07	-6.3109		8.91292e-06	0.000278455	1.63266e-07	0.0678847	0.00551908	97.754	2.17231	0	0	0	0	0.0159758											85507795	31	372.31	0.0159758	15975.8	4.20346	32.6864	1.51437	12169.5	4.08527	0.0121695	0.0446214
1094	InChI=1S/C8H18O4/c1-2-10-5-6-12-8-7-11-4-3-9/h9H,2-8H2,1H3	O(CCOCCOCC)CCO	258.23	35.7	0.00224	255.8	-18.7	0.01	178.23	1.34e-11	-0.96	1000000	6	1000000	0.0047923	4.31344e-07	99.9853	6.74235e-06	5.48159e-07	0.00970898	0.000215755	0	0	0.0222056	0	0	Unstable MOC										112505	8	96.08	0.0222056	22205.6	4.34646	124.59	2.09548	11970.6	4.07812	0.0119706	0.0438922
1190	InChI=1S/C6H10O3/c1-5(2)6(8)9-4-3-7/h7H,1,3-4H2,2H3	O=C(OCCO)C(=C)C	198.83	-12.96	0.0791	----	----	0.126	130.14	7.03e-09	0.47	200370	5.30183	100000	0.437868	3.12789e-06	99.2966	0.000180223	1.46523e-05	0.259521	0.00576713	0	0	0.0189042	0	0.00265098	Unstable MOC			X							868779	6	72.06	0.0215552	21555.2	4.33355	165.631	2.21914	11935.4	4.07684	0.0119354	0.043763
1247	InChI=1S/C5H12O3Si/c1-5-9(6-2,7-3)8-4/h5H,1H2,2-4H3	CO[Si](OC)(OC)C=C	120.31	-48.83	15.4	----	----	----	148.24	8.72e-05	-0.32	1000000	6		5.78176	3.37924e-07	94.1774	2.77218e-05	2.25381e-06	0.0399194	0.000887098	0	0	0	0	0.02885											2768027	5	60.05	0.02885	28850	4.46015	194.617	2.28918	11686.7	4.06769	0.0116867	0.0428514
1416	InChI=1S/C77H140O8/c1-5-9-13-17-21-25-29-33-37-41-45-49-53-57-61-65-73(78)82-69-77(70-83-74(79)66-62-58-54-50-46-42-38-34-30-26-22-18-14-10-6-2,71-84-75(80)67-63-59-55-51-47-43-39-35-31-27-23-19-15-11-7-3)72-85-76(81)68-64-60-56-52-48-44-40-36-32-28-24-20-16-12-8-4/h33-40H,5-32,41-72H2,1-4H3/b37-33+,38-34+,39-35+,40-36+	O=C(OCC(COC(=O)CCCCCCCC=CCCCCCCCC)(COC(=O)CCCCCCCC=CCCCCCCCC)COC(=O)CCCCCCCC=CCCCCCCCC)CCCCCCCC=CCCCCCCCC	1086.46	349.84	5.83e-28	----	----	----	1193.97	0.00033	9	1.194e-06	-5.923		2.96834e-17	1.63665e-06	1.10382e-07	0.0678849	0.0055191	97.7543	2.17232	0	0	0.0148045	0	0	Unstable MOC										19321405	77	924.77	0.0148045	14804.5	4.17039	12.3994	1.0934	11466.6	4.05943	0.0114666	0.0420441
55	InChI=1S/C18H39O7P/c1-4-7-10-20-13-16-23-26(19,24-17-14-21-11-8-5-2)25-18-15-22-12-9-6-3/h4-18H2,1-3H3	O=P(OCCOCCCC)(OCCOCCCC)OCCOCCCC	433.84	85.78	1.23e-06	----	-70	----	398.48	1.2e-11	3.75	604.16	2.78115	1100	0.00019661	0.000143873	16.4082	0.056746	0.0046135	81.7143	1.81587	0	0	0.0211335	0	0	4										78513	18	216.18	0.0211335	21133.5	4.32497	53.0353	1.72457	11465.2	4.05938	0.0114652	0.042039
1604	InChI=1S/C32H54O4/c1-31(2,3)23-17-11-7-9-13-19-25-35-29(33)27-21-15-16-22-28(27)30(34)36-26-20-14-10-8-12-18-24-32(4,5)6/h15-16,21-22H,7-14,17-20,23-26H2,1-6H3	O=C(c1ccccc1C(=O)OCCCCCCCCC(C)(C)C)OCCCCCCCCC(C)(C)C	500.58	177.15	6.98e-10	----	----	----	502.78	0.000114	9	5.0278e-07	-6.29862		2.07196e-06	8.35528e-05	1.10382e-07	0.0678848	0.00551909	97.7542	2.17232	0	0	0.0148045	0	0											68515479	32	384.32	0.0148045	14804.5	4.17039	29.4452	1.46901	11316.4	4.05371	0.0113164	0.0414934
1080	InChI=1S/C5H12O3/c1-7-4-5-8-3-2-6/h6H,2-5H2,1H3	O(CCOC)CCO	181.94	-14.6	0.112	193	----	0.25	120.15	6.5e-10	-1.18	1000000	6	1000000	0.0807076	2.90572e-07	99.9133	4.05974e-06	3.3006e-07	0.00584603	0.000129912	0	0	0.0221938	5.18391e-06	0	Unstable MOC								X		111773	5	60.05	0.022199	22199	4.34633	184.761	2.26661	11094.9	4.04512	0.0110949	0.0406813
1600	InChI=1S/C40H74N4O3/c1-7-8-9-10-11-12-13-14-15-16-17-18-19-20-21-22-38(45)43-26-25-41-23-24-42-27-28-44-39(46)32-37(40(44)47)36(6)31-35(5)30-34(4)29-33(2)3/h14-15,31,33-35,37,41-42H,7-13,16-30,32H2,1-6H3,(H,43,45)/b15-14+,36-31+	CCCCCCCCC=CCCCCCCCC(=O)NCCNCCNCCN1C(=O)CC(C1=O)C(C)=CC(C)CC(C)CC(C)C	838.43	349.84	5.61e-21	----	----	----	659.06	5.64e-18	9	0.0001165	-3.93367		7.00042e-18	3.85981e-07	4.60149e-06	0.0678849	0.0055191	97.7543	2.17232	0	0	0.0148045	0	0											68478819	40	480.4	0.0148045	14804.5	4.17039	22.463	1.35147	10791.2	4.03307	0.0107912	0.0395678
1764	InChI=1S/C57H109O9/c1-4-7-10-31-40-51(58)43-34-25-19-13-16-22-28-37-46-55(61)64-49-54(66-57(63)48-39-30-24-18-15-21-27-36-45-53(60)42-33-12-9-6-3)50-65-56(62)47-38-29-23-17-14-20-26-35-44-52(59)41-32-11-8-5-2/h51-54,58,60H,4-50H2,1-3H3	O=C(OCC(COC(CCCCCCCCCCC(O)CCCCCC)=O)OC(CCCCCCCCCCC(O)CCCCCC)=O)CCCCCCCCCCC([O])CCCCCC	916.64	349.84	1.14e-29	----	----	----	939.51	6.9e-11	9	9.3951e-07	-6.0271		2.96842e-17	1.63669e-06	1.10382e-07	0.0678849	0.0055191	97.7543	2.17232	0	0	0.0146959	0	0											139446	57	684.57	0.0146959	14695.9	4.1672	15.6421	1.1943	10708.1	4.02971	0.0107081	0.0392631
1701	InChI=1S/C6H14O6/c7-1-3(9)5(11)6(12)4(10)2-8/h3-12H,1-2H2/t3-,4+,5-,6-/m1/s1	[C@H]([C@@H]([C@@H](CO)O)O)([C@H](CO)O)O	389.71	138.97	1.31e-09	----	189.5	----	182.17	7.26e-13	-3.1	1000000	6	31000	2.0702e-08	3.35761e-07	99.9999	6.15e-08	5e-09	8.85599e-05	1.968e-06	0	0	0.0256006	0	0	Unstable MOC										45007612	6	72.06	0.0256006	25600.6	4.40825	140.532	2.14777	10126.7	4.00547	0.0101267	0.0371313
1765	InChI=1S/C28H51O6/c1-2-3-4-15-20-25(21-16-11-7-5-6-8-12-17-22-26(29)30)34-28(33)24-19-14-10-9-13-18-23-27(31)32/h25H,2-24H2,1H3,(H,31,32)	O=C(CCCCCCCCC(O)=O)OC(CCCCCC)CCCCCCCCCCC([O])=O	588.1	253.75	4.85e-13	----	----	----	484.72	6.56e-12	9	4.6719e-06	-5.33051		4.51089e-08	0.000457448	3.33346e-05	0.0678846	0.00551907	97.7538	2.17231	0	0	0.0145954	0	0											Nothing	28	336.28	0.0145954	14595.4	4.16422	30.1111	1.47873	10125.7	4.00543	0.0101257	0.0371277
1756	InChI=1S/C4H4NO4S/c1-3-2-4(6)5-10(7,8)9-3/h2H,1H3	O=C1C=C(OS(=O)(=O)[N]1)C	357.88	136.73	9.03e-06	----	123.25	----	163.15	9.63e-09	-1.33	1000000	6		3.96172e-06	4.21435e-08	99.9958	2.87645e-06	2.33858e-07	0.00414209	9.20464e-05	0	0	0.0332824	0	0											33665906	4	48.04	0.0332824	33282.4	4.52221	203.999	2.30963	9800.1	3.99123	0.0098001	0.0359337
1699	InChI=1S/C12H25O4PS2/c1-9(2)6-15-17(18,16-7-10(3)4)19-8-11(5)12(13)14/h9-11H,6-8H2,1-5H3,(H,13,14)	[P](SCC(C(O)=O)C)(OCC(C)C)(OCC(C)C)=S	395.64	69.5	4.04e-06	----	----	----	328.42	4.54e-09	4.77	19.028	1.27939		0.00345033	0.000279017	1.83999	0.0666333	0.00541734	95.9519	2.13227	0	0	0.0222059	0	0	5										268567324	12	144.12	0.0222059	22205.9	4.34647	67.6143	1.83004	9744.57	3.98876	0.00974457	0.0357301
101	InChI=1S/C19H39NO2/c1-2-3-4-5-6-7-8-9-10-11-12-13-14-15-16-17-19(22)20-18-21/h21H,2-18H2,1H3,(H,20,22)	O=C(NCO)CCCCCCCCCCCCCCCCC	462.51	186.17	5.3e-11	----	----	----	313.53	1.67e-09	5.7	0.61549	-0.210779		1.59553e-07	6.90004e-05	0.219757	0.0677357	0.00550697	97.5394	2.16754	0	0.0129115	0	0	0											3370352	19	228.19	0.0129115	12911.5	4.11098	41.1812	1.6147	9397.13	3.973	0.00939713	0.0344562
1195	InChI=1S/C6H14N4O2/c7-9-5(11)3-1-2-4-6(12)10-8/h1-4,7-8H2,(H,9,11)(H,10,12)	O=C(NN)CCCCC(=O)NN	425.97	178.02	4.95e-08	----	----	----	174.2	1.1e-16	-2.41	1000000	6		2.31888e-08	1.29272e-08	99.9997	2.39262e-07	1.94522e-08	0.000344537	7.65638e-06	0	0	0.0221519	0	0	5										1071938	6	72.06	0.0221519	22151.9	4.34541	127.164	2.10436	9163.41	3.96206	0.00916341	0.0335992
313	InChI=1S/C8H20N2O/c1-9(2)5-7-11-8-6-10(3)4/h5-8H2,1-4H3	O(CCN(C)C)CCN(C)C	185.25	-5.78	0.748	----	----	----	160.26	3.74e-10	-0.54	1000000	6		0.32125	3.86563e-07	99.6527	1.76752e-05	1.43701e-06	0.0254523	0.000565606	0	0.0146603	0	0	0	5										3033623	8	96.08	0.0146603	14660.3	4.16614	91.4779	1.96132	8789.2	3.94395	0.0087892	0.0322271
988	InChI=1S/C3H9NO/c1-3(5)2-4/h3,5H,2,4H2,1H3	OC(CN)C	130.72	-28.92	0.768	160	24	0.47	75.11	4.88e-10	-0.96	1000000	6	1000000	0.0948347	1.81614e-07	99.8952	6.73628e-06	5.47665e-07	0.00970024	0.000215561	0	0	0.0122433	0	0.0060472	Unstable MOC	X									78966	3	36.03	0.0182905	18290.5	4.26223	243.516	2.38653	8773.88	3.94319	0.00877388	0.0321709
405	InChI=1S/C27H44O/c1-19(2)8-6-9-21(4)25-15-16-26-22(10-7-17-27(25,26)5)12-13-23-18-24(28)14-11-20(23)3/h12-13,19,21,24-26,28H,3,6-11,14-18H2,1-2,4-5H3/b22-12-,23-13+	OC(CCC(C1=CC=C(C(C(C(C2)C(CCCC(C)C)C)(CC3)C)C2)C3)=C)C1	444.39	168.98	2.41e-09	----	84.5	----	384.65	0.00023	9	0.00023488	-3.62915		6.74158e-07	6.49439e-05	6.35182e-06	0.0678849	0.00551909	97.7542	2.17232	0.000604997	0	0.0103147	0	0									X	X	67970	27	324.27	0.0103147	10314.7	4.01346	26.8158	1.42839	8695.54	3.9393	0.00869554	0.0318837
1331	InChI=1S/C55H106O9/c1-4-7-10-30-39-49(56)42-33-24-18-13-14-21-27-36-45-53(59)63-48-52(64-54(60)46-37-28-22-17-20-26-35-44-51(58)41-32-12-9-6-3)55(61)62-47-38-29-23-16-15-19-25-34-43-50(57)40-31-11-8-5-2/h49-52,56-58H,4-48H2,1-3H3	O=C(CCCCCCCCCC(CCCCCC)O)OC(COC(CCCCCCCCCCC(O)CCCCCC)=O)C(OCCCCCCCCCCC(O)CCCCCC)=O	893.43	349.84	7.96e-29	----	----	----	911.45	2.77e-10	9	9.1145e-07	-6.04027		2.96842e-17	1.63669e-06	1.10382e-07	0.0678849	0.0055191	97.7543	2.17232	0	0	0	4.24895e-06	0.0117629											8001783	55	660.55	0.0117672	11767.2	4.07067	12.9104	1.11094	8527.95	3.93084	0.00852795	0.0312692
1987	InChI=1S/C29H50O2/c1-20(2)12-9-13-21(3)14-10-15-22(4)16-11-18-29(8)19-17-26-25(7)27(30)23(5)24(6)28(26)31-29/h20-22,30H,9-19H2,1-8H3	O(c(c(c(c(O)c1C)C)CC2)c1C)C2(CCCC(CCCC(CCCC(C)C)C)C)C	478.87	202.73	1.35e-08	----	3	----	430.72	3.56e-06	9	1.8687e-06	-5.72846		9.23659e-06	0.000615825	1.10381e-07	0.0678845	0.00551907	97.7537	2.1723	0	0	0.0103146	0	0	Transient										10191410	29	348.29	0.0103146	10314.6	4.01345	23.9474	1.37926	8340.64	3.9212	0.00834064	0.0305823
1250	InChI=1S/C9H15NO2/c1-5-8(12)10-9(3,4)6-7(2)11/h5H,1,6H2,2-4H3,(H,10,12)	O=C(NC(CC(=O)C)(C)C)C=C	309.79	96	0.000579	----	57.5	----	169.23	2.04e-11	-0.05	320460	5.50577		0.00082159	6.09276e-07	99.9185	5.47673e-05	4.45262e-06	0.0788649	0.00175255	0	0	0.0126581	0	0	3										2873974	9	108.09	0.0126581	12658.1	4.10237	74.7983	1.87389	8084.95	3.90768	0.00808495	0.0296448
263	InChI=1S/C6H15NO2/c1-7(2)3-5-9-6-4-8/h8H,3-6H2,1-2H3	O(CCN(C)C)CCO	200.88	1.69	0.0699	----	----	----	133.19	2.76e-11	-1.21	1000000	6		0.025029	3.22289e-07	99.9694	3.7909e-06	3.08203e-07	0.00545889	0.000121309	0	0.0147038	0	0	0	5										1704627	6	72.06	0.0147038	14703.8	4.16743	110.397	2.04296	7955.23	3.90065	0.00795523	0.0291692
1646	InChI=1S/C15H30O8/c1-2-3-4-13(21)23-12-15(8-19,9-20)11-22-10-14(5-16,6-17)7-18/h16-20H,2-12H2,1H3	CCCCC(=O)OCC(CO)(CO)COCC(CO)(CO)CO	508.71	216.67	9.03e-14	----	----	----	338.4	3.03e-15	-1.13	1000000	6		8.21705e-14	1.04134e-08	99.9933	4.55875e-06	3.7063e-07	0.0065646	0.00014588	0	0	0.0148045	0	0											70983721	15	180.15	0.0148045	14804.5	4.17039	43.7484	1.64096	7881.28	3.8966	0.00788128	0.028898
262	InChI=1S/C7H17NO3/c1-7(10)5-8(2,3,4)11-6-9/h6-7,10H,5H2,1-4H3	OC(C)CN(C)(C)(C)OC=O	403.2	155.59	6.9e-09	----	----	----	163.22	2.5e-18	-3.7	146230	5.16504		2.07115e-08	1.38051e-07	99.9999	6.15e-08	5e-09	8.85599e-05	1.968e-06	0	0.0148336	0	0	0											62314254	7	84.07	0.0148336	14833.6	4.17125	90.8808	1.95847	7640.35	3.88311	0.00764035	0.0280146
1795	InChI=1S/C3H5O2/c1-2-3(4)5/h2H2,1H3	CCC(=O)[O]	145.02	-8.99	6.04	141.1	-20.7	3.53	74.08	7.27e-07	0.33	276320	5.44141	1000000	0.696987	1.77717e-07	99.1111	0.000130316	1.05948e-05	0.187655	0.00417011	0	0	0.0156338	0	0											79094	3	36.03	0.0156338	15633.8	4.19406	211.039	2.32436	7603.75	3.88103	0.00760375	0.0278804
1433	InChI=1S/C33H68O13/c1-23(11-34)43-27(5)15-38-18-30(8)45-29(7)17-37-13-26(4)42-22-33(36)21-40-14-25(3)41-20-32(10)46-31(9)19-39-16-28(6)44-24(2)12-35/h23-36H,11-22H2,1-10H3	OC(COC(C)COCC(C)OC(C)COCC(C)OC(C)CO)COCC(C)OCC(C)OC(C)COCC(C)OC(C)CO	655.48	285.22	1.43e-19	----	----	----	672.9	8.86e-26	-0.81	1000000	6		2.58733e-19	4.34594e-09	99.986	9.52388e-06	7.743e-07	0.0137144	0.000304764	0	0	0.00316456	0	0.00931925	4.5										25791962	33	396.33	0.0124838	12483.8	4.09635	18.5522	1.2684	7352.81	3.86645	0.00735281	0.0269603
1486	InChI=1S/C5H12O2/c1-3-5(6)7-4-2/h5-6H,3-4H2,1-2H3	OC(OCC)CC	139.49	-45.61	2.42	----	----	----	104.15	7.38e-08	0	789970	5.89761		0.849945	3.16122e-07	99.0603	6.09221e-05	4.95302e-06	0.0877278	0.00194951	0	0	0.0125506	0	0											52125538	5	60.05	0.0125506	12550.6	4.09867	120.505	2.08101	7236.35	3.85952	0.00723635	0.0265333
1656	InChI=1S/C21H42O5/c1-3-5-7-9-10-12-14-16-21(24)26-18-19(22)17-25-20(23)15-13-11-8-6-4-2/h19-20,22-23H,3-18H2,1-2H3	CCCCCCCCCC(=O)OCC(O)COC(O)CCCCCCC	449.67	169.09	7.48e-11	----	----	----	374.57	3.39e-10	5.29	3.8342	0.583675		1.1062e-07	5.00133e-05	0.56292	0.0675028	0.00548803	97.204	2.16009	0	0	0.0103147	0	0											73398615	21	252.21	0.0103147	10314.7	4.01346	27.5374	1.43992	6945.21	3.84169	0.00694521	0.0254658
1003	InChI=1S/C16H13N/c1-2-9-14(10-3-1)17-16-12-6-8-13-7-4-5-11-15(13)16/h1-12,17H	N(c(c(c(ccc1)cc2)c1)c2)c(cccc3)c3	363.24	114.84	2.89e-05	----	62	----	219.29	1.03e-07	4.2	1.2557	0.0988859	60	0.0184914	0.000247971	6.50994	0.0634529	0.00515877	91.3722	2.03049	0	0	0.00740085	0	0	4										90302	16	192.16	0.00740085	7400.85	3.86928	33.7491	1.52826	6485.23	3.81193	0.00648523	0.0237792
1002	InChI=1S/C10H20O/c1-7(2)9-5-4-8(3)6-10(9)11/h7-11H,4-6H2,1-3H3	OC(C(CCC1C)C(C)C)C1	218.94	-5.9	0.00767	216	79.5	0.0637	156.27	1.52e-05	3.19	941.74	2.97393	490	18.5226	7.56501e-05	33.9045	0.0322948	0.00262559	46.5045	1.03343	0	0	0.00840413	0	0	1										2216515	10	120.1	0.00840413	8404.13	3.92449	53.7795	1.73062	6458.92	3.81016	0.00645892	0.0236827
1532	InChI=1S/C36H74/c1-5-9-13-16-18-20-22-26-32-36(31-25-21-19-17-14-10-6-2)34-28-23-27-33-35(29-12-8-4)30-24-15-11-7-3/h35-36H,5-34H2,1-4H3	CCCCCCCCCC(CCCCCCCCCC)CCCCCC(CCCCCC)CCCC	506.09	187.08	1.23e-09	----	----	----	506.99	8390	9	5.0699e-07	-6.295		3.65115e-06	6.6642e-05	1.10382e-07	0.0678849	0.00551909	97.7542	2.17232	0	0	0.00740223	0	0											64741566	36	432.36	0.00740223	7402.23	3.86936	14.6003	1.16436	6312.61	3.80021	0.00631261	0.0231462
42	InChI=1S/C46H92O2/c1-3-5-7-9-11-13-15-17-19-21-23-25-26-28-30-32-34-36-38-40-42-44-46(47)48-45-43-41-39-37-35-33-31-29-27-24-22-20-18-16-14-12-10-8-6-4-2/h3-45H2,1-2H3	CCCCCCCCCCCCCCCCCCCCCCCC(OCCCCCCCCCCCCCCCCCCCCCC)=O	662.29	288.41	2.02e-15	----	----	----	677.25	34.3	9	6.7725e-07	-6.16925		5.99621e-12	6.63043e-06	1.10382e-07	0.0678849	0.0055191	97.7543	2.17232	0	0	0.00740223	0	0											8002537	46	552.46	0.00740223	7402.23	3.86936	10.9298	1.03861	6038.3	3.78091	0.0060383	0.0221404
1515	InChI=1S/C6H8O4/c7-5(8)3-1-2-4-6(9)10/h1-4H2	[O]C(=O)CCCCC(=O)[O]	310.29	101.99	1.28e-05	337.5	153.2	3.18e-07	146.14	9.53e-12	0.08	42286	4.6262	30800	4.05322e-06	6.18994e-07	99.8912	7.38588e-05	6.00478e-06	0.106357	0.00236348	0	0	0.0117723	5.06117e-07	0											4440680	6	72.06	0.0117728	11772.8	4.07088	80.5583	1.90611	5805.03	3.7638	0.00580503	0.0212851
1610	InChI=1S/C60H116O6/c1-8-60(51-64-57(61)48-42-36-30-24-18-12-9-15-21-27-33-39-45-54(2)3,52-65-58(62)49-43-37-31-25-19-13-10-16-22-28-34-40-46-55(4)5)53-66-59(63)50-44-38-32-26-20-14-11-17-23-29-35-41-47-56(6)7/h54-56H,8-53H2,1-7H3	O=C(OCC(COC(=O)CCCCCCCCCCCCCCC(C)C)(COC(=O)CCCCCCCCCCCCCCC(C)C)CC)CCCCCCCCCCCCCCC(C)C	827.74	349.84	1.1e-20	----	----	----	933.59	0.0033	9	9.3359e-07	-6.02984		3.26526e-17	1.63669e-06	1.10382e-07	0.0678849	0.0055191	97.7543	2.17232	0	0	0.00740223	0	0	Transient										68541504	60	720.6	0.00740223	7402.23	3.86936	7.92879	0.899207	5713.48	3.7569	0.00571348	0.0209494
1381	InChI=1S/C21H46N2O6/c1-15(23)9-24-17(3)11-26-19(5)13-28-21(7)14-29-20(6)12-27-18(4)10-25-16(2)8-22/h15-21H,8-14,22-23H2,1-7H3	NC(C)COC(C)COC(C)COC(C)COC(C)COC(C)COC(C)CN	430.92	165.51	5.21e-08	----	----	----	422.61	1.06e-19	-0.34	1000000	6		5.91868e-08	4.1682e-08	99.9586	2.80993e-05	2.28449e-06	0.040463	0.000899177	0	0	0.00949367	0	0											9046100	21	252.21	0.00949367	9493.67	3.97743	22.4644	1.35149	5665.74	3.75326	0.00566574	0.0207744
1426	InChI=1S/C36H71O3P/c1-3-5-7-9-11-13-15-17-19-21-23-25-27-29-31-33-35-38-40(37)39-36-34-32-30-28-26-24-22-20-18-16-14-12-10-8-6-4-2/h17-20,37H,3-16,21-36H2,1-2H3/b19-17+,20-18+	CCCCCCCCC=CCCCCCCCCOP(O)OCCCCCCCCC=CCCCCCCCC	623.21	266.4	6.09e-17	----	----	----	582.94	0.000395	9	5.8294e-07	-6.23438		1.80777e-13	1.09454e-05	1.10382e-07	0.0678849	0.0055191	97.7543	2.17232	0	0	0.00740223	0	0											25088577	36	432.36	0.00740223	7402.23	3.86936	12.6981	1.10374	5490.15	3.73958	0.00549015	0.0201306
1528	InChI=1S/C52H99N5O4/c1-3-5-7-9-11-13-15-17-19-21-23-25-27-29-31-33-35-47-45-49(58)56(51(47)60)43-41-54-39-37-53-38-40-55-42-44-57-50(59)46-48(52(57)61)36-34-32-30-28-26-24-22-20-18-16-14-12-10-8-6-4-2/h47-48,53-55H,3-46H2,1-2H3	O=C1N(C(=O)CC1CCCCCCCCCCCCCCCCCC)CCNCCNCCNCCN2C(=O)C(CCCCCCCCCCCCCCCCCC)CC2=O	1069.45	349.84	1.79e-27	----	----	----	858.4	2.55e-23	9	8.584e-07	-6.06631		2.96842e-17	1.63669e-06	1.10382e-07	0.0678849	0.0055191	97.7543	2.17232	0	0	0.00740223	0	0											64051509	52	624.52	0.00740223	7402.23	3.86936	8.62329	0.935673	5385.42	3.73122	0.00538542	0.0197465
1763	InChI=1S/C28H43O3S/c1-3-5-7-9-11-13-15-17-24-19-20-25-23-28(32(29,30)31)26(22-27(25)21-24)18-16-14-12-10-8-6-4-2/h19-23H,3-18H2,1-2H3	O=S(=O)(c1cc2c(cc(cc2)CCCCCCCCC)cc1CCCCCCCCC)[O]	600.44	259.52	3.89e-16	----	----	----	460.72	2.78e-08	8.96	0.00014068	-3.85177		4.14647e-12	4.59709e-05	0.000121031	0.0678848	0.00551909	97.7541	2.17231	0	0	0.00729238	0	0											Nothing	28	336.28	0.00729238	7292.38	3.86287	15.8282	1.19943	5322.72	3.72613	0.00532272	0.0195166
1446	InChI=1S/C10H20O2/c1-5-10(4,9(11)12)7-6-8(2)3/h8H,5-7H2,1-4H3,(H,11,12)/t10-/m1/s1	C([C@@](CCC(C)C)(CC)C)(O)=O	252.05	48.11	0.0147	----	----	----	172.27	5.28e-06	3.83	461.52	2.66419		2.02899	7.33959e-05	13.7504	0.057173	0.00464821	82.3291	1.82954	0	0	0.00725204	0	0	3										26896208	10	120.1	0.00725204	7252.04	3.86046	42.0969	1.62425	5055.84	3.70379	0.00505584	0.0185381
612	InChI=1S/C15H16O2/c1-15(2,11-3-7-13(16)8-4-11)12-5-9-14(17)10-6-12/h3-10,16-17H,1-2H3	C(C)(C)(C1=CC=C(C=C1)O)C2=CC=C(C=C2)O	363.54	131.76	2.27e-07	----	153	----	228.29	9.16e-12	3.32	146.15	2.1648	120	0.000401458	8.62792e-05	34.5686	0.0444177	0.0036112	63.9615	1.42137	0	0	0.00632908	3.51508e-07	0	Transient										80057	15	180.15	0.00632943	6329.43	3.80136	27.7254	1.44288	4994.73	3.69851	0.00499473	0.018314
1487	InChI=1S/C19H34O5/c1-3-4-5-6-7-8-9-10-11-12-13-17(19(22)23)14-18(21)24-16(2)15-20/h3,16-17,20H,1,4-15H2,2H3,(H,22,23)	O=C(C(CC(=O)OC(CO)C)CCCCCCCCCCC=C)O	448.42	171.08	2.1e-10	----	----	----	342.48	2.49e-12	5.25	2.9895	0.475599		3.99111e-07	6.14251e-05	0.616894	0.0674661	0.00548505	97.1512	2.15891	0	0	0.00740223	0	0											52305096	19	228.19	0.00740223	7402.23	3.86936	21.6136	1.33473	4932.01	3.69302	0.00493201	0.018084
1339	InChI=1S/C12H24O3/c1-2-3-5-8-11(13)9-6-4-7-10-12(14)15/h11,13H,2-10H2,1H3,(H,14,15)	CCCCCC(O)CCCCCC(=O)O	345.13	111.33	1.02e-06	----	----	----	216.32	3.41e-10	3.46	482.37	2.68338		0.000340488	4.2066e-05	27.6795	0.0490945	0.00399142	70.696	1.57102	0	0	0.00740221	0	0											8015869	12	144.12	0.00740221	7402.21	3.86936	34.2188	1.53426	4931.61	3.69299	0.00493161	0.0180826
1266	InChI=1S/C4H11NO/c1-3-5(6)4-2/h6H,3-4H2,1-2H3	ON(CC)CC	219.58	7.84	3.46	133	10	3.36	89.14	5.87e-08	-0.17	619740	5.79221		1.28221	3.43478e-07	98.6574	4.10209e-05	3.33503e-06	0.05907	0.00131267	0	0	0.00604888	0	0.00298766	Unstable MOC										3710847	4	48.04	0.00903655	9036.55	3.956	101.375	2.00593	4870.05	3.68753	0.00487005	0.0178568
1843	InChI=1S/C21H35O3S/c1-2-3-4-5-6-7-8-9-10-11-12-13-14-15-20-16-18-21(19-17-20)25(22,23)24/h16-19H,2-15H2,1H3	CCCCCCCCCCCCCCCC1=CC=C(S([O])(=O)=O)C=C1	494.74	200.78	3.77e-12	----	----	----	368.58	1.47e-07	6.26	0.25255	-0.597653		8.96989e-09	3.90993e-05	0.0606226	0.0678437	0.00551575	97.695	2.171	0	0	0.00696763	0	0											76964459	21	252.21	0.00696763	6967.63	3.84309	18.904	1.27655	4767.77	3.67832	0.00476777	0.0174818
1170	InChI=1S/C9H6N2O2/c1-7-2-3-8(10-5-12)4-9(7)11-6-13/h2-4H,1H3	O=C=Nc(c(ccc1N=C(=O))C)c1	227.05	19.16	0.0258	251	20	0.023	174.16	1.11e-05	3.74	347.89	2.54144		4.9242	0.000192702	15.9028	0.0537464	0.00436963	77.3948	1.71988	0	0	0	0	0.00759457	Unstable MOC								X	X	26471625	9	108.09	0.00759457	7594.57	3.8805	43.6068	1.63955	4713.46	3.67334	0.00471346	0.0172827
1556	InChI=1S/C18H30O6/c1-2-3-4-5-6-7-8-9-10-11-12-13-17(22)24-18(23)15(19)14-16(20)21/h8-9,11-12,15,18-19,23H,2-7,10,13-14H2,1H3,(H,20,21)/b9-8+,12-11+	O=C(CC(C(OC(=O)CC=CCC=CCCCCCCC)O)O)O	480.78	194.43	4.03e-12	----	----	----	342.44	7.12e-14	3.4	1182.8	3.07291		9.57878e-10	4.51371e-06	30.5285	0.0471607	0.0038342	67.9114	1.50914	0	0	0.00740223	0	0											67701308	18	216.18	0.00740223	7402.23	3.86936	21.6161	1.33478	4672.98	3.66959	0.00467298	0.0171343
1343	InChI=1S/C26H42O5/c1-19(2)20-6-8-22-21(18-20)7-9-23-25(22,3)10-5-11-26(23,4)24(28)31-17-16-30-15-14-29-13-12-27/h7,18-19,22-23,27H,5-6,8-17H2,1-4H3	C32(C)C(C(C)(C(=O)OCCOCCOCCO)CCC3)CC=C1C2CCC(C(C)C)=C1	487.47	206.49	5.38e-12	----	----	----	434.62	2.54e-11	5.22	0.8368	-0.0773783		4.96496e-08	0.000133162	0.660722	0.0674363	0.00548263	97.1083	2.15796	0	0	0.00632911	0	0											8050257	26	312.26	0.00632911	6329.11	3.80134	14.5624	1.16323	4547.25	3.65775	0.00454725	0.0166733
1413	InChI=1S/C14H28O3S/c1-2-3-4-5-6-7-8-9-11-17-14-10-12-18(15,16)13-14/h14H,2-13H2,1H3	O=S(=O)(CC(OCCCCCCCCCC)C1)C1	362.09	118.85	8e-06	----	----	----	276.44	7.27e-07	3.35	56.356	1.75094		0.0348374	0.000462391	33.0117	0.045451	0.0036952	65.4494	1.45443	0	0	0.00739962	0	0											18760446	14	168.14	0.00739962	7399.62	3.86921	26.7676	1.42761	4500.7	3.65328	0.0045007	0.0165026
142	InChI=1S/C7H8O2/c1-9-7-4-2-6(8)3-5-7/h2-5,8H,1H3	O(c(ccc(O)c1)c1)C	211.43	25.15	0.0083	243	57	----	124.14	3.32e-08	1.58	28462	4.45427	40000	0.0669205	3.50158e-06	96.6057	0.0022588	0.000183642	3.25267	0.0722816	0	0	0.00632488	0	0	Unstable MOC			X							150765	7	84.07	0.00632488	6324.88	3.80105	50.9496	1.70714	4283.33	3.63178	0.00428333	0.0157055
1408	InChI=1S/C27H34O6/c1-18(2)23(27(5,6)17-32-24(28)19(3)4)33-26(30)22-15-11-10-14-21(22)25(29)31-16-20-12-8-7-9-13-20/h7-15,18-19,23H,16-17H2,1-6H3	O=C(OCC(C)(C)C(OC(=O)c(c(ccc1)C(=O)OCc(cccc2)c2)c1)C(C)C)C(C)C	473.87	151.85	6.36e-09	----	----	----	454.57	5.5e-10	7	0.011926	-1.92351		7.19511e-05	0.000566561	0.0110369	0.067877	0.00551846	97.7429	2.17206	0	0	0	0	0.00599091	3										16883833	27	324.27	0.00599091	5990.91	3.77749	13.1793	1.11989	4273.65	3.6308	0.00427365	0.01567
1126	InChI=1S/C9H16O4/c10-8(11)6-4-2-1-3-5-7-9(12)13/h1-7H2,(H,10,11)(H,12,13)	O=C(O)CCCCCCCC(=O)O	348.45	127.15	2.29e-05	----	106.5	1.07e-08	188.23	2.23e-11	1.57	1333.6	3.12503	2400	2.18329e-06	2.87031e-05	96.7437	0.00221054	0.000179718	3.18317	0.0707372	0	0	0.00740223	0	0	Unstable MOC										123999	9	108.09	0.00740223	7402.23	3.86936	39.3255	1.59467	4250.69	3.62846	0.00425069	0.0155859
1792	InChI=1S/C7H4NO3S/c9-7-5-3-1-2-4-6(5)12(10,11)8-7/h1-4H	O=C1[N]S(=O)(=O)c2ccccc12	388.76	159.85	1.03e-07	----	228	----	183.18	1.23e-09	0.91	1696.2	3.22948	4000	1.2592e-05	1.08084e-06	99.269	0.000496237	4.03444e-05	0.71458	0.0158796	0	0	0.00916449	0	0											81072	7	84.07	0.00916449	9164.49	3.96211	50.03	1.69923	4206.02	3.62387	0.00420602	0.0154221
1736	InChI=1S/C10H16N/c1-11(2,3)9-10-7-5-4-6-8-10/h4-8H,9H2,1-3H3	c1(C[N](C)(C)C)ccccc1	393.66	145.55	7.1e-07	----	----	----	150.25	3.37e-13	-2.47	50.806	1.70592		0.00564621	0.000459701	99.9936	2.08376e-07	1.69411e-08	0.000300061	6.66803e-06	0	0	0.00512058	0	0	5										14800249	10	120.1	0.00512058	5120.58	3.70932	34.0804	1.5325	4093.05	3.61205	0.00409305	0.0150079
71	InChI=1S/C18H34O6/c1-2-3-4-5-6-7-8-9-10-11-16(21)23-13-15(20)18-17(22)14(19)12-24-18/h14-15,17-20,22H,2-13H2,1H3	O=C(OCC(C1OCC(C1O)O)O)CCCCCCCCCCC	461.61	176.35	9.34e-12	----	----	----	346.47	2.94e-13	3.15	5882.3	3.76955		6.4896e-10	1.99168e-06	43.8658	0.0381067	0.0030981	54.8736	1.21941	0	0	0.00632911	0	0	Unstable MOC										1338392	18	216.18	0.00632911	6329.11	3.80134	18.2674	1.26168	3949.05	3.59649	0.00394905	0.0144799
1070	InChI=1S/C4H9NO/c1-3-6-4-2-5-1/h5H,1-4H2	O(CCNC1)C1	134.07	-15.24	10.9	128	-4.9	10.1	87.12	1.14e-07	-0.86	1000000	6	1000000	2.3113	2.05975e-07	97.6765	8.29211e-06	6.74155e-07	0.0119406	0.000265348	0	0	0.00478866	0	0.00236522	Unstable MOC	X		X		X					110918	4	48.04	0.00715388	7153.88	3.85454	82.1152	1.91442	3944.81	3.59603	0.00394481	0.0144643
1568	InChI=1S/C13H26O2/c1-2-3-4-5-6-7-8-9-10-14-11-13-12-15-13/h13H,2-12H2,1H3	CCCCCCCCCCOCC1CO1	268.6	36.51	0.0136	----	----	----	214.35	2.39e-05	4.03	37.907	1.57872		16.1879	0.000824309	7.82744	0.0515816	0.00419363	74.2775	1.65061	0	0	0.00530451	0	0											68081845	13	156.13	0.00530451	5304.51	3.72465	24.747	1.39352	3863.74	3.58701	0.00386374	0.0141671
1178	InChI=1S/C6H14O2/c7-5-3-1-2-4-6-8/h7-8H,1-6H2	OCCCCCCO	233.98	14.41	0.00128	250	45	0.0005	118.18	4.06e-07	0.76	200500	5.30211		0.000788433	9.00044e-07	99.4806	0.000352057	2.86225e-05	0.506963	0.0112658	0	0	0.00632906	0	0	Unstable MOC										629118	6	72.06	0.00632906	6329.06	3.80134	53.5544	1.7288	3859.13	3.58649	0.00385913	0.0141502
1459	InChI=1S/C28H34O13/c1-7-21(29)36-15-27(16-37-22(30)8-2,17-38-23(31)9-3)13-35-14-28(18-39-24(32)10-4,19-40-25(33)11-5)20-41-26(34)12-6/h7-12H,1-6,13-20H2	C=CC(=O)OCC(COC(=O)C=C)(COC(=O)C=C)COCC(COC(=O)C=C)(COC(=O)C=C)COC(=O)C=C	551.18	221.07	1.09e-11	----	----	----	578.58	3.26e-20	3.15	1.694	0.228913		4.39148e-06	0.00417089	43.864	0.0381051	0.00309797	54.8713	1.21936	0	0	0.00632885	0	0											29570589	28	336.28	0.00632885	6328.85	3.80132	10.9386	1.03896	3678.43	3.56566	0.00367843	0.0134876
1188	InChI=1S/C5H8O3/c1-2-5(7)8-4-3-6/h2,6H,1,3-4H2	O=C(OCCO)C=C	184.08	-15.92	0.126	191	----	0.0523	116.12	4.49e-09	-0.21	374620	5.57359	1000000	0.0163201	2.80867e-07	99.9279	3.78932e-05	3.08075e-06	0.0545663	0.00121258	0	0	0.00632808	0	0	Unstable MOC	X	X							X	818611	5	60.05	0.00632808	6328.08	3.80127	54.496	1.73637	3272.49	3.51488	0.00327249	0.0119991
1648	InChI=1S/C11H23O4PS2/c1-6-13-11(12)7-8-18-16(17,14-9(2)3)15-10(4)5/h9-10H,6-8H2,1-5H3	O=C(OCC)CCSP(OC(C)C)(OC(C)C)=S	346.37	16.99	0.000161	----	----	----	314.4	8.25e-07	4.15	15.273	1.18392		0.64183	0.00358818	7.20127	0.0625582	0.00508603	90.0838	2.00186	0	0	0.00735446	0	0	1										71735745	11	132.11	0.00735446	7354.46	3.86655	23.392	1.36907	3090.32	3.49	0.00309032	0.0113312
1549	InChI=1S/C19H12O2/c20-19(21)14-6-5-13-8-9-16-15-4-2-1-3-12(15)7-10-17(16)18(13)11-14/h1-11H,(H,20,21)	c42c(c3c(cc4)ccc(C(=O)O)c3)ccc1c2cccc1	481.63	204.02	1.02e-09	----	----	----	272.31	1.01e-10	5.4	0.018488	-1.73311		0.000176759	0.00264521	0.437503	0.067586	0.0054948	97.3238	2.16275	0	0	0.00245091	0	0.00121055									X		64743017	19	228.19	0.00366147	3661.47	3.56365	13.4459	1.12859	3068.23	3.48689	0.00306823	0.0112502
1582	InChI=1S/C6H15O4P/c1-2-3-4-5-6-10-11(7,8)9/h2-6H2,1H3,(H2,7,8,9)	OP(=O)(O)OCCCCCC	338.08	72.73	2e-06	----	----	----	182.16	1e-11	1.74	13442	4.12846		6.94297e-05	1.05371e-05	95.2575	0.0032194	0.000261739	4.63593	0.103021	0	0	0.00740223	0	0	3										68603554	6	72.06	0.00740223	7402.23	3.86936	40.6359	1.60891	2928.22	3.4666	0.00292822	0.0107368
1111	InChI=1S/C14H8N2S4/c1-3-7-11-9(5-1)15-13(17-11)19-20-14-16-10-6-2-4-8-12(10)18-14/h1-8H	N(c(c(S1)ccc2)c2)=C1SSC(=Nc(c3ccc4)c4)S3	501.28	213.2	6.21e-10	----	180	----	332.47	2.34e-13	4.66	0.16811	-0.774406	10	1.3092e-06	5.56112e-05	2.35795	0.0662842	0.00538896	95.4492	2.12109	0	0	0	0	0.00532528	4		X	X							120785	14	168.14	0.00532528	5325.28	3.72634	16.0173	1.20459	2693.15	3.43026	0.00269315	0.00987489
1561	InChI=1S/C36H56O7S2/c1-3-5-7-9-11-13-15-17-19-21-23-31-25-33(29-35(27-31)44(37,38)39)43-34-26-32(28-36(30-34)45(40,41)42)24-22-20-18-16-14-12-10-8-6-4-2/h25-30H,3-24H2,1-2H3	CCCCCCCCCCCCc1cc(S(=O)(=O)[O])cc(c1)Oc2cc(S(=O)(=O)[O])cc(CCCCCCCCCCCC)c2	829.56	349.84	1.28e-25	----	----	----	666.98	1.6e-14	9	0.00023907	-3.62147		1.19705e-19	6.60016e-09	1.5955e-07	0.0678849	0.0055191	97.7543	2.17232	0	0	0	0	0.00373638											Nothing	36	432.36	0.00373638	3736.38	3.57245	5.60194	0.748339	2422.06	3.38418	0.00242206	0.00888087
1481	InChI=1S/C22H30N4O2/c27-21(25-17-19-11-5-3-6-12-19)23-15-9-1-2-10-16-24-22(28)26-18-20-13-7-4-8-14-20/h3-8,11-14H,1-2,9-10,15-18H2,(H2,23,25,27)(H2,24,26,28)	c1(CNC(=O)NCCCCCCNC(=O)NCc2ccccc2)ccccc1	579.16	249.58	9.31e-13	----	----	----	382.51	7.12e-22	3.79	2.728	0.435844		5.3303e-08	0.000309647	15.1837	0.0575773	0.00468108	82.9113	1.84247	0	0	0.00316455	0	0	4										39072703	22	264.22	0.00316455	3164.55	3.50031	8.27311	0.917669	2185.92	3.33963	0.00218592	0.00801504
1570	InChI=1S/C24H32O7S2/c1-2-3-4-5-6-7-8-9-10-11-13-20-16-22(19-24(17-20)33(28,29)30)31-21-14-12-15-23(18-21)32(25,26)27/h12,14-19H,2-11,13H2,1H3	c1cc(S(=O)(=O)[O])cc(c1)Oc2cc(S(=O)(=O)[O])cc(CCCCCCCCCCCC)c2	690.32	301.5	2.96e-20	----	----	----	498.65	6.4e-16	5.89	483.93	2.68478		1.1647e-19	6.52335e-09	0.141998	0.0677885	0.00551126	97.6155	2.16923	0	0	0	0	0.00365677											Nothing	24	288.24	0.00365677	3656.77	3.5631	7.33335	0.865302	2113.76	3.32506	0.00211376	0.00775047
1407	InChI=1S/C12H22O4/c1(3-5-13-7-11-9-15-11)2-4-6-14-8-12-10-16-12/h11-12H,1-10H2	O1C(COCCCCCCOCC2OC2)C1	292.02	71.09	0.00197	----	----	----	230.31	6.18e-10	0.84	49550	4.69504		0.0244648	3.91293e-06	99.3528	0.000422723	3.43677e-05	0.60872	0.0135271	0	0	0.00316378	0	0	3										16096314	12	144.12	0.00316378	3163.78	3.50021	13.7371	1.13789	1979.79	3.29662	0.00197979	0.00725921
1432	InChI=1S/C51H104O18/c1-17-51(33-61-32-50(16)69-49(15)31-60-30-46(12)66-43(9)23-55-20-36(2)54,34-62-39(5)21-56-26-44(10)67-47(13)28-58-24-41(7)64-37(3)18-52)35-63-40(6)22-57-27-45(11)68-48(14)29-59-25-42(8)65-38(4)19-53/h36-50,52-54H,17-35H2,1-16H3	OCC(C)OC(C)COCC(C)OC(C)COCC(C)OCC(CC)(COC(C)COCC(C)OC(C)COCC(C)OC(C)CO)COCC(C)OC(C)COCC(C)OC(C)COCC(C)O	885.04	349.84	1.6e-28	----	----	----	1005.39	7.75e-34	1.34	1000000	6		2.65117e-20	1.46177e-09	98.0565	0.00131933	0.000107262	1.89983	0.0422184	0	0	0.00316456	0	0	Unstable MOC										25723164	51	612.51	0.00316456	3164.56	3.50031	3.14759	0.497978	1927.93	3.28509	0.00192793	0.00706908
69	InChI=1S/C29H20N2O2/c1-19-6-17-27-25(18-19)31-29(33-27)23-15-11-21(12-16-23)8-7-20-9-13-22(14-10-20)28-30-24-4-2-3-5-26(24)32-28/h2-18H,1H3/b8-7+	n1c2ccccc2oc1c3ccc(C=Cc4ccc(c5oc6ccc(C)cc6n5)cc4)cc3	617.87	267.66	5.45e-14	----	----	----	428.49	1.31e-14	8.05	4.3629e-05	-4.36022		1.41605e-08	0.000930952	0.000983761	0.0678836	0.00551899	97.7524	2.17228	0	0.00224963	0	0	0											5242499	29	348.29	0.00224963	2249.63	3.35211	5.25013	0.72017	1828.57	3.26211	0.00182857	0.00670474
1116	InChI=1S/C9H21NO3/c1-7(11)4-10(5-8(2)12)6-9(3)13/h7-9,11-13H,4-6H2,1-3H3	OC(C)CN(CC(O)C)CC(O)C	313.35	78.63	1.86e-05	305	45	----	191.27	9.77e-12	-1.22	1000000	6	830000	1.15262e-05	3.53705e-07	99.9945	3.70554e-06	3.01263e-07	0.00533597	0.000118577	0	0	0.00316456	0	0	Unstable MOC			X							122203	9	108.09	0.00316456	3164.56	3.50031	16.545	1.21867	1788.35	3.25245	0.00178835	0.00655727
1269	InChI=1S/C10H14O5/c1-3-9(11)14-7-5-13-6-8-15-10(12)4-2/h3-4H,1-2,5-8H2	O=C(OCCOCCOC(=O)C=C)C=C	242.4	-34.73	0.0408	----	----	----	214.22	2.39e-09	0.84	14830	4.17114		1.55062	3.42078e-05	97.8362	0.000416269	3.3843e-05	0.599428	0.0133206	0	0	0.00311549	0	0										X	4074888	10	120.1	0.00311549	3115.49	3.49353	14.5434	1.16267	1746.66	3.24221	0.00174666	0.00640443
995	InChI=1S/C4H6O2/c1-3(2)4(5)6/h1H2,2H3,(H,5,6)	O=C(O)C(=C)C	159.35	-7.03	2.18	163	16	0.99	86.09	4.53e-07	0.93	30483	4.48406	89000	2.49189	2.26555e-06	96.762	0.0005065	4.11789e-05	0.729361	0.016208	0	0	0.0030857	0	0	Unstable MOC	X		X							79414	4	48.04	0.0030857	3085.7	3.48935	35.8427	1.5544	1721.88	3.236	0.00172188	0.00631358
1009	InChI=1S/C4H9NO/c1-3-4(2)5-6/h6H,3H2,1-2H3/b5-4+	N(O)=C(CC)C	157.13	-57.96	1.17	152.5	-29.5	----	87.12	1.04e-05	0.63	2010.6	3.30333	100000	2.65801	2.04479e-06	96.9673	0.00025439	2.06821e-05	0.366322	0.00814048	0	0	0.00308044	0	0	3			X					X		96297	4	48.04	0.00308044	3080.44	3.48861	35.3586	1.5485	1698.63	3.2301	0.00169863	0.0062283
1868	InChI=1S/C41H50N6O2/c1-38(2,3)24-40(7,8)28-20-26(36(48)34(22-28)46-42-30-15-11-12-16-31(30)43-46)19-27-21-29(41(9,10)25-39(4,5)6)23-35(37(27)49)47-44-32-17-13-14-18-33(32)45-47/h11-18,20-23,48-49H,19,24-25H2,1-10H3	OC4=C(CC1=C(O)C(=CC(=C1)C(CC(C)(C)C)(C)C)[N]2N=C3C(=N2)C=CC=C3)C=C(C=C4[N]5N=C6C(=N5)C=CC=C6)C(CC(C)(C)C)(C)C	818.53	349.84	1.86e-23	----	----	----	658.89	3.27e-24	9	1.6134e-06	-5.79226		1.21226e-17	6.68402e-07	1.10382e-07	0.0678849	0.0055191	97.7543	2.17232	0	0.00224965	0	0	0											103597451	41	492.41	0.00224965	2249.65	3.35211	3.4143	0.533301	1681.23	3.22563	0.00168123	0.00616453
1718	InChI=1S/C15H32O2/c1-2-3-4-5-6-7-8-9-10-11-12-14-17-15-13-16/h16H,2-15H2,1H3	C(CCCCCCCC)CCCCOCCO	331.28	74.24	6.1e-06	----	----	----	244.42	1.25e-06	4.99	4.7169	0.673657		0.00949323	0.000456409	1.1168	0.06712	0.00545691	96.6528	2.14784	0	0	0.00225864	0	0											38471497	15	180.15	0.00225864	2258.64	3.35385	9.24082	0.965711	1664.73	3.22134	0.00166473	0.00610402
1412	InChI=1S/C8H14O6Si/c1-5-15(12-6(2)9,13-7(3)10)14-8(4)11/h5H2,1-4H3	O=C(O[Si](OC(=O)C)(OC(=O)C)CC)C	230.47	-33.74	0.0763	----	----	----	234.28	9.69e-07	0.74	334270	5.5241		0.142893	1.68565e-06	99.3624	0.000335813	2.73019e-05	0.483571	0.010746	0	0	0	0	0.00398826											17689779	8	96.08	0.00398826	3988.26	3.60078	17.0235	1.23105	1635.61	3.21368	0.00163561	0.00599725
63	InChI=1S/C26H26N2O2S/c1-25(2,3)15-7-9-19-17(13-15)27-23(29-19)21-11-12-22(31-21)24-28-18-14-16(26(4,5)6)8-10-20(18)30-24/h7-14H,1-6H3	n1c2cc(C(C)(C)C)ccc2oc1c3sc(c4oc5ccc(C(C)(C)C)cc5n4)cc3	570.69	245.62	1.72e-12	----	----	----	430.57	1.87e-12	8.61	0.00016855	-3.77327		3.2016e-08	0.000110172	0.000270955	0.0678847	0.00551908	97.7539	2.17231	0	0.00224964	0	0	0											7128645	26	312.26	0.00224964	2249.64	3.35211	5.22481	0.71807	1631.5	3.21259	0.0016315	0.00598216
1866	InChI=1S/C22H12N2O4/c25-21-15-5-1-3-7-17(15)23-19(27-21)13-9-11-14(12-10-13)20-24-18-8-4-2-6-16(18)22(26)28-20/h1-12H	O=C2C1=CC=CC=C1N=C(O2)C3=CC=C(C=C3)C5=NC4=CC=CC=C4C(O5)=O	590.95	255.08	3.93e-13	----	----	----	368.35	8.23e-12	2.09	0.39553	-0.402821		8.85446e-07	0.0107507	89.9624	0.00680669	0.00055339	9.80164	0.217814	0	0.00224941	0	0	0	Transient			X							18600594	22	264.22	0.00224941	2249.41	3.35207	6.10671	0.785807	1613.51	3.20777	0.00161351	0.00591622
1988	InChI=1S/C20H24ClN3O/c1-19(2,3)12-9-14(20(4,5)6)18(25)17(10-12)24-22-15-8-7-13(21)11-16(15)23-24/h7-11,25H,1-6H3	Oc(c(cc(c1)C(C)(C)C)C(C)(C)C)c1n(nc(c2cc(c3)Cl)c3)n2	473.33	200.14	2.71e-10	----	----	----	357.89	2.74e-13	6.91	1.0259	0.011105		3.45208e-08	2.12405e-06	0.0135781	0.0678757	0.00551835	97.741	2.17202	0	0.00224965	0	0	0											3864991	20	240.2	0.00224965	2249.65	3.35211	6.28586	0.798365	1509.86	3.17894	0.00150986	0.00553617
86	InChI=1S/C19H33O4P/c1-9-22-24(21,23-10-2)13-14-11-15(18(3,4)5)17(20)16(12-14)19(6,7)8/h11-12,20H,9-10,13H2,1-8H3	O=P(Cc1cc(c(c(c1)C(C)(C)C)O)C(C)(C)C)(OCC)OCC	423.39	84.76	1.13e-07	----	----	----	356.45	1.23e-10	4.05	63.246	1.80103		0.000153396	0.000313299	8.95662	0.0618044	0.00502475	88.9984	1.97774	0	0.00224964	0	0	0											976567	19	228.19	0.00224964	2249.64	3.35211	6.31123	0.800114	1440.16	3.15841	0.00144016	0.00528058
1287	InChI=1S/C15H10N2O2/c18-10-16-14-7-5-12(6-8-14)9-13-3-1-2-4-15(13)17-11-19/h1-8H,9H2	O=C=Nc(c(ccc1)Cc(ccc(N=C=O)c2)c2)c1	338.48	98.71	4.75e-05	----	----	----	250.26	8.95e-07	5.22	1.836	0.263873		0.11491	0.000406362	0.659961	0.0673586	0.00547631	96.9964	2.15548	0	0	0	0	0.00199468	Unstable MOC			X					X		5873541	15	180.15	0.00199468	1994.68	3.29987	7.97042	0.901481	1435.87	3.15712	0.00143587	0.00526486
1807	InChI=1S/C6H7O6/c7-1-2(8)5-3(9)4(10)6(11)12-5/h2,5,7-9H,1H2	OCC(O)C1OC(=O)C(=C1O)[O]	424.64	155.71	1.79e-10	----	168.5	----	176.13	4.07e-08	-1.85	1000000	6	400000	2.11957e-10	4.05867e-08	99.9987	8.687e-07	7.0626e-08	0.00125093	2.77984e-05	0	0	0.002168	0	0.00107082											6730296	6	72.06	0.00323881	3238.81	3.51039	18.3888	1.26455	1325.09	3.12225	0.00132509	0.00485868
953	InChI=1S/C3H6BrNO4/c4-3(1-6,2-7)5(8)9/h6-7H,1-2H2	N(=O)(=O)C(Br)(CO)CO	300.57	90.85	6.06e-06	----	131.5	1.26e-05	199.99	1.14e-11	-0.64	1000000	6	250000	2.71004e-05	1.71216e-07	99.9792	1.40859e-05	1.1452e-06	0.0202837	0.000450749	0	0	0.00632911	0	0	Unstable MOC	X	X	X							52517	3	36.03	0.00632911	6329.11	3.80134	31.6471	1.50033	1140.25	3.057	0.00114025	0.0041809
1018	InChI=1S/C6H15NO/c1-3-7(4-2)5-6-8/h8H,3-6H2,1-2H3	OCCN(CC)CC	179.75	-15.6	0.648	163	----	1.4	117.19	3.12e-09	0.05	1000000	6	1000000	0.438828	2.82128e-07	99.4601	6.86316e-05	5.5798e-06	0.0988294	0.00219621	0	0	0.00122011	0	0.000602638	3	X	X	X		X					100378	6	72.06	0.00182275	1822.75	3.26073	15.5538	1.19184	1120.81	3.04953	0.00112081	0.00410963
1273	InChI=1S/C9H13NO3/c11-7-6-10-13-9(12)8-4-2-1-3-5-8/h1-5,11H,6-7H2,10H3	O=C(ON(H)(H)(H)CCO)c(cccc1)c1	453.83	191.03	8.48e-11	----	----	----	183.21	4.58e-20	-1.76	60075	4.77869		6.95459e-10	1.6828e-07	99.9984	1.06873e-06	8.68887e-08	0.00153897	3.41994e-05	0	0	0.00122549	0	0.000605294											4337660	9	108.09	0.00183078	1830.78	3.26264	9.99282	0.999688	1080.12	3.03347	0.00108012	0.00396045
1197	InChI=1S/C4H12O3Si/c1-5-8(4,6-2)7-3/h1-4H3	CO[Si](C)(OC)OC	98.41	-59.98	33.6	102.5	----	----	136.22	8.67e-05	-0.67	1000000	6		10.9577	2.93535e-07	89.0251	1.17054e-05	9.51661e-07	0.0168558	0.000374574	0	0	0	0	0.0029636	Unstable MOC										1185553	4	48.04	0.0029636	2963.6	3.47182	21.756	1.33758	1045.16	3.01918	0.00104516	0.00383224
1421	InChI=1S/C11H25NO4Si/c1-4-14-17(15-5-2,16-6-3)11-12-7-9-13-10-8-12/h4-11H2,1-3H3	[Si](CN1CCOCC1)(OCC)(OCC)OCC	296.67	81.53	0.000672	----	----	----	263.41	6.89e-10	-0.38	1000000	6		0.000475842	1.75898e-07	99.9618	2.56277e-05	2.08355e-06	0.0369038	0.000820085	0	0	0	0	0.00133131	Unstable MOC										21743271	11	132.11	0.00133131	1331.31	3.12428	5.05415	0.703648	667.704	2.82458	0.000667704	0.00244825
85	InChI=1S/C3H9O4P/c1-5-8(4,6-2)7-3/h1-3H3	O=P(OC)(OC)OC	174.19	-30.61	0.415	197.2	-46	0.85	140.08	2.49e-07	-0.65	1000000	6	500000	0.636198	6.73679e-07	99.3436	1.36778e-05	1.11201e-06	0.019696	0.000437689	0	0.00223533	0	0	0											512561	3	36.03	0.00223533	2235.33	3.34934	15.9576	1.20297	574.951	2.75963	0.000574951	0.00210815
1110	InChI=1S/C18H18O5/c19-17(15-7-3-1-4-8-15)22-13-11-21-12-14-23-18(20)16-9-5-2-6-10-16/h1-10H,11-14H2	O=C(OCCOCCOC(=O)c(cccc1)c1)c(cccc2)c2	387.9	59.8	0.0796	225	33.5	----	314.34	3.38e-10	3.04	68.51	1.83575		83.1281	0.000774541	8.46373	0.00570738	0.000464015	8.21863	0.182636	0	0	0	0	0.000673828	Transient										120558	18	216.18	0.000673828	673.828	2.82855	2.14363	0.331149	463.409	2.66596	0.000463409	0.00169917
1445	InChI=1S/C13H24O3/c1-4-5-6-7-8-13(2,3)12(14)16-10-11-9-15-11/h11H,4-10H2,1-3H3	O=C(OCC1OC1)C(CCCCCC)(C)C	272.17	48.81	0.00511	----	----	----	228.33	3.67e-06	3.73	68.47	1.8355		7.24689	0.000742193	15.814	0.0522296	0.00424631	75.2106	1.67135	0	0	0	0	0.000617416	Transient										26761455	13	156.13	0.000617416	617.416	2.79058	2.70405	0.432015	422.183	2.6255	0.000422183	0.00154801
1434	InChI=1S/C18H30O8/c1-15(2)17(19)25-13-11-23-9-7-21-5-6-22-8-10-24-12-14-26-18(20)16(3)4/h1,3,5-14H2,2,4H3	C=C(C)C(=O)OCCOCCOCCOCCOCCOC(=O)C(C)=C	386.94	45.05	1.13e-05	----	----	----	374.44	2.21e-14	1.11	23593	4.37278		0.00047672	2.40524e-05	98.8459	0.00078313	6.36691e-05	1.12771	0.0250601	0	0	0	0	0.000665657											25852475	18	216.18	0.000665657	665.657	2.82325	1.77774	0.249868	384.312	2.58468	0.000384312	0.00140914
1422	InChI=1S/2C5H8O2.2C4H9.Sn/c2*1-4(6)3-5(2)7;2*1-3-4-2;/h2*3,6H,1-2H3;2*1,3-4H2,2H3;/q;;;;+2/p-2/b2*4-3+;;;	CC(=O)C=C(C)O[Sn](CCCC)(CCCC)OC(C)=CC(=O)C	403.27	152.04	8.41e-07	----	----	----	431.16	2.63e-07	0.29	111.07	2.0456		0.00876311	0.000519576	99.8144	0.000119693	9.73113e-06	0.172358	0.00383017	0	0	0	0	0.000665599											22673194	18	216.18	0.000665599	665.599	2.82321	1.54374	0.188574	333.726	2.52339	0.000333726	0.00122366
255	InChI=1S/C25H20N4O4/c1-33-21-12-11-16(25(32)27-17-8-3-2-4-9-17)14-20(21)28-29-22-18-10-6-5-7-15(18)13-19(23(22)30)24(26)31/h2-14,30H,1H3,(H2,26,31)(H,27,32)/b29-28+	O=C(N)c(c(O)c(N=Nc(c(OC)ccc1C(=O)Nc(cccc2)c2)c1)c(c3ccc4)c4)c3	733.48	321.66	3.72e-19	----	----	----	440.46	1.64e-18	5.82	0.3872	-0.412065		1.89808e-15	5.34476e-06	0.166791	0.0677717	0.00550989	97.5912	2.16869	0	0.000475831	0	0	0											56396102	25	300.25	0.000475831	475.831	2.67745	1.0803	0.0335461	324.361	2.51103	0.000324361	0.00118933
319	InChI=1S/C16H26O2/c1-15(2,3)12-16(4,5)13-6-8-14(9-7-13)18-11-10-17/h6-9,17H,10-12H2,1-5H3	CC(C)(C)CC(C)(C)c1ccc(OCCO)cc1	334.45	95.66	6.99	120	-4	----	250.38	1.24e-07	4.86	10.787	1.0329		98.4959	1.2683e-05	0.0225743	0.00100575	8.17683e-05	1.44828	0.032184	0	0.00039786	0	0	0											9002931	16	192.16	0.00039786	397.86	2.59973	1.58902	0.201131	305.347	2.48479	0.000305347	0.00111961
1230	InChI=1S/C8H22N2O3Si/c1-11-14(12-2,13-3)8-4-6-10-7-5-9/h10H,4-9H2,1-3H3	NCCNCCC[Si](OC)(OC)OC	270.83	68.73	0.00351	----	----	----	222.36	4.71e-12	-1.67	1000000	6		0.00209881	1.98808e-07	99.996	1.31479e-06	1.06894e-07	0.0018933	4.20734e-05	0	0	0	0	0.000665646	Unstable MOC										1760243	8	96.08	0.000665646	665.646	2.82324	2.99355	0.476187	287.621	2.45882	0.000287621	0.00105461
256	InChI=1S/C24H20N4O5S2/c1-14-8-13-19-21(22(14)35(31,32)33)34-24(26-19)16-9-11-18(12-10-16)27-28-20(15(2)29)23(30)25-17-6-4-3-5-7-17/h3-13,29H,1-2H3,(H,25,30)(H,31,32,33)/b20-15+,28-27+	OS(=O)(=O)c3c(ccc2c3sc(n2)c4ccc(cc4)N=NC(=C(O)C)C(=O)Nc1ccccc1)C	818.62	349.84	3.06e-25	----	----	----	508.57	1.35e-25	2.43	27.451	1.43856		4.00549e-16	2.2085e-05	80.3963	0.013308	0.00108195	19.1635	0.425854	0	0.000475831	0	0	0											10130297	24	288.24	0.000475831	475.831	2.67745	0.935625	-0.0288982	269.685	2.43086	0.000269685	0.000988843
1400	InChI=1S/C6H17NO3Si/c1-8-11(9-2,10-3)6-4-5-7/h4-7H2,1-3H3	NCCC[Si](OC)(OC)OC	200.67	22.77	0.349	----	----	----	179.29	1.57e-08	-1.16	1000000	6		0.167978	4.33217e-07	99.8258	4.24735e-06	3.45313e-07	0.00611618	0.000135915	0	0	0	0	0.000664542	Unstable MOC										13822565	6	72.06	0.000664542	664.542	2.82252	3.70652	0.568967	267.092	2.42666	0.000267092	0.000979337
257	InChI=1S/C30H25N5O8S2/c1-18-14-26(27(43-2)17-25(18)33-32-21-8-11-23(12-9-21)44(37,38)39)34-35-29-28(45(40,41)42)16-19-15-22(10-13-24(19)30(29)36)31-20-6-4-3-5-7-20/h3-17,31,36H,1-2H3,(H,37,38,39)(H,40,41,42)/b33-32+,35-34+	OS(=O)(=O)c3cc5c(ccc(c5)Nc2ccccc2)c(c3N=Nc4c(cc(c(c4)C)N=Nc1ccc(cc1)S(=O)(=O)O)OC)O	930.02	349.84	4.04e-29	----	----	----	647.68	1.13e-30	5.45	1213.5	3.08404		5.59949e-20	3.08738e-09	0.390122	0.0676201	0.00549757	97.3729	2.16384	0	0.000475831	0	0	0											6227141	30	360.3	0.000475831	475.831	2.67745	0.73467	-0.133908	264.701	2.42276	0.000264701	0.000970572
312	InChI=1S/C29H21N5O8S2/c35-28-25-15-12-23(30-29(36)18-4-2-1-3-5-18)16-19(25)17-26(44(40,41)42)27(28)34-33-21-8-6-20(7-9-21)31-32-22-10-13-24(14-11-22)43(37,38)39/h1-17,35H,(H,30,36)(H,37,38,39)(H,40,41,42)/b32-31+,34-33+	OS(C1=C(C(O)=C(C=CC(NC(C3=CC=CC=C3)=O)=C2)C2=C1)N=NC5=CC=C(C=C5)N=NC4=CC=C(C=C4)S(O)(=O)=O)(=O)=O	980.92	349.84	6.45e-31	----	----	----	631.64	2.02e-32	4.23	5097.4	3.70735		2.03375e-19	1.12135e-08	6.10309	0.0637419	0.00518226	91.7883	2.03974	0	0.000475831	0	0	0											2610119	29	348.29	0.000475831	475.831	2.67745	0.753326	-0.123017	262.376	2.41892	0.000262376	0.000962045
106	InChI=1S/C8H14N4O6/c13-1-9-5-6(11(3-15)7(9)17)12(4-16)8(18)10(5)2-14/h5-6,13-16H,1-4H2	O=C(N(C(N(C(=O)N1CO)CO)C12)CO)N2CO	513.87	219.08	5.7e-14	----	----	----	262.22	2.56e-18	-4	1000000	6		4.01946e-14	7.63869e-09	99.9999	6.14999e-08	5e-09	8.85599e-05	1.968e-06	0	0	0	0	0.00066566											5395506	8	96.08	0.00066566	665.66	2.82325	2.53856	0.404587	243.905	2.38722	0.000243905	0.000894317
1499	InChI=1S/C8H12INO2/c1-2-3-6-10-8(11)12-7-4-5-9/h2-3,6-7H2,1H3,(H,10,11)	O=C(OCC#CI)NCCCC	300.88	87.99	0.000462	----	----	----	281.09	8.93e-09	2.45	436.87	2.64035		0.63277	0.000293683	79.156	0.0137202	0.00111546	19.757	0.439045	0	0	0	0	0.000661446		X	X						X	X	55406536	8	96.08	0.000661446	661.446	2.82049	2.35315	0.371649	226.09	2.35428	0.00022609	0.000828998
104	InChI=1S/C21H42N2O/c1-2-3-4-5-6-7-8-9-10-11-12-13-14-15-16-17-19-23-20-18-22-21(23)24/h2-20H2,1H3,(H,22,24)	O=C(N(CC1)CCCCCCCCCCCCCCCCCC)N1	455.54	180.13	8.7e-09	----	----	----	338.58	2.1e-07	7.82	0.0014607	-2.83544		9.06016e-05	0.000273892	0.00167066	0.0678835	0.00551899	97.7523	2.17227	0	0.000129115	0	0	0											4991326	21	252.21	0.000129115	129.115	2.11098	0.381343	-0.418685	96.1784	1.98308	9.61784e-05	0.000352654
1917	InChI=1S/C73H108O12/c1-65(2,3)49-33-45(34-50(61(49)78)66(4,5)6)25-29-57(74)82-41-73(42-83-58(75)30-26-46-35-51(67(7,8)9)62(79)52(36-46)68(10,11)12,43-84-59(76)31-27-47-37-53(69(13,14)15)63(80)54(38-47)70(16,17)18)44-85-60(77)32-28-48-39-55(71(19,20)21)64(81)56(40-48)72(22,23)24/h33-40,78-81H,25-32,41-44H2,1-24H3	CC(C)(C)(c2cc(cc(c2O)C(C)(C)C)CCC(=O)OCC(COC(=O)CCc3cc(c(c(c3)C(C)(C)C)O)C(C)(C)C)(COC(=O)CCc4cc(c(c(c4)C(C)(C)C)O)C(C)(C)C)COC(=O)CCc1cc(c(c(c1)C(C)(C)C)O)C(C)(C)C)	1130.42	349.84	7.38e-31	----	116.5	----	1177.67	2.24e-28	1.36	1.1777e-06	-5.92897		8.92393e-12	99.9661	0.0331849	4.67537e-07	3.80111e-08	0.000673253	1.49612e-05	0	1.94423e-05	3.37271e-05	1.95163e-08	3.69081e-07	Immobile POC										6683198	73	876.73	5.3558e-05	53.558	1.72882	0.0454779	-1.3422	39.8719	1.60067	3.98719e-05	0.000146197
1945	InChI=1S/C18H24N2/c1-14(2)13-15(3)19-17-9-11-18(12-10-17)20-16-7-5-4-6-8-16/h4-12,14-15,19-20H,13H2,1-3H3	N(c(ccc(Nc(cccc1)c1)c2)c2)C(CC(C)C)C	369.67	121.5	4.93e-06	----	----	----	268.41	3.36e-09	4.68	2.8262	0.451203		0.0283753	0.000575357	2.25357	0.0663354	0.00539313	95.523	2.12273	0	4.72363e-05	0	0	0	4										793248	18	216.18	4.72363e-05	47.2363	1.67428	0.175986	-0.754523	38.0446	1.58029	3.80446e-05	0.000139497
1942	InChI=1S/C15H18N2/c1-12(2)16-14-8-10-15(11-9-14)17-13-6-4-3-5-7-13/h3-12,16-17H,1-2H3	N(c(ccc(Nc(cccc1)c1)c2)c2)C(C)C	341.75	104.37	7.11e-05	----	74	----	226.32	1.44e-09	3.28	58.071	1.76396		0.272587	0.00113052	36.5801	0.0428667	0.0034851	61.7281	1.37173	0	4.71207e-05	0	0	0	4.5		X	X							101724	15	180.15	4.71207e-05	47.1207	1.67321	0.208204	-0.681511	37.5079	1.57412	3.75079e-05	0.000137529
1943	InChI=1S/C20H36N2/c1-15(2)7-9-17(5)21-19-11-13-20(14-12-19)22-18(6)10-8-16(3)4/h11-18,21-22H,7-10H2,1-6H3	N(c(ccc(NC(CCC(C)C)C)c1)c1)C(CCC(C)C)C	364.35	112.67	8.22e-06	----	----	----	304.52	9.72e-08	6.3	0.074747	-1.12641		0.049769	0.000740056	0.0552635	0.0678131	0.00551326	97.6509	2.17002	0	4.72261e-05	0	0	0											3081149	20	240.2	4.72261e-05	47.2261	1.67418	0.155084	-0.809433	37.2511	1.57114	3.72511e-05	0.000136588
178	InChI=1S/C17H20N2O/c1-18(2)15-9-5-13(6-10-15)17(20)14-7-11-16(12-8-14)19(3)4/h5-12H,1-4H3	O=C(c(ccc(N(C)C)c1)c1)c(ccc(N(C)C)c2)c2	373.88	128.72	8.9e-07	----	179	----	268.36	4.91e-10	3.87	232	2.36549	400	0.000208108	6.31013e-06	12.9603	0.0590867	0.00480379	85.0848	1.89077	0	4.50426e-05	0	0	0		X							X		90948	17	204.17	4.50426e-05	45.0426	1.65362	0.167844	-0.775095	34.2687	1.5349	3.42687e-05	0.000125652
80	InChI=1S/C12H10N2O/c15-13-14(11-7-3-1-4-8-11)12-9-5-2-6-10-12/h1-10H	O=NN(c(cccc1)c1)c(cccc2)c2	359.13	102.86	6.97e-05	----	66.5	----	198.23	1.21e-06	3.13	22.219	1.34672	35	0.475466	0.00238622	44.7877	0.0371564	0.00302085	53.5053	1.18901	0	4.70242e-05	0	0	0											86306	12	144.12	4.70242e-05	47.0242	1.67232	0.23722	-0.624848	34.1882	1.53388	3.41882e-05	0.000125357
1268	InChI=1S/C32H22N6O6S2/c33-31-25-7-3-1-5-23(25)29(45(39,40)41)17-27(31)37-35-21-13-9-19(10-14-21)20-11-15-22(16-12-20)36-38-28-18-30(46(42,43)44)24-6-2-4-8-26(24)32(28)34/h1-18H,33-34H2/b37-35+,38-36+	Nc5c(N=Nc1ccc(cc1)c4ccc(N=Nc3cc(c2ccccc2c3N)S([O])(=O)=O)cc4)cc(c6ccccc56)S([O])(=O)=O	1008.37	349.84	6.83e-32	----	----	----	652.7	8e-31	5.21	24.083	1.38171		4.927e-18	2.71659e-07	0.676009	0.067426	0.00548179	97.0935	2.15763	0	4.20784e-05	0	0	0											14684016	32	384.32	4.20784e-05	42.0784	1.62406	0.0644682	-1.19065	24.7764	1.39404	2.47764e-05	9.08469e-05
2001	InChI=1S/C22H30O2S/c1-13-9-17(23)15(21(3,4)5)11-19(13)25-20-12-16(22(6,7)8)18(24)10-14(20)2/h9-12,23-24H,1-8H3	Oc(c(cc(Sc(c(cc(O)c1C(C)(C)C)C)c1)c2C)C(C)(C)C)c2	466.41	196.91	2.17e-10	----	162	----	358.54	2.76e-12	8.24	0.0568	-1.24565		2.33976e-08	4.28538e-06	0.000635178	0.0678845	0.00551907	97.7536	2.1723	0	0	0	2.84723e-05	0	Immobile POC										96695	22	264.22	2.84723e-05	28.4723	1.45442	0.0794117	-1.10012	20.9822	1.32185	2.09822e-05	7.69346e-05
78	InChI=1S/C7H6O3/c8-6-4-2-1-3-5(6)7(9)10/h1-4,8H,(H,9,10)	O=C(O)c(c(O)ccc1)c1	298.03	93.83	3.19e-05	----	158	8.2e-05	138.12	1.42e-08	2.26	3634.1	3.5604	2240	0.0116715	6.19659e-06	85.8376	0.00960622	0.000780994	13.833	0.307399	0	1.71798e-05	0	0	0	Unstable MOC										69727	7	84.07	1.71798e-05	17.1798	1.23502	0.124383	-0.905238	10.4569	1.0194	1.04569e-05	3.8342e-05
81	InChI=1S/C8H6O4/c9-7(10)5-3-1-2-4-6(5)8(11)12/h1-4H,(H,9,10)(H,11,12)	O=C(O)c(c(ccc1)C(=O)O)c1	351.37	126.58	7.67e-07	----	230	6.36e-07	166.13	2.18e-12	0.73	29678	4.47243	6970	4.05687e-05	5.38836e-07	99.5158	0.000328675	2.67216e-05	0.473293	0.0105176	0	1.71818e-05	0	0	0	Unstable MOC										88993	8	96.08	1.71818e-05	17.1818	1.23507	0.103424	-0.985379	9.93697	0.997254	9.93697e-06	3.64355e-05
307	InChI=1S/C7H5NS2/c9-7-8-5-3-1-2-4-6(5)10-7/h1-4H,(H,8,9)	N(c(c(S1)ccc2)c2)=C1S	301.8	85.76	4.21e-05	----	181	----	167.24	3.63e-08	2.42	110	2.04139	120	0.12726	7.79415e-05	80.6539	0.0130467	0.00106071	18.7872	0.417494	0	1.71599e-05	0	0	0	Transient		X	X							149304	7	84.07	1.71599e-05	17.1599	1.23452	0.102607	-0.988824	8.62614	0.935817	8.62614e-06	3.16292e-05
295	InChI=1S/C8H16N2O2S2/c1-5-11-6-2-9(1)13-14-10-3-7-12-8-4-10/h1-8H2	O(CCN(SSN(CCOC1)C1)C2)C2	334.98	110.51	3.05e-05	----	124.5	----	236.35	3.03e-10	-1.47	1000000	6		1.93851e-05	5.93392e-08	99.9969	2.08383e-06	1.69417e-07	0.00300071	6.66825e-05	0	1.71818e-05	0	0	0	Transient										103344	8	96.08	1.71818e-05	17.1818	1.23507	0.0726965	-1.13849	6.98468	0.844146	6.98468e-06	2.56105e-05
306	InChI=1S/C6H12N2S4/c1-7(2)5(9)11-12-6(10)8(3)4/h1-4H3	N(C(=S)SSC(N(C)C)=S)(C)C	339.43	107.25	1.09e-05	----	155.6	1.73e-05	240.42	2.68e-05	1.73	1000000	6	30	0.354279	0.000941622	95.0218	0.00313833	0.000255149	4.51919	0.100427	0	1.71208e-05	0	0	0	4		X	X					X		137268	6	72.06	1.71208e-05	17.1208	1.23352	0.071212	-1.14745	5.13154	0.710247	5.13154e-06	1.88156e-05
1431	InChI=1S/C30H63O3P/c1-28(2)22-16-10-7-13-19-25-31-34(32-26-20-14-8-11-17-23-29(3)4)33-27-21-15-9-12-18-24-30(5)6/h28-30H,7-27H2,1-6H3	CC(CCCCCCCOP(OCCCCCCCC(C)C)OCCCCCCCC(C)C)C	485.52	179.93	1.55e-09	----	----	----	502.81	0.0225	9	5.0281e-07	-6.2986		4.60105e-06	7.8427e-05	1.10382e-07	0.0678849	0.00551909	97.7542	2.17232	0	0	0	4.39386e-06	0	Transient										25448253	30	360.3	4.39386e-06	4.39386	0.642847	0.00873862	-2.05856	3.14852	0.498107	3.14852e-06	1.15446e-05
1975	InChI=1S/C26H42O2/c1-2-3-4-5-6-7-8-9-10-11-12-13-14-15-19-22-25(27)23-26(28)24-20-17-16-18-21-24/h16-18,20-21H,2-15,19,22-23H2,1H3	O=C(c(cccc1)c1)CC(=O)CCCCCCCCCCCCCCCCC	463.9	183.44	4.93e-09	----	----	----	386.62	6.14e-07	8.46	0.00016737	-3.77632		0.000117212	0.000579898	0.000382731	0.0678842	0.00551904	97.7532	2.17229	0	0	0	2.98781e-06	0											58446529	26	312.26	2.98781e-06	2.98781	0.475353	0.00772803	-2.11193	2.41315	0.382585	2.41315e-06	8.84823e-06
1658	InChI=1S/C24H50O5/c1-6-7-8-9-10-11-12-13-14-15-16-26-18-22(3)28-20-24(5)29-19-23(4)27-17-21(2)25/h21-25H,6-20H2,1-5H3	CCCCCCCCCCCCOCC(C)OCC(C)OCC(C)OCC(C)O	440.77	160.26	4.71e-10	----	----	----	418.66	1.1e-11	5.34	6.237	0.794976		4.26821e-07	3.74724e-05	0.50201	0.0675441	0.00549139	97.2635	2.16141	0	0	1.26582e-06	1.29702e-06	0											74499346	24	288.24	2.56285e-06	2.56285	0.408723	0.00612155	-2.21314	1.76447	0.246615	1.76447e-06	6.46974e-06
1553	InChI=1S/C9H18N2O2/c1-8-3-10(6-12-8)5-11-4-9(2)13-7-11/h8-9H,3-7H2,1-2H3	C(N1COC(C1)C)N2COC(C2)C	253.48	60.08	0.0105	----	----	----	186.26	1.07e-07	-0.58	1000000	6		0.00525787	2.0274e-07	99.9709	1.61714e-05	1.31475e-06	0.0232869	0.000517486	0	0	1.26576e-06	1.29696e-06	0											66204442	9	108.09	2.56271e-06	2.56271	0.4087	0.0137588	-1.86142	1.48719	0.172366	1.48719e-06	5.45302e-06
1313	InChI=1S/C20H38O7S/c1-5-9-11-16(7-3)14-26-19(21)13-18(28(23,24)25)20(22)27-15-17(8-4)12-10-6-2/h16-18H,5-15H2,1-4H3,(H,23,24,25)	CCCCC(CC)COC(=O)C(S(=O)(=O)O)CC(=O)OCC(CCCC)CC	483.2	165.48	2.17e-11	----	----	----	422.58	5e-12	6.1	125.39	2.09826		1.72286e-10	2.91507e-07	0.0876027	0.0678255	0.00551426	97.6686	2.17041	0	0	1.26582e-06	1.29703e-06	0	Unstable MOC										7491090	20	240.2	2.56285e-06	2.56285	0.408723	0.00606476	-2.21719	1.45676	0.163387	1.45676e-06	5.34144e-06
1967	InChI=1S/C15H12O2/c16-14(12-7-3-1-4-8-12)11-15(17)13-9-5-2-6-10-13/h1-10H,11H2	O=C(c(cccc1)c1)CC(=O)c(cccc2)c2	350.79	106.89	4.71e-05	----	70.5	----	224.26	1.31e-09	2.51	421.85	2.62516		0.052043	0.00035286	77.2895	0.0153814	0.00125052	22.1492	0.492205	0	0	0	1.75663e-06	0	2										120467	15	180.15	1.75663e-06	1.75663	0.244679	0.00783299	-2.10607	1.41111	0.149562	1.41111e-06	5.17408e-06
1684	InChI=1S/C21H25N3O4/c1-21(2,3)15-12-14(8-9-19(26)28-11-10-25)13-18(20(15)27)24-22-16-6-4-5-7-17(16)23-24/h4-7,12-13,25,27H,8-11H2,1-3H3	OC1=C(C(C)(C)C)C=C(C=C1[N]2N=C3C(=N2)C=CC=C3)CCC(OCCO)=O	547.46	234.77	3.54e-14	----	----	----	383.45	2.42e-20	3.97	483.51	2.68441		7.98514e-12	1.70932e-06	10.5767	0.060705	0.00493536	87.4151	1.94256	0	0	0	1.9333e-06	0											104810482	21	252.21	1.9333e-06	1.9333	0.2863	0.00504186	-2.29741	1.27161	0.104353	1.27161e-06	4.66256e-06
2005	InChI=1S/C23H32O2/c1-14-9-16(20(24)18(11-14)22(3,4)5)13-17-10-15(2)12-19(21(17)25)23(6,7)8/h9-12,24-25H,13H2,1-8H3	Oc(c(cc(c1)C)Cc(c(O)c(cc2C)C(C)(C)C)c2)c1C(C)(C)C	444.75	186.79	2.48e-09	----	123	----	340.51	4.22e-11	6.25	0.030205	-1.51992	0.02	7.04361e-05	0.00274379	0.0620321	0.0678409	0.00551552	97.6909	2.17091	0	0	0	1.406e-06	0	Immobile POC										119471	23	276.23	1.406e-06	1.406	0.147985	0.0041291	-2.38415	1.14058	0.0571257	1.14058e-06	4.18213e-06
1189	InChI=1S/C9H15N3O6/c13-4-1-10-7(16)11(2-5-14)9(18)12(3-6-15)8(10)17/h13-15H,1-6H2	O=C(N(C(=O)N(C1(=O))CCO)CCO)N1CCO	560.28	240.76	8.86e-16	----	----	----	261.24	1.06e-20	0.07	31667	4.50061		1.9635e-14	1.4652e-07	99.8937	7.21794e-05	5.86824e-06	0.103938	0.00230974	0	0	0	2.46057e-06	0	Unstable MOC										839907	9	108.09	2.46057e-06	2.46057	0.391035	0.0094188	-2.026	1.01808	0.00778087	1.01808e-06	3.73295e-06
1983	InChI=1S/C17H18ClN3O/c1-10-7-12(17(2,3)4)16(22)15(8-10)21-19-13-6-5-11(18)9-14(13)20-21/h5-9,22H,1-4H3	Oc(c(cc(c1)C)C(C)(C)C)c1n(nc(c2cc(c3)Cl)c3)n2	450.11	189.29	1.54e-09	----	----	----	315.81	1.17e-13	5.55	15.021	1.1767		2.70037e-07	3.74342e-06	0.310134	0.0676744	0.00550198	97.4511	2.16558	0	0	0	1.23028e-06	0	Immobile POC										3896115	17	204.17	1.23028e-06	1.23028	0.090005	0.00389564	-2.40942	0.795373	-0.0994289	7.95373e-07	2.91637e-06
1665	InChI=1S/C21H39NO4/c1-20(2)15-17(16-21(3,4)22(20)5)19(24)26-14-12-10-8-7-9-11-13-18(23)25-6/h17H,7-16H2,1-6H3	O=C(C1CC(N(C(C1)(C)C)C)(C)C)OCCCCCCCCC(=O)OC	381.36	117.9	2.83e-06	----	----	----	369.55	4.82e-09	5.14	2.3122	0.364025		0.00964844	0.000369931	0.793224	0.0673396	0.00547477	96.9691	2.15487	0	0	0	8.78686e-07	0											83016766	21	252.21	8.78686e-07	0.878686	-0.0561665	0.00237772	-2.62384	0.599684	-0.222077	5.99684e-07	2.19884e-06
188	InChI=1S/C15H18N2/c1-10-7-12(3-5-14(10)16)9-13-4-6-15(17)11(2)8-13/h3-8H,9,16-17H2,1-2H3	Cc2cc(Cc1ccc(N)c(C)c1)ccc2N	390.6	142.54	9.1e-07	----	----	----	226.32	7.3e-11	3.28	8.3828	0.923389		0.0242284	0.00164828	36.671	0.0429732	0.00349376	61.8815	1.37514	0	7.09214e-07	0	0	0	4		X	X					X		838880	15	180.15	7.09214e-07	0.709214	-0.149223	0.00313368	-2.50395	0.564532	-0.248311	5.64532e-07	2.06995e-06
1925	InChI=1S/C14H16N2/c1-9-7-11(3-5-13(9)15)12-4-6-14(16)10(2)8-12/h3-8H,15-16H2,1-2H3	Nc(c(cc(c(ccc(N)c1C)c1)c2)C)c2	393.08	147.85	2.06e-05	339	131.5	----	212.3	6.29e-11	2.34	27.078	1.43262	1300	0.00754986	2.9175e-05	83.4523	0.0112283	0.000912868	16.1687	0.359305	0	7.09344e-07	0	0	0	4		X	X					X		119937	14	168.14	7.09344e-07	0.709344	-0.149143	0.00334123	-2.47609	0.561795	-0.250422	5.61795e-07	2.05991e-06
294	InChI=1S/C13H14N2/c14-12-5-1-10(2-6-12)9-11-3-7-13(15)8-4-11/h1-8H,9,14-15H2	Nc(ccc(c1)Cc(ccc(N)c2)c2)c1	367.4	127.52	2.07e-06	398	92.5	----	198.27	5.99e-11	1.59	82.535	1.91664	1000	0.00106612	9.96563e-05	96.5943	0.00231114	0.000187898	3.32805	0.0739566	0	7.09389e-07	0	0	0	Unstable MOC		X	X					X		101779	13	156.13	7.09389e-07	0.709389	-0.149115	0.0035779	-2.44637	0.558617	-0.252886	5.58617e-07	2.04826e-06
1930	InChI=1S/C12H12N2/c13-11-5-1-9(2-6-11)10-3-7-12(14)8-4-10/h1-8H,13-14H2	Nc(ccc(c(ccc(N)c1)c1)c2)c2	369.88	125.79	8.98e-07	401	120	----	184.24	5.17e-11	1.34	264.11	2.42178	322	0.00135488	0.000156065	98.0551	0.00131931	0.000107261	1.8998	0.0422178	0	7.09387e-07	0	0	0			X	X					X		92875	12	144.12	7.09387e-07	0.709387	-0.149117	0.00385034	-2.4145	0.554911	-0.255777	5.54911e-07	2.03467e-06
1931	InChI=1S/C7H9N/c1-6-4-2-3-5-7(6)8/h2-5H,8H2,1H3	Nc(c(ccc1)C)c1	204.16	11.62	0.355	200.3	-16.3	0.26	107.16	2.1e-06	1.32	6449	3.80949	16600	4.24187	1.46846e-05	93.9793	0.00120756	9.81753e-05	1.73888	0.0386418	0	6.79306e-07	0	0	0	Unstable MOC		X						X	X	95534	7	84.07	6.79306e-07	0.679306	-0.167935	0.00633917	-2.19797	0.532934	-0.273326	5.32934e-07	1.95409e-06
197	InChI=1S/C14H15N3/c1-10-5-3-4-6-14(10)17-16-12-7-8-13(15)11(2)9-12/h3-9H,15H2,1-2H3/b17-16+	N(=Nc(c(ccc1)C)c1)c(ccc(N)c2C)c2	366.43	116.21	9.51e-06	----	102	7.5e-07	225.3	6.33e-09	4.29	8.2868	0.918387	7	0.0034779	0.00072271	5.35754	0.0642451	0.00522318	92.513	2.05584	0	7.09368e-07	0	0	0									X		97563	14	168.14	7.09368e-07	0.709368	-0.149129	0.00314855	-2.50189	0.529397	-0.276219	5.29397e-07	1.94112e-06
191	InChI=1S/C12H11N3/c13-10-6-8-12(9-7-10)15-14-11-4-2-1-3-5-11/h1-9H,13H2/b15-14+	N(=Nc(cccc1)c1)c(ccc(N)c2)c2	343.16	93.58	5.26e-06	366	127	1.4e-06	197.24	5.2e-09	3.41	81.537	1.91135	32	0.0069711	0.000439157	30.0401	0.0474872	0.00386075	68.3816	1.51959	0	7.09345e-07	0	0	0	4										60093	12	144.12	7.09345e-07	0.709345	-0.149142	0.00359635	-2.44414	0.518307	-0.285413	5.18307e-07	1.90046e-06
189	InChI=1S/C12H12N2O/c13-9-1-5-11(6-2-9)15-12-7-3-10(14)4-8-12/h1-8H,13-14H2	O(c(ccc(N)c1)c1)c(ccc(N)c2)c2	367.85	130.46	2.53e-06	350	189	----	200.24	1.47e-11	1.36	597.06	2.77602		0.00223537	1.89873e-05	97.9646	0.00138021	0.000112212	1.9875	0.0441666	0	7.09382e-07	0	0	0	Unstable MOC		X						X	X	101804	12	144.12	7.09382e-07	0.709382	-0.14912	0.00354266	-2.45067	0.510568	-0.291947	5.10568e-07	1.87208e-06
1932	InChI=1S/C7H10N2/c1-5-2-3-6(8)4-7(5)9/h2-4H,8-9H2,1H3	Nc(c(ccc1N)C)c1	270.43	67.32	0.000569	292	99	0.00143	122.17	7.43e-10	0.14	13847	4.14136		0.0338752	3.953e-06	99.8413	8.47589e-05	6.89097e-06	0.122053	0.00271228	0	7.09157e-07	0	0	0	Unstable MOC		X						X	X	95807	7	84.07	7.09157e-07	0.709157	-0.149257	0.00580468	-2.23622	0.487999	-0.311581	4.87999e-07	1.78933e-06
1902	InChI=1S/C14H16N2O2/c1-17-13-7-9(3-5-11(13)15)10-4-6-12(16)14(8-10)18-2/h3-8H,15-16H2,1-2H3	O(c(c(N)ccc1c(ccc(N)c2OC)c2)c1)C	417.19	161.6	7.09e-06	356	137	----	244.3	1.81e-13	1.81	77.542	1.88954	60	0.0732885	0.00072599	94.404	0.00374857	0.000304762	5.39794	0.119954	0	7.08873e-07	0	0	0	4			X					X		119904	14	168.14	7.08873e-07	0.708873	-0.149432	0.00290165	-2.53736	0.487883	-0.311684	4.87883e-07	1.7889e-06
199	InChI=1S/C8H11NO/c1-6-3-4-8(10-2)7(9)5-6/h3-5H,9H2,1-2H3	O(c(c(N)cc(c1)C)c1)C	242.48	45.82	0.0316	235	53	----	137.18	1.24e-07	1.74	3884.9	3.58938		2.77897	4.18352e-05	92.6103	0.00312993	0.000254466	4.5071	0.100158	0	6.89683e-07	0	0	0	3			X					X		120718	8	96.08	6.89683e-07	0.689683	-0.16135	0.00502758	-2.29864	0.48305	-0.316008	4.8305e-07	1.77118e-06
198	InChI=1S/C7H9NO/c1-9-7-5-3-2-4-6(7)8/h2-5H,8H2,1H3	O(c(c(N)ccc1)c1)C	224.16	28.57	0.107	224	6.2	0.08	123.16	1.13e-07	1.18	11692	4.06789	12600	2.03228	2.28651e-05	96.6425	0.000899588	7.31372e-05	1.29541	0.0287868	0	6.9498e-07	0	0	0	Unstable MOC								X	X	90040	7	84.07	6.9498e-07	0.69498	-0.158027	0.00564291	-2.2485	0.474399	-0.323856	4.74399e-07	1.73946e-06
190	InChI=1S/C12H12N2S/c13-9-1-5-11(6-2-9)15-12-7-3-10(14)4-8-12/h1-8H,13-14H2	S(c(ccc(N)c1)c1)c(ccc(N)c2)c2	389.05	142.79	1.1e-05	361	108.5	----	216.3	3.92e-12	2.18	160.8	2.20629		0.0349808	0.000427423	87.9103	0.00818304	0.000665288	11.7836	0.261858	0	7.09146e-07	0	0	0			X	X					X		139651	12	144.12	7.09146e-07	0.709146	-0.149264	0.00327853	-2.48432	0.472502	-0.325596	4.72502e-07	1.73251e-06
186	InChI=1S/C8H11N/c1-6-3-4-8(9)7(2)5-6/h3-5H,9H2,1-2H3	Nc(c(cc(c1)C)C)c1	223.42	29.14	0.178	214	-14.3	0.133	121.18	2.32e-06	1.68	2175.5	3.33756		16.0333	0.000108505	80.477	0.0023689	0.000192594	3.41122	0.0758048	0	5.95657e-07	0	0	0	5										95681	8	96.08	5.95657e-07	0.595657	-0.225004	0.00491547	-2.30843	0.472279	-0.325802	4.72279e-07	1.73169e-06
2004	InChI=1S/C30H31N/c1-29(2,23-11-7-5-8-12-23)25-15-19-27(20-16-25)31-28-21-17-26(18-22-28)30(3,4)24-13-9-6-10-14-24/h5-22,31H,1-4H3	N(c(ccc(c1)C(c(cccc2)c2)(C)C)c1)c(ccc(c3)C(c(cccc4)c4)(C)C)c3	507.08	214.52	1.74e-10	----	----	----	405.59	2.59e-08	8.51	6.7774e-06	-5.16894		9.55142e-05	0.00659699	0.000341089	0.0678802	0.00551871	97.7474	2.17217	0	0	0	5.27229e-07	0	Immobile POC										10081671	30	360.3	5.27229e-07	0.527229	-0.278001	0.00129991	-2.88609	0.468356	-0.329424	4.68356e-07	1.71731e-06
1986	InChI=1S/C33H50O6P2/c1-29(2,3)23-13-15-27(25(17-23)31(7,8)9)38-40-34-19-33(20-35-40)21-36-41(37-22-33)39-28-16-14-24(30(4,5)6)18-26(28)32(10,11)12/h13-18H,19-22H2,1-12H3	O(P(OCC1(COP(O2)Oc(c(cc(c3)C(C)(C)C)C(C)(C)C)c3)C2)Oc(c(cc(c4)C(C)(C)C)C(C)(C)C)c4)C1	595.14	257.04	2.89e-13	----	----	----	604.71	3.24e-09	9	6.0471e-07	-6.21845		1.08e-08	0.000170532	1.38963e-06	0.0678848	0.00551909	97.7541	2.17231	0	0	0	7.03018e-07	0	Immobile POC										26741537	33	396.33	7.03018e-07	0.703018	-0.153034	0.00116257	-2.93458	0.460761	-0.336524	4.60761e-07	1.68946e-06
251	InChI=1S/C33H33N3O/c1-35(2)27-18-14-24(15-19-27)33(37,25-16-20-28(21-17-25)36(3)4)31-22-23-32(30-13-9-8-12-29(30)31)34-26-10-6-5-7-11-26/h5-23,34,37H,1-4H3	N(c(ccc(c1)C(O)(c(ccc(N(C)C)c2)c2)c(c(c(c(Nc(cccc3)c3)c4)ccc5)c5)c4)c1)(C)C	634.8	275.57	2.01e-17	----	----	----	487.65	6.82e-18	7.21	0.0018587	-2.73079		9.65139e-13	0.000143683	0.00680562	0.0678802	0.00551872	97.7475	2.17217	0	5.41495e-07	0	0	0	5										6786830	33	396.33	5.41495e-07	0.541495	-0.266405	0.00111042	-2.95451	0.440092	-0.356457	4.40092e-07	1.61367e-06
250	InChI=1S/C17H22N2/c1-18(2)16-9-5-14(6-10-16)13-15-7-11-17(12-8-15)19(3)4/h5-12H,13H2,1-4H3	N(c(ccc(c1)Cc(ccc(N(C)C)c2)c2)c1)(C)C	351.21	111.28	3.32e-06	390	91.5	----	254.38	1.21e-07	4.37	5.4926	0.739778		0.0185909	0.00110846	4.49604	0.0648194	0.00526987	93.34	2.07422	0	5.41389e-07	0	0	0			X						X		101611	17	204.17	5.41389e-07	0.541389	-0.26649	0.00212827	-2.67197	0.434529	-0.361981	4.34529e-07	1.59327e-06
194	InChI=1S/C7H10N2O/c1-10-7-3-2-5(8)4-6(7)9/h2-4H,8-9H2,1H3	O(c(c(N)cc(N)c1)c1)C	286.98	74.36	0.0463	221	67.5	----	138.17	3.98e-11	-0.31	24705	4.39278		0.691245	5.10485e-06	99.2647	2.98999e-05	2.43089e-06	0.0430559	0.000956797	0	7.04494e-07	0	0	0			X	X					X		615054	7	84.07	7.04494e-07	0.704494	-0.152123	0.00509875	-2.29254	0.428652	-0.367895	4.28652e-07	1.57172e-06
247	InChI=1S/C24H29N3O/c1-25-21-12-6-18(7-13-21)24(28,19-8-14-22(15-9-19)26(2)3)20-10-16-23(17-11-20)27(4)5/h6-17,25,28H,1-5H3	CN(C)c1ccc(C(O)(c3ccc(NC)cc3)c2ccc(N(C)C)cc2)cc1	491.35	208.56	3.87e-12	----	----	----	375.52	2.78e-16	4.37	1.278	0.106531		1.37516e-07	0.000489123	4.4969	0.0648319	0.00527088	93.3579	2.07462	0	5.41493e-07	0	0	0	5										561411	24	288.24	5.41493e-07	0.541493	-0.266407	0.00144198	-2.84104	0.415637	-0.381286	4.15637e-07	1.524e-06
[truncated: 1,111 more rows]

## Sheet: 4. Incoming BOD to Swedish WWTP
Incoming amounts, tonnes, m3 by recipient/treatment method/size, substance and every other year
				2014	2016	2018	2020
90	Total	BOD7	BOD7 (organic compounds)	208340	215488	224533	208770
2018-05-08 Tabellen är korrigerad
Latest update:
20221117 08:00
Source:
Swedish Environmental Protection Agency
Contact:
[truncated: 12 more rows]

## Sheet: 6. Swedish WWTPs PE Capacity
Capacity (pe) by region/size, treatment methods and every other year
[truncated: 35 more rows]

[truncated: 4 more sheets: 7. Sweden's WWT GHG Emissions, 8.Inland Discharges by Industry, 9. WWTP Additives, 10. Industrial Loads]
